# Supplementary material for: Genetic and molecular signatures highlight diverse pathways linking obesity to type 2 diabetes
Source: Nat Commun. 2026 Jul 8;17:5680. doi: 10.1038/s41467-026-74675-9 (PMC13347065; doi:10.1038/s41467-026-74675-9)
Supplement: Supplementary file 3 — Supplementary Data [file 41467_2026_74675_MOESM3_ESM.xlsx]

## Sheet: Supplementary Data 1
Supplementary Data 1. GWAS summary statistics for SNPs that are significant in the GIANT + FinnGen meta-analysis for BMI, their effect on T2D, and the clustering results.
SNPs that did not pass QC prior to clustering are indicated as False in the MR_keep column.
			BMI-results					T2D-results			Clustering
			EA frequency	EA frequency	Meta-anaslyses results
SNP	Effective allele (EA)	Other allele	GIANT	FinnGen	Beta	SE	P-value	Beta	SE	P-value	MR_keep	Cluster_allocated	Cluster_probability
rs1000940	G	A	0.225	0.424492	0.0166929	0.0020951	1.61835e-15	0.019	0.0089	0.033	TRUE	C2	0.683
rs10083361	G	A	0.4583	0.493644	0.0126772	0.00219964	8.24826e-09	0.006	0.0086	0.48	TRUE	C2	0.666
rs10118701	A	G	0.7083	0.606566	-0.0154504	0.00222886	4.15047e-12	-0.015	0.0088	0.099	TRUE	C2	0.718
rs10132280	A	C	0.3333	0.346397	-0.0228364	0.00213943	1.3463e-26	-0.024	0.009	0.0072	TRUE	C2	0.789
rs10182181	A	G	0.5	0.582197	-0.0308433	0.00201851	1.03514e-52	-0.005	0.0084	0.55	TRUE	C3	0.911
rs10186145	A	G	0.4917	0.445473	-0.0121795	0.00214795	1.42566e-08	0.0064	0.0084	0.45	TRUE	C3	0.666
rs10192119	T	G	0.7833	0.802206	-0.0154945	0.00254053	1.06785e-09	-0.015	0.011	0.17	TRUE	C2	0.665
rs10269783	A	G	0.4917	0.457691	0.0148125	0.00200435	1.46594e-13	0.0065	0.0084	0.44	TRUE	C2	0.688
rs10456700	C	T	0.5917	0.733639	-0.0174582	0.00220367	2.33058e-15	-0.022	0.0089	0.015	TRUE	C2	0.63
rs1045861	G	T	0.2583	0.285841	-0.0145707	0.00237175	8.07562e-10	-0.0088	0.0089	0.32	TRUE	C2	0.709
rs10460960	G	A	0.0833	0.104025	-0.0195853	0.00320475	9.88022e-10	-0.027	0.013	0.037	TRUE	C2	0.59
rs10475800	G	C	0.5	0.542614	0.0143764	0.00216539	3.15394e-11	0.017	0.0084	0.049	FALSE
rs10510554	T	C	0.4333	0.469153	-0.0181312	0.00200342	1.42797e-19	-0.0073	0.0083	0.38	TRUE	C2	0.689
rs10514710	G	A	0.8	0.803776	0.016855	0.00251986	2.24864e-11	0.025	0.011	0.018	TRUE	C2	0.556
rs1051730	A	G	0.4	0.331252	-0.0143973	0.00212659	1.28648e-11	-0.013	0.0088	0.13	TRUE	C2	0.709
rs1052177	G	A	0.3333	0.293286	-0.0158489	0.00248662	1.84571e-10	0.03	0.0093	0.0014	TRUE	C4	0.903
rs1062633	C	T	0.55	0.398193	0.0209585	0.00216851	4.24895e-22	0.021	0.0083	0.0098	TRUE	C2	0.816
rs10750540	C	G	0.55	0.689165	0.0136024	0.002275	2.24387e-09	0.011	0.0087	0.19	FALSE
rs10772983	T	C	0.6083	0.499856	-0.0108361	0.00197192	3.90316e-08	-0.018	0.0083	0.027	TRUE	C2	0.532
rs10779751	A	G	0.2917	0.256168	0.0143132	0.00225143	2.052e-10	-0.031	0.0094	0.00089	TRUE	C4	0.948
rs10786019	C	G	0.6833	0.568245	0.0124672	0.0022238	2.06736e-08	0.0098	0.009	0.28	FALSE
rs10819656	C	G	0.8333	0.725846	-0.0211164	0.00251957	5.24967e-17	-0.02	0.011	0.063	FALSE
rs10883648	A	C	0.5167	0.419664	-0.0127881	0.0021574	3.07544e-09	-0.0061	0.0084	0.47	TRUE	C2	0.672
rs10886017	A	C	0.2083	0.245875	0.0162947	0.00229447	1.23215e-12	0.019	0.0096	0.051	TRUE	C2	0.66
rs10899469	C	T	0.1167	0.19453	-0.0153823	0.00259826	3.21478e-09	-0.015	0.011	0.2	TRUE	C2	0.662
rs10902221	C	T	0.525	0.582978	0.0130184	0.00225555	7.84589e-09	0.0076	0.0088	0.39	TRUE	C2	0.681
rs10903340	T	G	0.5917	0.473261	-0.0117224	0.00204593	1.00666e-08	-0.029	0.0087	0.00093	TRUE	C1	0.685
rs10909880	T	C	0.4667	0.431343	-0.0129395	0.00204568	2.52752e-10	0.0057	0.0085	0.5	TRUE	C3	0.67
rs10920678	A	G	0.4	0.526441	0.0138115	0.00200235	5.28764e-12	0.0091	0.0084	0.28	TRUE	C2	0.716
rs10923724	C	T	0.4583	0.320167	0.0124676	0.00208204	2.12206e-09	-0.0017	0.0084	0.84	TRUE	C3	0.498
rs10929925	C	A	0.65	0.503389	0.0175115	0.00200174	2.16885e-18	0.024	0.0083	0.0042	TRUE	C2	0.555
rs10932071	T	C	0.0583	0.060432	0.031069	0.00453193	7.10234e-12	0.0087	0.016	0.58	TRUE	C2	0.607
rs10968576	G	A	0.2917	0.373572	0.0231848	0.00209297	1.6133e-28	0.047	0.0089	1.1e-07	TRUE	C1	0.945
rs10984333	T	G	0.2583	0.259046	-0.0146893	0.00235154	4.19313e-10	-0.016	0.01	0.11	TRUE	C2	0.656
rs10985963	T	C	0.3417	0.403884	0.0141109	0.00223953	2.96031e-10	0.015	0.0087	0.093	TRUE	C2	0.68
rs11029764	C	T	0.0667	0.0617849	-0.0304382	0.00495909	8.36487e-10	-0.0062	0.019	0.75	TRUE	C2	0.592
rs11038440	C	T	0.5	0.558467	-0.0143249	0.00200886	9.97261e-13	-0.017	0.0083	0.039	TRUE	C2	0.655
rs11052536	C	T	0.9	0.866278	-0.0187022	0.00292282	1.56726e-10	-0.047	0.012	0.0001	TRUE	C1	0.792
rs11065612	G	T	0.825	0.734569	-0.0128221	0.00229078	2.17749e-08	-0.0034	0.0099	0.73	TRUE	C2	0.614
rs1106908	G	A	0.5417	0.597756	0.0174853	0.00202472	5.82651e-18	0.019	0.0083	0.025	TRUE	C2	0.726
rs11079691	A	T	0.1833	0.207152	-0.0146974	0.00266205	3.36944e-08	-0.0007	0.0098	0.94	FALSE
rs11102112	G	A	0.3421	0.304202	0.0129751	0.00236193	3.94194e-08	0.0012	0.0088	0.89	TRUE	C2	0.561
rs11105839	T	A	0.625	0.638587	0.0133196	0.00204489	7.33723e-11	-0.0006	0.0086	0.94	FALSE
rs11115176	T	C	0.825	0.773248	0.0152091	0.00236125	1.18597e-10	0.034	0.01	0.00099	TRUE	C1	0.696
rs11121213	A	C	0.1271	0.17546	-0.016944	0.00279823	1.40214e-09	-0.017	0.011	0.11	TRUE	C2	0.68
rs11126666	G	A	0.6917	0.641915	-0.0161249	0.00213348	4.09299e-14	0.0088	0.0093	0.34	TRUE	C3	0.825
rs11131585	T	C	0.7667	0.69886	0.0141017	0.00240259	4.37468e-09	0.0002	0.0094	0.98	TRUE	C2	0.526
rs11134425	A	G	0.55	0.412478	-0.0117461	0.00201924	5.98799e-09	-0.015	0.0084	0.066	TRUE	C2	0.614
rs11155262	G	T	0.2833	0.244695	-0.0146863	0.00249418	3.90323e-09	0.019	0.0095	0.051	TRUE	C3	0.822
rs11170468	C	A	0.1917	0.18903	-0.0179968	0.00245668	2.37765e-13	-0.016	0.0098	0.097	TRUE	C2	0.747
rs11172496	G	T	0.975	0.966419	0.0408245	0.00634887	1.27437e-10	0.025	0.021	0.23	TRUE	C2	0.763
rs11229439	G	A	0.1917	0.192271	0.0152751	0.00278547	4.16182e-08	0.0065	0.011	0.56	TRUE	C2	0.648
rs11577179	A	G	0.3833	0.381627	-0.0190303	0.00206447	3.02656e-20	0.0027	0.0086	0.75	TRUE	C3	0.814
rs11583200	C	T	0.375	0.465735	0.0150725	0.00200532	5.63647e-14	-0.0002	0.0085	0.98	TRUE	C3	0.542
rs1159974	C	T	0.4833	0.508098	0.0121324	0.00213963	1.42512e-08	0.036	0.0083	1e-05	TRUE	C1	0.842
rs11611246	T	G	0.1667	0.216852	0.0230763	0.00249337	2.14174e-20	0.0076	0.01	0.45	TRUE	C2	0.618
rs11632852	T	C	0.5083	0.506561	-0.0134641	0.00213608	2.9162e-10	-0.017	0.0083	0.039	TRUE	C2	0.625
rs11637749	A	C	0.45	0.487533	-0.0117701	0.0021553	4.73429e-08	-0.015	0.0083	0.072	TRUE	C2	0.616
rs11642740	A	G	0.5833	0.636419	-0.0201835	0.00221359	7.65273e-20	-0.041	0.0085	1.4e-06	TRUE	C1	0.907
rs11664	A	G	0.2667	0.209355	-0.0220321	0.00260255	2.54855e-17	-0.013	0.01	0.21	TRUE	C2	0.797
rs11672660	C	T	0.825	0.740654	0.0247982	0.00239635	4.25897e-25	-0.019	0.01	0.062	TRUE	C3	0.99
rs1167309	C	T	0.3333	0.379838	0.0165205	0.00224298	1.76601e-13	-0.0004	0.0089	0.96	TRUE	C3	0.583
rs1167800	G	A	0.4833	0.482824	-0.0173098	0.0020496	3.02823e-17	-0.0058	0.0086	0.5	TRUE	C2	0.641
rs11679265	A	G	0.9917	0.959225	-0.0362516	0.00622771	5.84896e-09	-0.0006	0.026	0.98	TRUE	C2	0.546
rs11692071	T	G	0.45	0.363198	0.0148376	0.00225518	4.72547e-11	0.031	0.0086	0.00032	TRUE	C1	0.729
rs11692326	T	C	0.2417	0.216333	0.0176795	0.00238531	1.24571e-13	0.03	0.0098	0.0024	TRUE	C1	0.579
rs11707605	T	C	0.6167	0.811582	-0.0162881	0.00265428	8.43394e-10	-0.0015	0.0094	0.87	TRUE	C2	0.516
rs11716220	T	C	0.825	0.748082	0.0143043	0.0026142	4.45596e-08	0.0013	0.01	0.9	TRUE	C2	0.566
rs11727676	C	T	0.075	0.0859415	-0.0265454	0.00377896	2.14784e-12	0.06	0.014	3.4e-05	TRUE	C4	0.987
rs11738695	C	A	0.5167	0.420436	-0.0140979	0.00217531	9.11804e-11	-0.0054	0.0084	0.52	TRUE	C2	0.662
rs11750790	A	G	0.825	0.78337	0.0150738	0.00271493	2.8215e-08	0.0022	0.01	0.83	TRUE	C2	0.577
rs11754747	C	T	0.6667	0.78633	-0.0167637	0.00243143	5.40279e-12	0.0049	0.0097	0.61	TRUE	C3	0.702
rs11755266	C	T	0.9333	0.869246	-0.0185567	0.00311523	2.57284e-09	0.02	0.014	0.15	TRUE	C3	0.749
rs11781699	T	C	0.7917	0.717051	-0.0156991	0.00233171	1.66316e-11	-0.011	0.011	0.28	TRUE	C2	0.679
rs11823283	A	G	0.1167	0.197343	0.0187903	0.00278276	1.45431e-11	0.011	0.011	0.33	TRUE	C2	0.718
rs1184523	T	G	0.6833	0.577668	0.0146256	0.00224836	7.77039e-11	0.022	0.0089	0.015	TRUE	C2	0.536
rs11847697	T	C	0.0417	0.0158012	0.0506476	0.00659106	1.53849e-14	0.033	0.021	0.12	TRUE	C2	0.848
rs11880870	G	A	0.4583	0.528252	-0.0170859	0.00209617	3.60861e-16	-0.017	0.0087	0.047	TRUE	C2	0.744
rs11919195	A	G	0.8667	0.877482	-0.0169932	0.00304487	2.39244e-08	0.026	0.013	0.041	TRUE	C3	0.647
rs11978101	A	G	0.3167	0.264535	-0.0142515	0.00252326	1.62252e-08	-0.02	0.0092	0.028	TRUE	C2	0.581
rs1199334	G	A	0.8	0.786178	-0.0154558	0.00244364	2.53352e-10	-0.015	0.01	0.13	TRUE	C2	0.685
rs11997175	T	C	0.4917	0.470003	-0.0133112	0.00200364	3.06307e-11	-0.0076	0.0084	0.36	TRUE	C2	0.696
rs12122071	A	G	0.386	0.383303	0.0138163	0.0021967	3.18311e-10	-0.0013	0.0091	0.89	TRUE	C3	0.49
rs12150261	T	G	0.4667	0.449995	-0.0118104	0.00200452	3.81843e-09	-0.013	0.0083	0.12	TRUE	C2	0.649
rs12269541	C	A	0.175	0.211472	0.0159015	0.00269077	3.42827e-09	-0.0009	0.011	0.93	TRUE	C2	0.51
rs12286929	G	A	0.4333	0.525299	0.0188714	0.00200579	5.03358e-21	0.017	0.0083	0.042	TRUE	C2	0.82
rs12379623	A	G	0.4917	0.430868	-0.0120312	0.00217066	2.9794e-08	-0.0011	0.0085	0.9	TRUE	C2	0.568
rs12429002	G	A	0.625	0.764579	0.0164086	0.00244462	1.91772e-11	0.012	0.009	0.19	TRUE	C2	0.754
rs12429545	G	A	0.9	0.859811	-0.0308812	0.00294655	1.06236e-25	-0.047	0.014	0.00055	TRUE	C1	0.569
rs12431280	A	G	0.1583	0.165271	-0.0216528	0.00282399	1.75461e-14	-0.012	0.011	0.27	TRUE	C2	0.751
rs12446632	A	G	0.1333	0.125088	-0.0389164	0.00300363	2.16039e-38	-0.052	0.012	2.5e-05	TRUE	C1	0.535
rs12454712	T	C	0.6333	0.512975	-0.0133556	0.00218062	9.08571e-10	0.05	0.009	2.3e-08	TRUE	C4	0.95
rs12471691	A	G	0.975	0.876578	0.0207424	0.00354772	5.01456e-09	0.035	0.017	0.042	TRUE	C2	0.537
rs12486280	G	T	0.8667	0.849149	0.0171687	0.00275692	4.73957e-10	-0.0012	0.011	0.92	TRUE	C3	0.494
rs12502727	G	A	0.1	0.118982	0.0187002	0.00340273	3.8933e-08	0.017	0.013	0.21	TRUE	C2	0.675
rs12513212	C	A	0.3833	0.494345	0.013141	0.00219222	2.04267e-09	0.015	0.0084	0.066	TRUE	C2	0.655
rs12519315	T	A	0.3583	0.367785	0.0136987	0.00226559	1.48107e-09	0.025	0.0089	0.0042	FALSE
rs12566985	G	A	0.425	0.508013	0.020627	0.00200318	7.26016e-25	-0.0032	0.0083	0.7	TRUE	C3	0.902
rs12593036	A	G	0.6583	0.718293	0.0132596	0.0023754	2.37729e-08	0.022	0.0097	0.021	TRUE	C2	0.523
rs12596638	G	A	0.825	0.744379	0.0147467	0.00240901	9.27153e-10	0.023	0.011	0.037	TRUE	C2	0.552
rs12622013	A	G	0.9	0.870513	-0.0169392	0.00307875	3.75584e-08	-0.028	0.013	0.035	TRUE	C2	0.534
rs12626122	G	A	0.4298	0.397709	0.0170195	0.00228778	1.01222e-13	0.018	0.0086	0.031	TRUE	C2	0.724
rs12651574	T	A	0.1833	0.205653	-0.0153129	0.00267815	1.07969e-08	-0.0057	0.01	0.58	FALSE
rs12701887	T	G	0.4583	0.467074	0.0139785	0.00229991	1.21787e-09	0.014	0.0086	0.11	TRUE	C2	0.693
rs12831874	G	T	0.9	0.852	0.018232	0.00312973	5.69732e-09	0.018	0.013	0.15	TRUE	C2	0.662
rs12885454	C	A	0.6333	0.644712	0.0225558	0.00210443	8.35561e-27	0.018	0.0087	0.033	TRUE	C2	0.889
rs12899850	C	T	0.8167	0.746497	0.0152316	0.002553	2.4291e-09	0.0057	0.011	0.59	TRUE	C2	0.639
rs12912988	T	G	0.4667	0.440061	0.0132516	0.0021694	1.00625e-09	0.01	0.0083	0.22	TRUE	C2	0.711
rs12940622	A	G	0.4583	0.361606	-0.0170267	0.00205021	9.99496e-17	-0.018	0.0084	0.031	TRUE	C2	0.73
rs12961741	G	A	0.4917	0.460707	0.0117156	0.00214352	4.61367e-08	-0.0078	0.0084	0.35	TRUE	C3	0.687
rs1296328	C	A	0.5917	0.48188	-0.0131671	0.0021954	2.00308e-09	-0.025	0.0084	0.0033	TRUE	C1	0.596
rs13011472	G	C	0.4417	0.450402	-0.01517	0.00214725	1.60765e-12	0.0018	0.0083	0.83	FALSE
rs13021737	A	G	0.125	0.163992	-0.0638065	0.00265246	7.29181e-128	-0.047	0.011	2.5e-05	TRUE	C2	1
rs13037435	A	G	0.85	0.80696	0.0180026	0.00289739	5.18603e-10	-0.017	0.013	0.19	TRUE	C3	0.764
rs13069244	G	A	0.9417	0.954215	-0.0247057	0.00434934	1.34439e-08	-0.036	0.016	0.022	TRUE	C2	0.563
rs13078960	T	G	0.8167	0.826313	-0.0271345	0.00258557	9.14966e-26	-0.0024	0.011	0.82	TRUE	C3	0.702
rs13099106	A	G	0.4333	0.424635	-0.0132358	0.00217786	1.22117e-09	-0.0013	0.0085	0.88	TRUE	C2	0.552
rs13099482	A	T	0.4083	0.402692	-0.0117527	0.0020251	6.49442e-09	-0.017	0.0086	0.051	FALSE
rs13107325	C	T	0.8833	0.985759	-0.0508964	0.0057893	1.47624e-18	-0.028	0.018	0.13	TRUE	C2	0.848
rs13107802	G	A	0.0667	0.146189	0.0231952	0.00321087	5.04943e-13	0.03	0.013	0.024	TRUE	C2	0.615
rs13114338	A	G	0.7333	0.658839	-0.0136579	0.00227055	1.79638e-09	-0.0009	0.0088	0.92	TRUE	C2	0.539
rs13130484	C	T	0.5667	0.529699	-0.0394425	0.00200418	3.19171e-86	-0.046	0.0084	2.9e-08	TRUE	C2	0.798
rs13155482	T	C	0.2	0.165687	0.018304	0.00282558	9.29572e-11	0.025	0.01	0.014	TRUE	C2	0.58
rs13188558	A	G	0.6583	0.627798	0.0121377	0.0022073	3.82183e-08	0.006	0.0086	0.48	TRUE	C2	0.661
rs13191362	A	G	0.8	0.938853	0.0272729	0.00360926	4.14487e-14	0.023	0.013	0.072	TRUE	C2	0.801
rs13228034	C	T	0.5167	0.536698	-0.0135203	0.00216251	4.04928e-10	-0.016	0.0084	0.055	TRUE	C2	0.648
rs1333010	G	A	0.35	0.484296	0.0212625	0.00221213	7.13192e-22	0.032	0.0085	0.00019	TRUE	C1	0.619
rs1333702	C	G	0.1417	0.194647	0.0148525	0.00270635	4.06428e-08	0.026	0.01	0.009	FALSE
rs13392503	G	T	0.8417	0.679564	0.0158895	0.00216959	2.41126e-13	0.016	0.0094	0.093	TRUE	C2	0.701
rs13407070	G	A	0.25	0.225863	0.0150587	0.00269455	2.2893e-08	0.021	0.01	0.036	TRUE	C2	0.585
rs13417156	T	C	0.6167	0.575922	-0.0168022	0.00211239	1.80409e-15	-0.021	0.0085	0.012	TRUE	C2	0.636
rs13419388	C	T	0.8667	0.809218	-0.0146945	0.00261015	1.80458e-08	-0.0021	0.011	0.85	TRUE	C2	0.588
rs13432797	G	C	0.6167	0.669766	-0.0133185	0.00207369	1.33954e-10	0.046	0.0087	9.5e-08	FALSE
rs1349351	A	G	0.4667	0.426347	-0.0125885	0.0020165	4.30012e-10	-0.0054	0.0088	0.54	TRUE	C2	0.653
rs1362910	A	G	0.3667	0.37386	0.0144294	0.00212335	1.07901e-11	0.03	0.0084	0.00033	TRUE	C1	0.722
rs1403533	T	C	0.8083	0.774334	0.0162313	0.00260837	4.8847e-10	0.03	0.01	0.0039	TRUE	C1	0.594
rs1436351	G	T	0.275	0.211332	-0.0179565	0.00239551	6.58417e-14	-0.01	0.0098	0.29	TRUE	C2	0.732
rs1439620	G	A	0.7167	0.639519	-0.014514	0.00210147	4.9649e-12	0.0088	0.0088	0.32	TRUE	C3	0.808
rs1441264	A	G	0.55	0.669863	0.0153734	0.00210236	2.62244e-13	0.024	0.0086	0.0062	TRUE	C1	0.504
rs1445796	G	A	0.325	0.303137	-0.0154104	0.00235735	6.2686e-11	-0.02	0.0091	0.03	TRUE	C2	0.614
rs1452075	C	T	0.275	0.292026	-0.0169156	0.00223256	3.54342e-14	-0.018	0.0093	0.055	TRUE	C2	0.703
rs1466783	G	C	0.3917	0.530246	-0.0117386	0.00213911	4.07482e-08	-0.0036	0.0084	0.67	FALSE
rs1469928	G	A	0.275	0.272212	0.0161137	0.00239348	1.66981e-11	0.02	0.009	0.03	TRUE	C2	0.637
rs1472169	T	C	0.4083	0.307	-0.0136661	0.00227639	1.93224e-09	-0.0037	0.0086	0.67	TRUE	C2	0.619
rs1488830	T	C	0.8	0.834971	0.0408901	0.0025848	2.28467e-56	0.02	0.011	0.061	TRUE	C2	0.832
rs1493354	G	A	0.5583	0.472538	-0.0118826	0.00214664	3.10447e-08	0.0065	0.0084	0.44	TRUE	C3	0.654
rs1520048	A	G	0.4083	0.591646	0.0118797	0.00216283	3.95922e-08	0.026	0.0085	0.0019	TRUE	C1	0.629
rs1528435	T	C	0.5833	0.641704	0.0185909	0.00204895	1.15378e-19	0.024	0.0085	0.0045	TRUE	C2	0.606
rs1532331	T	G	0.6333	0.567652	0.015375	0.00222584	4.93365e-12	0.026	0.009	0.0036	TRUE	C1	0.55
rs1546924	C	T	0.4167	0.476592	-0.0154309	0.0020338	3.26812e-14	-0.023	0.0084	0.0065	TRUE	C2	0.516
rs1560653	C	T	0.8833	0.926984	-0.0247225	0.00403056	8.58269e-10	-0.02	0.014	0.15	TRUE	C2	0.742
rs1561589	G	A	0.6667	0.751493	-0.0123127	0.00223516	3.61586e-08	-0.0001	0.0088	0.99	TRUE	C2	0.543
rs1568986	T	C	0.25	0.241796	-0.0157868	0.00247525	1.79588e-10	-0.001	0.0093	0.91	TRUE	C2	0.507
rs1580099	C	A	0.3966	0.405939	0.0156297	0.00209931	9.68323e-14	0.034	0.0084	5.3e-05	TRUE	C1	0.811
rs1582931	G	A	0.5417	0.487774	0.0183831	0.00215836	1.63488e-17	0.011	0.0084	0.19	TRUE	C2	0.798
rs1593312	T	G	0.2917	0.249002	0.0146267	0.00231914	2.84557e-10	0.026	0.0097	0.0073	TRUE	C1	0.53
rs1624064	C	T	0.4333	0.455094	-0.0149374	0.00217104	5.97366e-12	-0.0073	0.0085	0.39	TRUE	C2	0.703
rs166297	A	G	0.125	0.163028	-0.0181271	0.00308791	4.34891e-09	-0.023	0.015	0.14	TRUE	C2	0.606
rs16851483	G	T	0.9083	0.951415	-0.0377179	0.00477756	2.90763e-15	-0.019	0.017	0.27	TRUE	C2	0.759
rs16868846	C	G	0.0667	0.069712	-0.0254851	0.00452314	1.75689e-08	0.052	0.018	0.0038	FALSE
rs16896181	A	G	0.9917	0.988554	-0.0726672	0.0103124	1.83327e-12	-0.056	0.047	0.23	TRUE	C2	0.701
rs16902795	G	C	0.9667	0.940099	-0.0306428	0.00500614	9.29617e-10	-0.045	0.024	0.058	FALSE
rs16907751	C	T	0.9583	0.88227	0.0288877	0.00346467	7.56825e-17	0.034	0.014	0.015	TRUE	C2	0.677
rs16912217	C	T	0.8917	0.905694	-0.0196933	0.00356314	3.25845e-08	-0.02	0.013	0.12	TRUE	C2	0.674
rs16996700	T	C	0.7	0.769358	0.0213695	0.002295	1.26251e-20	0.043	0.0093	3.5e-06	TRUE	C1	0.883
rs17024393	C	T	0.04167	0.0556623	0.0711528	0.0047929	7.44199e-50	0.056	0.023	0.015	TRUE	C2	0.948
rs17094222	C	T	0.2083	0.239501	0.0261007	0.00239001	9.17372e-28	0.031	0.01	0.0027	TRUE	C2	0.688
rs17122581	T	C	0.7917	0.76178	-0.0161731	0.00257158	3.19215e-10	-0.0054	0.01	0.6	TRUE	C2	0.642
rs17234250	A	C	0.8917	0.946887	-0.0279963	0.00443746	2.80721e-10	-0.015	0.015	0.32	TRUE	C2	0.731
rs17279030	A	C	0.9583	0.958392	0.0338993	0.00540075	3.45675e-10	0.039	0.02	0.051	TRUE	C2	0.664
rs17381664	C	T	0.425	0.383228	0.0172068	0.00206562	8.07959e-17	-0.0049	0.0085	0.56	TRUE	C3	0.829
rs17391694	T	C	0.1356	0.133245	0.0288025	0.00309905	1.48637e-20	-0.017	0.013	0.19	TRUE	C3	0.967
rs17414107	C	T	0.1667	0.0994297	0.0198276	0.00350969	1.61031e-08	0.027	0.012	0.025	TRUE	C2	0.591
rs17464848	G	A	0.1917	0.1747	-0.014966	0.00266466	1.94895e-08	-0.0046	0.011	0.69	TRUE	C2	0.625
rs17484848	C	T	0.1	0.108593	0.020447	0.00353217	7.08903e-09	-0.044	0.014	0.0013	TRUE	C4	0.925
rs17513613	C	T	0.275	0.353493	0.011613	0.00210795	3.60574e-08	0.015	0.0094	0.1	TRUE	C2	0.605
rs1752156	C	T	0.2333	0.212575	0.0180697	0.0024752	2.87179e-13	0.037	0.011	0.00052	TRUE	C1	0.681
rs17522122	G	T	0.5333	0.546092	-0.0217367	0.00206558	6.74716e-26	-0.039	0.0084	3.9e-06	TRUE	C1	0.86
rs17537498	C	T	0.1333	0.18617	-0.0168277	0.00295987	1.30599e-08	-0.0075	0.013	0.56	TRUE	C2	0.64
rs17573940	G	A	0.2583	0.264404	0.0180586	0.00231342	5.90259e-15	0.031	0.0093	0.00098	TRUE	C1	0.63
rs17616836	A	G	0.3475	0.287294	-0.0142198	0.00238462	2.47419e-09	-0.0075	0.0093	0.42	TRUE	C2	0.682
rs1765131	G	C	0.6583	0.701935	0.0146736	0.00234879	4.17519e-10	0.02	0.0097	0.036	FALSE
rs17724992	A	G	0.6917	0.7751	0.0168432	0.00233477	5.42925e-13	0.0067	0.0099	0.5	TRUE	C2	0.668
rs17759796	A	C	0.1333	0.10231	0.0198492	0.0030808	1.17245e-10	0.0098	0.012	0.41	TRUE	C2	0.692
rs17787739	G	A	0.9167	0.937095	-0.0324021	0.00489263	3.52865e-11	-0.026	0.024	0.27	TRUE	C2	0.666
rs17826675	T	G	0.2667	0.263608	-0.0125828	0.00224013	1.94307e-08	-0.014	0.0092	0.12	TRUE	C2	0.641
rs1814170	A	T	0.925	0.824818	0.0180961	0.00301652	1.98552e-09	-0.032	0.014	0.021	FALSE
rs1837269	T	C	0.5583	0.445763	-0.0204966	0.00214579	1.27204e-21	-0.015	0.0085	0.081	TRUE	C2	0.862
rs1839115	C	T	0.8667	0.768964	0.0145157	0.0024999	6.37834e-09	0.019	0.01	0.062	TRUE	C2	0.609
rs1860576	G	A	0.7417	0.641692	0.0150212	0.00235466	1.7787e-10	0.0087	0.01	0.39	TRUE	C2	0.684
rs1861410	C	T	0.45	0.40117	0.0231436	0.00216976	1.46115e-26	0.034	0.0083	3.8e-05	TRUE	C1	0.644
rs1876334	G	A	0.7833	0.77134	0.0152723	0.00266237	9.67309e-09	0.015	0.011	0.16	TRUE	C2	0.66
rs1896767	A	G	0.5	0.493321	-0.0120076	0.00213869	1.97151e-08	-0.021	0.0084	0.013	TRUE	C1	0.498
rs1924923	A	G	0.4	0.388642	-0.0129642	0.00219283	3.37791e-09	-0.011	0.0086	0.2	TRUE	C2	0.691
rs1927790	T	C	0.6583	0.517173	-0.0148395	0.00200193	1.23851e-13	-0.014	0.0084	0.1	TRUE	C2	0.725
rs1928295	C	T	0.425	0.511996	-0.0165468	0.00200133	1.36352e-16	-0.0094	0.0083	0.26	TRUE	C2	0.759
rs1935353	C	T	0.5333	0.499807	0.0153114	0.00213655	7.70024e-13	0.012	0.0083	0.14	TRUE	C2	0.758
rs1937450	G	T	0.5	0.568251	0.01205	0.00217311	2.93879e-08	0.0081	0.0089	0.36	TRUE	C2	0.666
rs1941213	A	C	0.6417	0.734363	0.016794	0.00242217	4.10698e-12	-0.01	0.0093	0.28	TRUE	C3	0.872
rs1943477	T	C	0.0417	0.0688561	-0.0249031	0.00407107	9.52993e-10	-0.0052	0.018	0.77	TRUE	C2	0.603
rs1966265	A	G	0.2241	0.217443	-0.0176395	0.0027643	1.75757e-10	-0.011	0.01	0.26	TRUE	C2	0.734
rs1972812	G	A	0.3333	0.524456	0.0117181	0.00213919	4.30598e-08	0.0002	0.0082	0.98	TRUE	C2	0.541
rs197870	G	A	0.9417	0.947799	0.0280107	0.00505569	3.0171e-08	-0.012	0.021	0.56	TRUE	C3	0.557
rs1978864	T	C	0.3583	0.324309	0.0160624	0.002329	5.32336e-12	0.0042	0.0093	0.65	TRUE	C2	0.611
rs1979755	G	C	0.4667	0.397976	-0.0145731	0.00219364	3.06641e-11	-0.012	0.0084	0.16	FALSE
rs1982441	G	T	0.85	0.814946	-0.0206702	0.0028572	4.6747e-13	-0.016	0.012	0.18	TRUE	C2	0.735
rs1996401	G	T	0.6583	0.630405	-0.0142126	0.00218879	8.39543e-11	-0.0087	0.0083	0.29	TRUE	C2	0.723
rs2010281	G	A	0.6333	0.697703	0.0145343	0.00209868	4.34599e-12	0.031	0.0088	0.00044	TRUE	C1	0.716
rs2015729	G	A	0.6667	0.657606	-0.0158382	0.00223128	1.26341e-12	0.0054	0.0086	0.53	TRUE	C3	0.783
rs2029566	T	G	0.1167	0.0919466	0.0213408	0.00366616	5.84865e-09	0.013	0.013	0.33	TRUE	C2	0.711
rs2039334	T	A	0.8583	0.777515	-0.0139905	0.0024251	7.97281e-09	-0.01	0.01	0.32	FALSE
rs2075650	A	G	0.8583	0.826458	0.0253635	0.00274644	2.58136e-20	0.076	0.012	2.2e-10	TRUE	C1	0.9
rs208015	T	C	0.075	0.105865	0.0302072	0.00366335	1.64099e-16	-0.0035	0.016	0.83	TRUE	C3	0.664
rs2107118	G	A	0.4417	0.455913	-0.0139283	0.00230327	1.47384e-09	-0.015	0.0085	0.075	TRUE	C2	0.678
rs2112347	G	T	0.375	0.413643	-0.0241888	0.0020201	4.8597e-33	-0.051	0.0087	4.8e-09	TRUE	C1	0.975
rs2113426	G	A	0.6583	0.681572	-0.0133802	0.00231823	7.84617e-09	-0.0071	0.0089	0.43	TRUE	C2	0.678
rs2114824	G	A	0.475	0.51593	0.0154012	0.00214389	6.78247e-13	0.035	0.0083	2.6e-05	TRUE	C1	0.839
rs2124499	G	C	0.6083	0.643247	0.0113949	0.00207936	4.25366e-08	-0.029	0.0089	0.0011	FALSE
rs2143624	G	A	0.675	0.59294	-0.0116059	0.00204568	1.40031e-08	-0.0044	0.0086	0.61	TRUE	C2	0.637
rs2145270	C	T	0.3833	0.311827	-0.0135323	0.00214656	2.89709e-10	-0.003	0.0086	0.73	TRUE	C2	0.601
rs2155645	T	C	0.2667	0.302597	-0.0138765	0.00221243	3.56263e-10	-0.032	0.0095	0.00087	TRUE	C1	0.691
rs2207139	G	A	0.1	0.202677	0.0430984	0.00252508	2.56257e-65	0.042	0.011	0.0001	TRUE	C2	0.955
rs2226636	T	A	0.425	0.458038	-0.0126361	0.00225179	2.00486e-08	-0.023	0.0085	0.0078	FALSE
rs2228213	G	A	0.6667	0.654037	0.0150664	0.0021132	1.00614e-12	0.0086	0.0092	0.35	TRUE	C2	0.705
rs2228273	A	G	0.05932	0.0650331	0.0255314	0.00445847	1.02528e-08	0.0013	0.016	0.93	TRUE	C2	0.523
rs2229992	T	C	0.4	0.468277	0.0131937	0.00216501	1.10101e-09	0.014	0.0085	0.09	TRUE	C2	0.671
rs2241423	A	G	0.2167	0.161489	-0.0298298	0.00256325	2.6572e-31	-0.042	0.01	3.4e-05	TRUE	C1	0.605
rs2245368	T	C	0.7583	0.789146	-0.0361278	0.00279888	4.0601e-38	-0.036	0.011	0.001	TRUE	C2	0.899
rs2246012	T	C	0.9	0.768856	-0.0164742	0.00247546	2.83278e-11	-0.026	0.011	0.017	TRUE	C2	0.528
rs2256783	C	T	0.375	0.419842	-0.0110765	0.00201923	4.12323e-08	-0.015	0.0084	0.065	TRUE	C2	0.597
rs2267958	A	G	0.5417	0.472663	-0.0163763	0.00226708	5.06532e-13	-0.016	0.0087	0.071	TRUE	C2	0.737
rs2272163	C	A	0.6917	0.651711	0.0137912	0.00228662	1.62673e-09	0.037	0.0086	1.3e-05	TRUE	C1	0.848
rs2275003	G	A	0.45	0.535711	-0.0134902	0.00200063	1.55166e-11	-0.036	0.0083	1.6e-05	TRUE	C1	0.853
rs2275426	A	G	0.3707	0.4214	0.0130586	0.00204526	1.71619e-10	0.025	0.0084	0.0031	TRUE	C1	0.597
rs2299383	C	T	0.675	0.533602	-0.0131434	0.00200452	5.49432e-11	-0.026	0.0083	0.0015	TRUE	C1	0.632
rs2302737	C	T	0.575	0.618884	-0.0129264	0.0022365	7.48173e-09	-0.01	0.0085	0.22	TRUE	C2	0.697
rs2304130	G	A	0.125	0.0585152	-0.0255102	0.00402177	2.25271e-10	0.067	0.015	1.4e-05	TRUE	C4	0.988
rs2309817	A	T	0.5667	0.72453	-0.0159683	0.0023228	6.21662e-12	-0.025	0.0086	0.0035	FALSE
rs2316813	C	A	0.5833	0.562067	0.0126089	0.00207314	1.1868e-09	0.02	0.0088	0.023	TRUE	C2	0.535
rs2322622	T	C	0.7	0.564411	-0.012102	0.00200899	1.7021e-09	-0.0067	0.0086	0.44	TRUE	C2	0.667
rs2344185	C	T	0.4083	0.414564	-0.0126493	0.00218257	6.80717e-09	-0.013	0.0084	0.11	TRUE	C2	0.671
rs2359133	C	G	0.65	0.62837	0.0141249	0.00226883	4.79709e-10	0.006	0.0088	0.5	FALSE
rs2391518	C	T	0.7	0.72797	-0.0171779	0.00219745	5.40048e-15	-0.011	0.0088	0.2	TRUE	C2	0.77
rs2414638	T	C	0.6833	0.55118	-0.0126596	0.00220399	9.2486e-09	-0.015	0.0086	0.089	TRUE	C2	0.638
rs2436728	A	G	0.3833	0.570574	0.0216108	0.00216603	1.91895e-23	0.019	0.0084	0.025	TRUE	C2	0.872
rs2465043	G	A	0.65	0.619645	0.0150538	0.0022406	1.83393e-11	0.023	0.0086	0.0085	TRUE	C2	0.511
rs2481665	C	T	0.4035	0.368593	-0.015232	0.00204523	9.50493e-14	-0.015	0.0084	0.074	TRUE	C2	0.724
rs2512885	C	T	0.5833	0.538669	0.0113287	0.00200486	1.59854e-08	-0.0013	0.0084	0.88	TRUE	C2	0.512
rs2528531	A	C	0.6833	0.732661	-0.0171093	0.00238024	6.57179e-13	0.0005	0.008	0.95	TRUE	C3	0.7
rs2550739	T	C	0.05	0.12153	0.0196503	0.00333636	3.86817e-09	0.036	0.017	0.029	TRUE	C2	0.519
rs2567302	G	A	0.2917	0.272038	0.0153857	0.002426	2.26803e-10	0.0008	0.0095	0.93	TRUE	C2	0.519
rs2579998	T	C	0.8833	0.881726	0.0302028	0.0033852	4.57816e-19	0.038	0.013	0.0045	TRUE	C2	0.627
rs2588785	A	G	0.3167	0.268068	-0.0202288	0.00223253	1.29326e-19	-0.017	0.0093	0.066	TRUE	C2	0.816
rs25996	C	G	0.4667	0.495047	-0.0128368	0.00215882	2.74459e-09	-0.0037	0.0084	0.66	FALSE
rs2605603	A	G	0.4667	0.51417	-0.0113973	0.00200028	1.21325e-08	-0.028	0.0083	0.00069	TRUE	C1	0.692
rs2637629	G	A	0.325	0.420048	0.0139253	0.00222933	4.19951e-10	0.023	0.009	0.012	TRUE	C2	0.495
rs2689765	C	T	0.775	0.697122	0.0133731	0.00244177	4.33038e-08	0.018	0.011	0.092	TRUE	C2	0.596
rs2693528	C	G	0.575	0.621241	-0.0136661	0.00220801	6.04108e-10	-0.0074	0.0084	0.38	FALSE
rs2710323	T	C	0.5667	0.511752	-0.0129836	0.00200295	9.0361e-11	0.0061	0.0085	0.47	TRUE	C3	0.686
rs2718786	G	A	0.6333	0.671134	-0.0132821	0.0022478	3.44319e-09	-0.027	0.0086	0.0016	TRUE	C1	0.637
rs2726040	C	G	0.625	0.647389	0.0198816	0.00213701	1.35974e-20	0.016	0.0088	0.066	FALSE
rs2734838	A	G	0.3417	0.475839	0.0131816	0.0020048	4.86582e-11	0.041	0.0085	1.5e-06	TRUE	C1	0.887
rs273512	T	C	0.4333	0.440628	0.0123537	0.0022039	2.07824e-08	-0.0029	0.0085	0.73	TRUE	C3	0.534
rs273628	A	G	0.4833	0.46625	0.013008	0.00219334	3.01705e-09	0.015	0.0084	0.066	TRUE	C2	0.651
rs2744974	C	T	0.7083	0.668581	-0.0168313	0.0021567	5.98955e-15	0.017	0.0089	0.059	TRUE	C3	0.956
rs2820315	T	C	0.2807	0.286371	0.0207475	0.00217607	1.50751e-21	0.031	0.009	0.00063	TRUE	C1	0.568
rs2835712	A	C	0.5083	0.478297	-0.0126627	0.00213711	3.12035e-09	0.0008	0.0083	0.92	TRUE	C2	0.486
rs2836768	T	G	0.3917	0.499215	-0.0169192	0.00215731	4.40837e-15	0.0078	0.0084	0.35	TRUE	C3	0.899
rs284227	C	T	0.3583	0.334666	0.0120842	0.00217786	2.87866e-08	0.03	0.0095	0.0016	TRUE	C1	0.65
rs285575	A	G	0.5167	0.482676	0.0128442	0.00200511	1.49634e-10	0.022	0.0083	0.0085	TRUE	C1	0.516
rs2881654	A	G	0.075	0.170525	0.0226198	0.00277847	3.91753e-16	-0.1	0.013	8.8e-16	TRUE	Junk	0.607
rs288232	C	T	0.875	0.789667	0.0176655	0.0026931	5.39752e-11	0.012	0.011	0.29	TRUE	C2	0.711
rs2944840	A	T	0.4667	0.619187	-0.0125949	0.00224139	1.91817e-08	-0.019	0.0084	0.023	FALSE
rs2959592	T	C	0.8333	0.763087	0.0160317	0.00244282	5.28106e-11	-0.0085	0.011	0.42	TRUE	C3	0.672
rs2968487	T	C	0.275	0.248321	0.0195386	0.00234432	7.78648e-17	0.021	0.0091	0.02	TRUE	C2	0.736
rs2972147	C	T	0.6	0.640121	-0.0137223	0.00204815	2.08657e-11	0.099	0.0086	7.7e-31	TRUE	Junk	1
rs2984618	T	G	0.4746	0.365857	0.0128462	0.00204477	3.33182e-10	0.017	0.0085	0.049	TRUE	C2	0.606
rs29941	A	G	0.3333	0.390417	-0.0177429	0.00208278	1.61149e-17	-0.021	0.0089	0.021	TRUE	C2	0.67
rs3007105	T	C	0.3167	0.350829	0.0112739	0.00205495	4.10626e-08	0.014	0.0085	0.11	TRUE	C2	0.617
rs3095670	A	G	0.6167	0.451811	-0.0176553	0.00217149	4.27442e-16	-0.0091	0.0081	0.26	TRUE	C2	0.761
rs3101336	T	C	0.3509	0.355313	-0.0307059	0.00205332	1.46054e-50	-0.037	0.0085	1.5e-05	TRUE	C2	0.683
rs3104804	C	T	0.025	0.0945991	0.027186	0.00435195	4.188e-10	0.032	0.017	0.067	TRUE	C2	0.649
rs3127553	G	A	0.3667	0.372576	0.019433	0.00206825	5.67679e-21	-0.0074	0.0086	0.39	TRUE	C3	0.935
rs323791	G	A	0.95	0.95278	-0.0443735	0.00553876	1.13356e-15	-0.072	0.027	0.0068	TRUE	C1	0.502
rs325299	C	T	0.75	0.65592	0.0136673	0.00228432	2.1896e-09	0.0019	0.009	0.83	TRUE	C2	0.574
rs326889	T	C	0.4583	0.328946	-0.0145762	0.00224769	8.87436e-11	-0.0044	0.0086	0.61	TRUE	C2	0.63
rs329122	G	A	0.6333	0.577628	0.0111043	0.00201669	3.66709e-08	-0.036	0.0085	1.7e-05	TRUE	C4	0.979
rs33494	G	C	0.8417	0.81127	-0.0156436	0.00273318	1.04306e-08	-0.0039	0.011	0.71	FALSE
rs351784	G	C	0.1417	0.162896	-0.016841	0.0030167	2.36976e-08	-0.0055	0.012	0.64	FALSE
rs3736485	A	G	0.425	0.412979	0.0140723	0.00201747	3.05436e-12	0.013	0.0084	0.13	TRUE	C2	0.713
rs3752904	T	C	0.5583	0.496764	-0.0135567	0.00200117	1.24944e-11	-0.029	0.0083	0.00042	TRUE	C1	0.711
rs3759558	A	G	0.15	0.170229	0.0173528	0.00289469	2.03867e-09	0.035	0.011	0.0014	TRUE	C1	0.644
rs3776726	T	A	0.8	0.83105	0.0189576	0.00281166	1.5569e-11	-0.056	0.01	3.4e-08	FALSE
rs3779273	A	G	0.4583	0.407352	-0.0165321	0.0020226	2.99052e-16	-0.026	0.0085	0.0025	TRUE	C1	0.546
rs3783890	C	T	0.1667	0.197315	-0.0193876	0.00251553	1.28638e-14	-0.018	0.011	0.1	TRUE	C2	0.727
rs3789220	A	G	0.0333	0.0822818	0.0254995	0.00431461	3.42058e-09	0.023	0.02	0.24	TRUE	C2	0.649
rs3800229	T	G	0.6917	0.642011	0.0199916	0.00210508	2.16343e-21	0.013	0.0092	0.17	TRUE	C2	0.81
rs3807875	G	A	0.35	0.41498	0.0121497	0.00207151	4.48756e-09	0.0011	0.0085	0.9	TRUE	C2	0.566
rs3808434	A	G	0.3417	0.338782	0.0126626	0.00206991	9.50646e-10	0.036	0.0084	2e-05	TRUE	C1	0.84
rs3810291	A	G	0.625	0.634605	0.0224712	0.002168	3.57964e-25	0.046	0.009	3.9e-07	TRUE	C1	0.934
rs3817334	C	T	0.55	0.603633	-0.0230025	0.00202691	7.54264e-30	-0.032	0.0084	0.00016	TRUE	C1	0.542
rs3819162	C	T	0.8583	0.820844	-0.0187819	0.00292951	1.44319e-10	-0.022	0.013	0.076	TRUE	C2	0.639
rs383349	A	G	0.4833	0.492955	0.0129885	0.00213781	1.23518e-09	0.021	0.0085	0.014	TRUE	C2	0.511
rs3849570	A	C	0.3667	0.416929	0.0118862	0.00209445	1.38602e-08	0.0035	0.0087	0.69	TRUE	C2	0.623
rs3888190	A	C	0.3583	0.413013	0.0323236	0.0020207	1.35742e-57	0.028	0.0085	0.0011	TRUE	C2	0.979
rs3935370	G	A	0.5667	0.592985	-0.0122011	0.00221938	3.85133e-08	-0.015	0.0087	0.091	TRUE	C2	0.624
rs39654	G	A	0.55	0.600282	0.0147942	0.0021887	1.38595e-11	0.023	0.0084	0.007	TRUE	C2	0.496
rs40245	T	A	0.6917	0.630629	-0.013577	0.00225057	1.61233e-09	-0.015	0.0087	0.091	FALSE
rs4061073	G	A	0.3167	0.282747	0.0128883	0.00221214	5.67039e-09	0.0086	0.0091	0.35	TRUE	C2	0.676
rs4132610	C	T	0.3667	0.35679	-0.0123255	0.00221697	2.7038e-08	-0.0089	0.0086	0.3	TRUE	C2	0.681
rs426101	G	A	0.1667	0.17037	-0.0167818	0.00293008	1.01968e-08	-0.0084	0.012	0.47	TRUE	C2	0.66
rs4273371	C	T	0.5167	0.514085	0.0119378	0.00199917	2.35237e-09	0.016	0.0083	0.053	TRUE	C2	0.601
rs427943	C	A	0.6083	0.58352	0.0153207	0.00213553	7.27285e-13	0.024	0.0083	0.0041	TRUE	C1	0.52
rs4319547	G	A	0.7417	0.793997	0.0173347	0.00237584	2.9598e-13	0.009	0.0095	0.34	TRUE	C2	0.721
rs4342589	A	G	0.4417	0.372185	-0.0132407	0.00220591	1.94468e-09	-0.023	0.0085	0.0078	TRUE	C1	0.529
rs4382144	G	A	0.3833	0.396949	0.0144241	0.00202599	1.08273e-12	0.017	0.0083	0.036	TRUE	C2	0.658
rs4414033	G	A	0.4569	0.428147	-0.0151038	0.0022425	1.63635e-11	0.0056	0.0089	0.53	TRUE	C3	0.729
rs4432271	C	T	0.1833	0.199798	-0.0251513	0.00282976	6.21396e-19	-0.038	0.012	0.0017	TRUE	C1	0.538
rs4456769	T	C	0.3667	0.343715	0.0156787	0.00227126	5.08909e-12	0.023	0.0088	0.0092	TRUE	C2	0.535
rs4541689	G	A	0.425	0.493718	-0.0122205	0.00219225	2.48325e-08	0.0077	0.0084	0.36	TRUE	C3	0.711
rs4541737	T	C	0.1167	0.180965	-0.0176903	0.0029028	1.0997e-09	-0.0014	0.014	0.92	TRUE	C2	0.577
rs456798	T	G	0.4333	0.441884	-0.0126916	0.00218179	5.989e-09	-0.001	0.0085	0.91	TRUE	C2	0.554
rs4596023	A	G	0.3083	0.260548	-0.0133238	0.00227789	4.94036e-09	-0.001	0.0095	0.92	TRUE	C2	0.564
rs4639270	T	C	0.5083	0.555268	-0.0119561	0.00214913	2.64821e-08	-0.0043	0.0084	0.61	TRUE	C2	0.639
rs4662565	C	A	0.6917	0.638827	0.0136054	0.00227623	2.27057e-09	0.002	0.0086	0.82	TRUE	C2	0.57
rs4715291	T	C	0.0083	0.0641837	-0.0305474	0.00501306	1.10432e-09	0.044	0.03	0.14	TRUE	C3	0.566
rs4738873	A	G	0.1583	0.328394	0.0165044	0.00229159	5.92676e-13	0.018	0.011	0.11	TRUE	C2	0.66
rs4740619	T	C	0.5333	0.489511	0.0191108	0.00200279	1.39984e-21	0.012	0.0083	0.16	TRUE	C2	0.825
rs4743281	C	T	0.35	0.430071	0.015044	0.00220534	9.00346e-12	0.0027	0.0086	0.75	TRUE	C2	0.565
rs4755217	A	G	0.5167	0.554702	0.0115663	0.00201084	8.81921e-09	0.029	0.0084	0.00068	TRUE	C1	0.707
rs4771122	A	G	0.7417	0.65992	-0.0207868	0.00237475	2.07259e-18	-0.017	0.0096	0.071	TRUE	C2	0.817
rs4788671	C	T	0.475	0.429131	0.0122865	0.0021408	9.51252e-09	0.011	0.0087	0.22	TRUE	C2	0.672
rs4813427	T	A	0.1167	0.0658634	0.0251949	0.00402415	3.82695e-10	0.051	0.014	0.00019	FALSE
rs4820408	T	G	0.3333	0.398406	0.015768	0.00205079	1.48603e-14	0.015	0.0085	0.073	TRUE	C2	0.738
rs4833079	C	T	0.3667	0.473539	-0.0140235	0.00200362	2.57631e-12	0.015	0.0086	0.087	TRUE	C3	0.896
rs4847370	C	T	0.06364	0.117954	0.0178637	0.00315064	1.42902e-08	0.023	0.014	0.094	TRUE	C2	0.607
rs4858523	G	A	0.03333	0.0598943	-0.030091	0.00532599	1.60601e-08	0.0009	0.021	0.97	TRUE	C2	0.523
rs4860528	C	T	0.325	0.401035	0.01317	0.002242	4.2487e-09	0.035	0.0087	6.6e-05	TRUE	C1	0.806
rs4869417	C	T	0.725	0.639337	0.0169904	0.0021311	1.55372e-15	0.0018	0.0093	0.85	TRUE	C2	0.504
rs487152	C	A	0.4417	0.504182	-0.0151383	0.00200296	4.09469e-14	0.035	0.0083	2.1e-05	TRUE	C4	0.987
rs4912652	T	C	0.5583	0.609868	-0.0129462	0.00219786	3.85322e-09	0.0042	0.0083	0.61	TRUE	C3	0.633
rs492400	T	C	0.675	0.573859	-0.014411	0.00201439	8.42668e-13	-0.0019	0.0084	0.82	TRUE	C2	0.543
rs4929923	C	T	0.7167	0.646857	0.0160593	0.00208008	1.1585e-14	0.021	0.0087	0.015	TRUE	C2	0.608
rs4971010	A	G	0.3	0.376396	-0.0160941	0.00221473	3.67971e-13	-0.018	0.0085	0.03	TRUE	C2	0.692
rs4980661	A	G	0.525	0.40389	-0.0143744	0.00223676	1.30616e-10	0.0022	0.0085	0.8	TRUE	C3	0.601
rs4984406	T	C	0.5083	0.595246	0.0113609	0.00202255	1.94193e-08	0.0084	0.0083	0.31	TRUE	C2	0.669
rs4985155	A	G	0.6833	0.65855	0.014963	0.00212055	1.71145e-12	0.0011	0.0088	0.9	TRUE	C2	0.512
rs4986044	C	T	0.5667	0.499377	0.0132156	0.00199864	3.78465e-11	0.021	0.0085	0.015	TRUE	C2	0.516
rs507929	G	A	0.475	0.453338	-0.0128894	0.0021459	1.89548e-09	-0.018	0.0083	0.034	TRUE	C2	0.583
rs519844	C	T	0.15	0.104163	0.0203337	0.0035118	7.0344e-09	0.02	0.013	0.14	TRUE	C2	0.686
rs543874	G	A	0.2667	0.17995	0.0447798	0.00256661	3.62469e-68	0.051	0.011	9.7e-07	TRUE	C2	0.817
rs555267	T	G	0.3083	0.306478	0.0146039	0.00215404	1.20378e-11	0.015	0.0089	0.1	TRUE	C2	0.69
rs6024460	A	G	0.75	0.817277	0.0157959	0.00274717	8.93066e-09	0.015	0.011	0.15	TRUE	C2	0.671
rs6142096	A	G	0.5417	0.560407	0.0128369	0.00214861	2.30823e-09	0.027	0.0083	0.0013	TRUE	C1	0.663
rs615632	T	C	0.5667	0.461672	-0.0126342	0.00206337	9.17876e-10	-0.044	0.0086	2.8e-07	TRUE	C1	0.864
rs620985	G	A	0.6333	0.522087	0.0123451	0.00200238	7.03936e-10	0.0095	0.0085	0.26	TRUE	C2	0.684
rs621042	A	C	0.475	0.463332	-0.0118575	0.00216413	4.27454e-08	0.0052	0.0084	0.54	TRUE	C3	0.606
rs6419734	T	C	0.1583	0.136377	0.0177937	0.00310328	9.81818e-09	0.026	0.012	0.026	TRUE	C2	0.567
rs6439664	G	A	0.4138	0.310808	-0.0168952	0.00222511	3.12654e-14	-0.017	0.0089	0.051	TRUE	C2	0.731
rs6448733	G	A	0.4	0.336897	0.0128788	0.00228983	1.86206e-08	0.0046	0.0087	0.6	TRUE	C2	0.643
rs645040	G	T	0.2333	0.149811	-0.0170976	0.00264394	1.00164e-10	-0.032	0.01	0.0017	TRUE	C1	0.633
rs6469351	T	C	0.75	0.653411	0.0136503	0.0022736	1.92687e-09	-0.0079	0.0088	0.37	TRUE	C3	0.746
rs6477694	C	T	0.3583	0.400406	0.0113771	0.00202746	2.00583e-08	0.021	0.0086	0.014	TRUE	C1	0.498
rs6494634	C	T	0.6667	0.588366	-0.0125152	0.00207069	1.50342e-09	-0.013	0.0089	0.14	TRUE	C2	0.656
rs6495366	C	T	0.6167	0.601297	0.011988	0.00218656	4.19205e-08	0.011	0.0085	0.2	TRUE	C2	0.67
rs657261	A	G	0.0917	0.0931462	-0.024651	0.00383875	1.34834e-10	-0.012	0.016	0.44	TRUE	C2	0.676
rs6574961	T	C	0.2917	0.228037	0.0135747	0.00236091	8.93554e-09	0.023	0.0098	0.02	TRUE	C2	0.511
rs6597650	G	A	0.4333	0.43932	0.0183984	0.00221788	1.08146e-16	0.029	0.0087	0.001	TRUE	C1	0.588
rs6601541	C	T	0.4167	0.333257	-0.0138017	0.00213455	1.00717e-10	-0.041	0.0087	2.4e-06	TRUE	C1	0.885
rs6607336	A	C	0.7167	0.755902	0.01487	0.00244566	1.20059e-09	0.026	0.0092	0.0051	TRUE	C1	0.55
rs663129	A	G	0.2833	0.185386	0.0544266	0.00245727	1.06081e-108	0.043	0.0097	1.3e-05	TRUE	C2	1
rs6676190	C	T	0.3559	0.317039	0.0178581	0.00214077	7.30953e-17	0.024	0.009	0.0067	TRUE	C2	0.582
rs6677968	G	A	0.4583	0.47286	-0.0114234	0.00200211	1.15874e-08	-0.011	0.0085	0.19	TRUE	C2	0.655
rs6716536	C	T	0.775	0.669097	0.0218006	0.00231027	3.8579e-21	0.0055	0.01	0.6	TRUE	C2	0.555
rs6730157	A	G	0.7417	0.594827	0.019571	0.00211316	2.01633e-20	-0.0034	0.01	0.73	TRUE	C3	0.735
rs6766759	A	C	0.5667	0.541343	0.0114457	0.0020076	1.18966e-08	0.017	0.0083	0.037	TRUE	C2	0.567
rs6768819	C	T	0.3833	0.373341	0.0115537	0.00204096	1.50561e-08	0.0091	0.0085	0.28	TRUE	C2	0.667
rs6787363	A	G	0.425	0.308826	0.0141292	0.00227722	5.48402e-10	0.005	0.0087	0.57	TRUE	C2	0.649
rs681119	C	T	0.45	0.414648	0.0129212	0.00202027	1.5972e-10	0.0056	0.0084	0.5	TRUE	C2	0.665
rs6841761	T	G	0.5167	0.608527	-0.0136561	0.0020305	1.75003e-11	-0.009	0.0083	0.28	TRUE	C2	0.717
rs6864049	A	G	0.5667	0.420241	-0.0139312	0.00202488	5.98401e-12	0.0011	0.0083	0.89	TRUE	C3	0.548
rs6870983	T	C	0.175	0.187699	-0.0221794	0.0024566	1.74095e-19	-0.034	0.01	0.00093	TRUE	C1	0.58
rs6890277	G	A	0.4167	0.428073	0.0187515	0.00217787	7.305e-18	0.033	0.0084	0.00011	TRUE	C1	0.744
rs6907086	A	T	0.8583	0.772562	-0.0176119	0.00242331	3.65572e-13	-0.037	0.01	0.00034	FALSE
rs6970887	T	C	0.225	0.252606	0.0180226	0.00228437	3.03299e-15	0.017	0.0097	0.081	TRUE	C2	0.741
rs7009799	T	C	0.3833	0.418954	-0.0163292	0.00221386	1.63234e-13	-0.015	0.0087	0.078	TRUE	C2	0.749
rs7031788	C	T	0.1917	0.302667	-0.0134948	0.00237459	1.32358e-08	-0.026	0.0097	0.0065	TRUE	C1	0.545
rs7038036	T	G	0.525	0.48821	0.0134939	0.00215535	3.8331e-10	0.0045	0.0083	0.59	TRUE	C2	0.642
rs7045925	T	C	0.3167	0.308093	0.0146552	0.00218138	1.83837e-11	0.024	0.0093	0.01	TRUE	C2	0.495
rs7072873	T	C	0.5417	0.514561	-0.0129168	0.00215582	2.07765e-09	-0.0083	0.0083	0.32	TRUE	C2	0.699
rs7098825	T	C	0.9333	0.896125	-0.0251157	0.00335696	7.3389e-14	0.028	0.014	0.039	TRUE	C3	0.932
rs7102454	C	T	0.3833	0.288314	0.0168843	0.00234427	5.91716e-13	0.001	0.0088	0.91	TRUE	C3	0.54
rs7116641	G	T	0.2667	0.310961	0.0131325	0.00214681	9.524e-10	0.045	0.0089	3.2e-07	TRUE	C1	0.871
rs7117404	G	A	0.1917	0.146736	0.0209449	0.00284275	1.7342e-13	0.023	0.012	0.054	TRUE	C2	0.685
rs7122268	A	T	0.5667	0.499427	-0.0137053	0.00216056	2.24735e-10	-0.011	0.0083	0.19	FALSE
rs7123876	T	C	0.7417	0.610507	-0.0135754	0.00213383	1.99148e-10	0.052	0.0096	5.5e-08	TRUE	C4	0.944
rs7124275	C	T	0.35	0.319388	-0.0139595	0.00230286	1.3458e-09	0.0048	0.0087	0.58	TRUE	C3	0.667
rs7138383	G	A	0.775	0.690423	0.0170477	0.00236726	5.95836e-13	0.016	0.0099	0.11	TRUE	C2	0.719
rs7138803	G	A	0.5583	0.616268	-0.0286257	0.00203578	6.56768e-45	-0.031	0.0085	0.00022	TRUE	C2	0.838
rs7141420	T	C	0.6167	0.588911	0.0248541	0.00201807	7.44891e-35	0.029	0.0083	0.00055	TRUE	C2	0.722
rs714393	C	T	0.5833	0.560996	0.0123254	0.00217309	1.41265e-08	0.014	0.0082	0.094	TRUE	C2	0.651
rs7143963	T	C	0.1333	0.224145	0.0173066	0.00246927	2.40349e-12	0.045	0.011	4.3e-05	TRUE	C1	0.819
rs7161194	A	G	0.3583	0.307904	0.0159641	0.00233829	8.65582e-12	0.019	0.0094	0.047	TRUE	C2	0.652
rs7163790	C	T	0.6083	0.583161	-0.0135013	0.00217941	5.83052e-10	-0.015	0.0085	0.073	TRUE	C2	0.665
rs7164727	T	C	0.775	0.682574	0.0145378	0.0021412	1.12478e-11	0.031	0.009	0.00068	TRUE	C1	0.701
rs7185735	G	A	0.4417	0.403693	0.0829809	0.00202339	0	0.12	0.0084	4.1e-44	TRUE	C1	1
rs7200589	G	A	0.7583	0.774811	0.0159421	0.00256058	4.78589e-10	0.013	0.0099	0.2	TRUE	C2	0.712
rs7226371	G	A	0.15	0.17387	0.0223191	0.00269241	1.13591e-16	0.031	0.011	0.0058	TRUE	C2	0.551
rs7235205	G	A	0.2917	0.385405	0.0133177	0.0021139	2.97525e-10	0.021	0.0092	0.02	TRUE	C2	0.535
rs7239114	A	G	0.5417	0.53585	0.0120287	0.00205726	5.00724e-09	0.022	0.0085	0.0099	TRUE	C1	0.521
rs7239575	C	T	0.5167	0.493176	-0.0203474	0.00213692	1.70128e-21	-0.025	0.0083	0.0027	TRUE	C2	0.65
rs7240718	T	C	0.1417	0.114664	-0.018987	0.00327012	6.39063e-09	0.0003	0.012	0.98	TRUE	C2	0.494
rs7243357	G	T	0.1333	0.268273	-0.0191091	0.00238232	1.04709e-15	-0.032	0.011	0.0031	TRUE	C1	0.55
rs7317857	A	G	0.2333	0.190266	0.013766	0.00250419	3.85884e-08	0.023	0.01	0.026	TRUE	C2	0.519
rs7318817	C	T	0.3583	0.390893	0.0168684	0.00219207	1.41289e-14	0.028	0.0085	0.001	TRUE	C1	0.609
rs732729	T	A	0.8667	0.818086	0.0181003	0.00291166	5.0834e-10	0.01	0.012	0.39	FALSE
rs733594	T	C	0.75	0.726419	0.0148336	0.00225555	4.81747e-11	0.0093	0.0093	0.32	TRUE	C2	0.705
rs738140	G	A	0.25	0.322926	-0.0147468	0.0022922	1.24716e-10	-0.016	0.009	0.07	TRUE	C2	0.677
rs7430139	A	G	0.825	0.781725	0.0157656	0.00271318	6.21948e-09	0.0071	0.011	0.53	TRUE	C2	0.657
rs7485577	A	G	0.2667	0.286414	0.0181187	0.00239231	3.62648e-14	-0.012	0.0093	0.19	TRUE	C3	0.932
rs7492628	G	C	0.325	0.280435	-0.0135959	0.00239512	1.3746e-08	0.022	0.009	0.015	FALSE
rs758278	G	A	0.5917	0.597939	0.013208	0.00218765	1.56503e-09	0.012	0.0086	0.16	TRUE	C2	0.691
rs7587034	C	T	0.3833	0.396856	0.0139827	0.00222646	3.38051e-10	0.03	0.0087	0.00051	TRUE	C1	0.702
rs758747	C	T	0.7333	0.7929	-0.0186016	0.00243661	2.27239e-14	-0.032	0.0095	0.00094	TRUE	C1	0.637
rs7596956	T	C	0.8417	0.870334	0.0172663	0.00303159	1.23038e-08	0.018	0.011	0.1	TRUE	C2	0.677
rs7599312	G	A	0.7083	0.695827	0.0207526	0.00218895	2.52789e-21	0.015	0.0093	0.1	TRUE	C2	0.831
rs7601692	T	G	0.4917	0.433821	0.011116	0.00201513	3.46286e-08	0.01	0.0084	0.22	TRUE	C2	0.657
rs7605556	G	T	0.5083	0.566485	0.0131437	0.00217392	1.48395e-09	0.0023	0.0085	0.79	TRUE	C2	0.585
rs7622739	G	A	0.4083	0.375069	0.0129151	0.0023606	4.47254e-08	0.013	0.0091	0.15	TRUE	C2	0.662
rs763464	T	C	0.65	0.733747	-0.0129497	0.00220836	4.52023e-09	-0.0037	0.0088	0.67	TRUE	C2	0.624
rs7639882	C	T	0.7	0.701965	-0.0128913	0.00234823	4.02444e-08	-0.018	0.0092	0.051	TRUE	C2	0.588
rs7647305	T	C	0.1833	0.182455	-0.0323718	0.00253469	2.36513e-37	-0.025	0.01	0.016	TRUE	C2	0.96
rs7651039	C	T	0.5	0.504435	0.0112279	0.0020043	2.12044e-08	0.016	0.0083	0.052	TRUE	C2	0.582
rs7663212	G	A	0.275	0.236933	-0.0136181	0.00231404	3.9806e-09	-0.02	0.0096	0.04	TRUE	C2	0.569
rs767278	C	G	0.1583	0.208751	-0.0165552	0.00282157	4.42821e-09	0.008	0.013	0.55	FALSE
rs7683987	T	A	0.4583	0.390152	0.0129398	0.00223191	6.72544e-09	0.0061	0.0085	0.47	FALSE
rs7716275	T	G	0.2083	0.182117	-0.0141506	0.00259001	4.66804e-08	-0.015	0.011	0.16	TRUE	C2	0.638
rs7733438	G	T	0.1417	0.121142	0.0214121	0.00326448	5.4121e-11	0.029	0.012	0.016	TRUE	C2	0.588
rs7748777	A	G	0.4667	0.439992	0.0125544	0.00201181	4.3664e-10	0.0002	0.0084	0.98	TRUE	C2	0.528
rs7751957	C	G	0.8417	0.767135	0.0160128	0.00242817	4.26448e-11	-0.067	0.011	1.6e-10	FALSE
rs7760082	A	G	0.625	0.64821	-0.0125935	0.00226539	2.71168e-08	-0.012	0.0088	0.18	TRUE	C2	0.67
rs7775754	C	G	0.625	0.604261	0.0148964	0.00222786	2.28745e-11	0.02	0.0086	0.021	FALSE
rs7779181	T	C	0.8	0.821445	-0.0161485	0.0027006	2.23688e-09	-0.029	0.01	0.0036	TRUE	C1	0.57
rs7810260	G	A	0.5	0.564701	-0.0126016	0.00216935	6.28748e-09	-0.012	0.008	0.12	TRUE	C2	0.693
rs7815140	G	C	0.4333	0.372907	0.0138888	0.00218629	2.1159e-10	0.023	0.0084	0.007	FALSE
rs7816188	G	A	0.6583	0.66012	0.0171427	0.00227889	5.37941e-14	-0.01	0.0086	0.23	TRUE	C3	0.926
rs7837587	C	T	0.4917	0.568779	0.0119774	0.00204601	4.79861e-09	0.038	0.0085	8.9e-06	TRUE	C1	0.848
rs7899106	A	G	0.95	0.955727	-0.0348593	0.00473948	1.90812e-13	-0.02	0.018	0.28	TRUE	C2	0.752
rs7903146	T	C	0.25	0.200925	-0.0202863	0.00235852	7.88212e-18	0.3	0.009	1e-200	TRUE	Junk	1
rs7969633	T	C	0.7167	0.811585	-0.0153942	0.00246507	4.23986e-10	-0.022	0.0095	0.018	TRUE	C2	0.568
rs7970953	G	A	0.7583	0.696887	-0.0123734	0.00215981	1.01061e-08	-0.0016	0.0091	0.86	TRUE	C2	0.584
rs7996851	A	G	0.4333	0.481983	-0.0120319	0.00215857	2.48926e-08	0.0012	0.0084	0.89	TRUE	C2	0.496
rs8060484	G	T	0.7	0.704921	-0.0170094	0.00237914	8.71637e-13	-0.038	0.0092	3.9e-05	TRUE	C1	0.826
rs8069296	C	T	0.1833	0.221862	0.013692	0.00245039	2.30126e-08	0.013	0.011	0.23	TRUE	C2	0.642
rs8079215	T	C	0.725	0.756326	0.0156583	0.00246912	2.27275e-10	0.031	0.0094	0.00093	TRUE	C1	0.663
rs8092503	G	A	0.225	0.335734	0.0135366	0.0021962	7.10907e-10	0.0029	0.0096	0.76	TRUE	C2	0.604
rs8096568	C	G	0.2833	0.385844	0.019362	0.00223256	4.22557e-18	0.031	0.0087	0.00033	FALSE
rs8097783	A	G	0.1167	0.0412794	-0.0384222	0.00443777	4.80176e-18	-0.034	0.016	0.034	TRUE	C2	0.845
rs810364	T	C	0.7833	0.765204	-0.0155806	0.00253653	8.1241e-10	-0.022	0.0095	0.019	TRUE	C2	0.573
rs8113277	G	A	0.1	0.0643727	-0.0265621	0.00434541	9.79621e-10	-0.018	0.016	0.27	TRUE	C2	0.721
rs8123881	G	A	0.1417	0.234099	0.0180796	0.00254792	1.28561e-12	0.0006	0.012	0.96	TRUE	C2	0.533
rs818902	C	A	0.2583	0.264044	0.0124602	0.00221109	1.74745e-08	0.011	0.0089	0.22	TRUE	C2	0.67
rs8192675	C	T	0.2667	0.264666	0.0134019	0.00223343	1.9663e-09	-0.075	0.0092	5.1e-16	TRUE	Junk	0.994
rs823094	T	G	0.4833	0.557213	0.0129817	0.0020088	1.03048e-10	0.019	0.0085	0.024	TRUE	C2	0.563
rs852056	C	T	0.75	0.765829	-0.0158605	0.00250827	2.56096e-10	-0.017	0.0098	0.093	TRUE	C2	0.677
rs866050	G	A	0.175	0.227857	-0.0160159	0.00260082	7.3656e-10	-0.014	0.01	0.17	TRUE	C2	0.706
rs867559	G	A	0.175	0.33177	0.021086	0.00224966	7.05259e-21	0.036	0.01	0.00058	TRUE	C1	0.674
rs879620	C	T	0.4083	0.419514	-0.0249929	0.00221459	1.54649e-29	-0.0049	0.0088	0.58	TRUE	C3	0.672
rs889398	T	C	0.4417	0.425183	-0.0150595	0.00202044	9.08375e-14	-0.028	0.0084	0.00084	TRUE	C1	0.656
rs893006	A	C	0.75	0.604544	0.0170271	0.00208163	2.84583e-16	0.011	0.0091	0.22	TRUE	C2	0.756
rs895330	C	G	0.8333	0.836073	0.0176071	0.00294622	2.28485e-09	0.0093	0.011	0.42	FALSE
rs897959	C	T	0.3	0.388543	0.0130531	0.00223068	4.86767e-09	0.0056	0.0089	0.53	TRUE	C2	0.657
rs905938	C	T	0.325	0.234614	0.0164758	0.00237395	3.91466e-12	-0.012	0.0094	0.21	TRUE	C3	0.89
rs914187	T	C	0.4083	0.466379	-0.0138055	0.00200327	5.52043e-12	-0.0061	0.0084	0.47	TRUE	C2	0.678
rs916389	A	G	0.2417	0.143907	-0.0171257	0.00297647	8.73047e-09	-0.015	0.011	0.15	TRUE	C2	0.698
rs925018	C	G	0.6333	0.734187	-0.0146308	0.00220564	3.28161e-11	-0.011	0.0089	0.23	FALSE
rs9275418	G	A	0.3083	0.428286	-0.0155122	0.00209475	1.30917e-13	0.043	0.0094	5.5e-06	TRUE	C4	0.988
rs9309664	A	G	0.55	0.585977	-0.0129018	0.00218012	3.2598e-09	-0.0067	0.0086	0.44	TRUE	C2	0.676
rs9313052	C	G	0.5417	0.579214	0.0120414	0.00217595	3.13291e-08	0.011	0.0084	0.18	FALSE
rs9380215	A	G	0.0667	0.0830074	-0.0212592	0.00369535	8.76909e-09	0.0088	0.016	0.59	TRUE	C3	0.549
rs9463594	G	A	0.0583	0.0622166	0.0284136	0.00423751	2.01045e-11	0.028	0.018	0.12	TRUE	C2	0.688
rs9512706	A	C	0.275	0.310987	-0.0129147	0.00231033	2.27112e-08	-0.0088	0.0088	0.32	TRUE	C2	0.686
rs9517337	C	A	0.4917	0.537113	-0.0125812	0.00214198	4.26379e-09	-0.014	0.0084	0.093	TRUE	C2	0.655
rs9538229	A	C	0.4833	0.446139	-0.0130374	0.00214747	1.27088e-09	-0.017	0.0083	0.04	TRUE	C2	0.612
rs954018	G	A	0.75	0.639954	0.0117284	0.00210287	2.44245e-08	-0.026	0.009	0.0036	TRUE	C4	0.871
rs9549099	C	T	0.2167	0.325069	0.0168151	0.00232771	5.05151e-13	0.018	0.0093	0.057	TRUE	C2	0.7
rs9563576	C	T	0.7917	0.80041	0.0213276	0.00250928	1.90471e-17	0.041	0.011	0.00012	TRUE	C1	0.737
rs9595908	T	C	0.6583	0.571097	0.0121067	0.0020115	1.75764e-09	0.018	0.0086	0.041	TRUE	C2	0.565
rs9633835	A	G	0.2917	0.397159	-0.0140681	0.0022266	2.6459e-10	-0.026	0.0085	0.0023	TRUE	C1	0.605
rs964917	T	C	0.3833	0.468653	-0.0130169	0.00216047	1.69087e-09	0.0039	0.0085	0.65	TRUE	C3	0.606
rs9652638	C	T	0.4	0.480062	0.0124956	0.00216198	7.48381e-09	0.028	0.0083	0.00072	TRUE	C1	0.691
rs972540	A	G	0.7083	0.778291	-0.0167042	0.00231602	5.49423e-13	-0.02	0.0093	0.032	TRUE	C2	0.655
rs977799	A	G	0.2917	0.429523	-0.0144442	0.00206918	2.93803e-12	-0.015	0.009	0.096	TRUE	C2	0.683
rs980183	G	A	0.375	0.389917	0.0174986	0.00219523	1.57147e-15	0.032	0.0085	0.0002	TRUE	C1	0.73
rs980329	T	C	0.725	0.752822	-0.0163316	0.0025001	6.47278e-11	-0.032	0.0095	0.00075	TRUE	C1	0.675
rs9824987	C	T	0.85	0.831386	0.0223257	0.00298504	7.47754e-14	0.016	0.013	0.2	TRUE	C2	0.733
rs9831758	T	G	0.8833	0.88728	-0.0181479	0.00326942	2.84377e-08	-0.0079	0.012	0.5	TRUE	C2	0.663
rs9843336	A	G	0.125	0.0450204	0.028315	0.00488326	6.69593e-09	0.038	0.016	0.021	TRUE	C2	0.594
rs9845966	G	T	0.5583	0.488638	-0.0111947	0.00202869	3.42523e-08	-0.022	0.0083	0.0082	TRUE	C1	0.542
rs9856151	G	A	0.7333	0.736641	-0.018715	0.00223992	6.53262e-17	-0.025	0.0093	0.0071	TRUE	C2	0.585
rs9900011	G	C	0.0417	0.0467958	-0.0317875	0.00571347	2.64257e-08	-0.026	0.022	0.24	FALSE
rs9904177	G	A	0.2667	0.288457	0.0152793	0.00239649	1.82119e-10	0.022	0.0093	0.017	TRUE	C2	0.562
rs9906903	C	T	0.7	0.78457	0.014228	0.00255966	2.7206e-08	0.037	0.0096	9.8e-05	TRUE	C1	0.78
rs9910424	T	C	0.55	0.576058	-0.0109926	0.00201454	4.85256e-08	-0.0049	0.0084	0.56	TRUE	C2	0.642
rs9914578	G	C	0.1667	0.242162	0.0149542	0.00238098	3.37077e-10	-0.023	0.01	0.027	FALSE
rs9921416	T	C	0.4333	0.475817	-0.0157246	0.00219669	8.16837e-13	0.0034	0.0084	0.69	TRUE	C3	0.725
rs9923491	T	G	0.2833	0.284179	0.0145928	0.00239103	1.03981e-09	-0.019	0.0094	0.048	TRUE	C3	0.819
rs9925964	G	A	0.3917	0.383579	-0.0144209	0.00203557	1.39592e-12	-0.014	0.0087	0.1	TRUE	C2	0.703
rs9931018	C	T	0.725	0.844792	-0.0203263	0.00265162	1.77995e-14	-0.0015	0.01	0.88	TRUE	C3	0.567
rs9951687	G	C	0.1271	0.157406	-0.0186712	0.00320771	5.85944e-09	-0.032	0.014	0.024	FALSE
rs995258	C	A	0.4667	0.446771	-0.0133315	0.00216317	7.14064e-10	-0.011	0.0084	0.18	TRUE	C2	0.707
rs4528842	C	T	0.6083	0.592017	0.0127027	0.00225659	1.81101e-08
rs4806814	G	A	0.7833	0.81933	0.0185732	0.00285499	7.74237e-11

## Sheet: Supplementary Data 2
Supplementary Data 2. Enriched functional terms among genes annotated (using the SNP2GENE function in FUMA) to SNPs belonging to Cluster 1 (High-risk)
Various databases were used for the enrichment analyses, including KEGG (Kyoto Encyclopedia of Genes and Genomes), Reactome (REAC), WikiPathways (WP),
and Gene Ontology (GO) terms covering molecular functions (GO:MF), biological processes (GO:BP), and cellular components (GO:CC). The Human Protein Atlas (HPA) was also included.
gProfiler_hsapiens_27-06-2025_13-02-26__intersections
source	term_name	term_id	highlighted	adjusted_p_value	negative_log10_of_adjusted_p_value	term_size	query_size	intersection_size	effective_domain_size	intersections
CORUM	ARNTL-NPAS2 complex	CORUM:7271	FALSE	0.007969287180911833	2.0985805226743004	2	6	1	3383	RS9633835
CORUM	ARNTL-HIF1A complex	CORUM:7273	FALSE	0.007969287180911833	2.0985805226743004	2	6	1	3383	RS9633835
CORUM	TOM7 120K intermediate assembly complex (TOM7, TOM22, TOM40), mitochondrial	CORUM:6498	FALSE	0.007969287180911833	2.0985805226743004	3	6	1	3383	RS2075650
CORUM	ARNTL-EPAS1 complex	CORUM:7274	FALSE	0.007969287180911833	2.0985805226743004	2	6	1	3383	RS9633835
CORUM	Core clock complex	CORUM:7272	FALSE	0.007969287180911833	2.0985805226743004	2	6	1	3383	RS9633835
CORUM	CRY1-Core clock complex	CORUM:7311	FALSE	0.007969287180911833	2.0985805226743004	3	6	1	3383	RS9633835
CORUM	APP-TOM40 complex	CORUM:3092	FALSE	0.007969287180911833	2.0985805226743004	2	6	1	3383	RS2075650
CORUM	TANK-TRAF2-TRAF3 complex	CORUM:5210	FALSE	0.007969287180911833	2.0985805226743004	3	6	1	3383	RS7143963
CORUM	DDN-MAGI2-SH3KBP1 complex	CORUM:6293	FALSE	0.007969287180911833	2.0985805226743004	3	6	1	3383	RS3779273
CORUM	MAP2K5-PRKCI-SQSTM1 complex	CORUM:2143	FALSE	0.007969287180911833	2.0985805226743004	3	6	1	3383	RS2241423
TF	Factor: Egr-2; motif: GNGRRNGWGKGGGNGGRG	TF:M09898	FALSE	0.014512015061873924	1.8382722795338877	6690	46	31	20044	RS10968576,RS11642740,RS1362910,RS1532331,RS1752156,RS2075650,RS2114824,RS2241423,RS2272163,RS2275003,RS2299383,RS2605603,RS2734838,ENSG00000145194,ENSG00000284917,RS3779273,RS3808434,RS3810291,RS3817334,RS427943,ENSG00000125970,RS6597650,RS6601541,RS7031788,RS7185735,RS7239114,RS9633835,RS9652638,RS9845966,ENSG00000136485,ENSG00000288894
CORUM	TOM complex (TOM5, TOM6, TOM7, TOM20, TOM22, TOM40, TOM70), mitochondrial	CORUM:6497	FALSE	0.01685462876200583	1.7732808087548697	7	6	1	3383	RS2075650
GO:BP	interneuron migration	GO:1904936	TRUE	0.0323853496171609	1.4896514101436937	14	42	2	21017	RS2299383,RS2734838
GO:BP	regulation of intracellular signal transduction	GO:1902531	FALSE	0.0323853496171609	1.4896514101436937	1935	42	13	21017	RS1752156,RS17522122,RS2010281,RS2241423,RS2299383,RS2734838,RS3779273,RS6890277,RS7143963,RS7318817,RS758747,RS8079215,RS9633835
GO:BP	biological regulation	GO:0065007	FALSE	0.0323853496171609	1.4896514101436937	12671	42	36	21017	RS10968576,RS11642740,RS1362910,RS1532331,RS1752156,RS17522122,RS2010281,RS2114824,RS2155645,RS2241423,RS2272163,RS2275003,RS2275426,RS2299383,RS2734838,RS2820315,RS284227,ENSG00000145194,RS3779273,RS3808434,RS3810291,RS3817334,RS427943,ENSG00000125970,RS6601541,RS6890277,RS7143963,RS7185735,RS7239114,RS7318817,ENSG00000249884,RS758747,RS7779181,RS8079215,RS9633835,RS9652638
GO:BP	regulation of nervous system development	GO:0051960	FALSE	0.0323853496171609	1.4896514101436937	463	42	6	21017	RS10968576,RS2272163,RS2299383,RS2734838,RS8079215,RS9633835
GO:BP	negative regulation of phosphatidylinositol 3-kinase/protein kinase B signal transduction	GO:0051898	FALSE	0.0323853496171609	1.4896514101436937	54	42	3	21017	RS2734838,RS3779273,RS758747
GO:BP	synapse organization	GO:0050808	TRUE	0.0323853496171609	1.4896514101436937	485	42	6	21017	RS10968576,RS2114824,RS2272163,RS2299383,RS2734838,RS8079215
GO:BP	regulation of synapse organization	GO:0050807	FALSE	0.0323853496171609	1.4896514101436937	242	42	5	21017	RS10968576,RS2114824,RS2272163,RS2299383,RS2734838
GO:BP	regulation of synapse structure or activity	GO:0050803	FALSE	0.0323853496171609	1.4896514101436937	249	42	5	21017	RS10968576,RS2114824,RS2272163,RS2299383,RS2734838
GO:BP	regulation of cellular process	GO:0050794	FALSE	0.0323853496171609	1.4896514101436937	11876	42	35	21017	RS10968576,RS11642740,RS1362910,RS1532331,RS1752156,RS17522122,RS2010281,RS2114824,RS2155645,RS2241423,RS2272163,RS2275003,RS2275426,RS2299383,RS2734838,RS2820315,RS284227,ENSG00000145194,RS3779273,RS3808434,RS3810291,RS3817334,RS427943,ENSG00000125970,RS6890277,RS7143963,RS7185735,RS7239114,RS7318817,ENSG00000249884,RS758747,RS7779181,RS8079215,RS9633835,RS9652638
GO:BP	cellular developmental process	GO:0048869	FALSE	0.0323853496171609	1.4896514101436937	4382	42	19	21017	RS11642740,RS17522122,RS2155645,RS2272163,RS2275426,RS2299383,RS2734838,RS2820315,ENSG00000284917,RS3779273,RS3808434,RS3817334,RS427943,RS7185735,RS7239114,RS7318817,RS8079215,RS9633835,RS9652638
GO:BP	positive regulation of nervous system development	GO:0051962	FALSE	0.0323853496171609	1.4896514101436937	292	42	5	21017	RS10968576,RS2272163,RS2299383,RS2734838,RS8079215
GO:BP	regulation of phosphatidylinositol 3-kinase/protein kinase B signal transduction	GO:0051896	TRUE	0.0323853496171609	1.4896514101436937	250	42	5	21017	RS2299383,RS2734838,RS3779273,RS7318817,RS758747
GO:BP	regulation of fat cell differentiation	GO:0045598	TRUE	0.0323853496171609	1.4896514101436937	132	42	4	21017	RS11642740,RS7185735,RS7239114,RS9633835
GO:BP	outer mitochondrial membrane organization	GO:0007008	FALSE	0.0323853496171609	1.4896514101436937	15	42	2	21017	RS2075650,RS3817334
GO:BP	positive regulation of cell differentiation	GO:0045597	FALSE	0.0323853496171609	1.4896514101436937	866	42	8	21017	RS17522122,RS2272163,RS2299383,RS2734838,RS3817334,RS7239114,RS8079215,RS9633835
GO:BP	central nervous system neuron development	GO:0021954	TRUE	0.0323853496171609	1.4896514101436937	94	42	4	21017	RS2272163,RS2734838,RS427943,RS8079215
GO:BP	regulation of cell differentiation	GO:0045595	FALSE	0.0323853496171609	1.4896514101436937	1577	42	12	21017	RS11642740,RS17522122,RS2272163,RS2299383,RS2734838,RS3808434,RS3817334,RS7185735,RS7239114,RS8079215,RS9633835,RS9652638
GO:BP	protein insertion into mitochondrial outer membrane	GO:0045040	TRUE	0.0323853496171609	1.4896514101436937	15	42	2	21017	RS2075650,RS3817334
GO:BP	axonogenesis	GO:0007409	TRUE	0.0323853496171609	1.4896514101436937	464	42	6	21017	RS2155645,RS2272163,RS2299383,RS2734838,RS427943,RS8079215
GO:BP	phosphatidylinositol 3-kinase/protein kinase B signal transduction	GO:0043491	FALSE	0.0323853496171609	1.4896514101436937	300	42	5	21017	RS2299383,RS2734838,RS3779273,RS7318817,RS758747
GO:BP	cell differentiation	GO:0030154	FALSE	0.0323853496171609	1.4896514101436937	4381	42	19	21017	RS11642740,RS17522122,RS2155645,RS2272163,RS2275426,RS2299383,RS2734838,RS2820315,ENSG00000284917,RS3779273,RS3808434,RS3817334,RS427943,RS7185735,RS7239114,RS7318817,RS8079215,RS9633835,RS9652638
GO:BP	animal organ development	GO:0048513	TRUE	0.03453869975222624	1.46169401595971	3047	42	15	21017	RS17522122,RS2155645,RS2241423,RS2272163,RS2299383,RS2734838,ENSG00000284917,RS3779273,RS3808434,RS427943,ENSG00000125977,RS7185735,RS7318817,RS9633835,RS9652638
GO:BP	regulation of signaling	GO:0023051	FALSE	0.03453869975222624	1.46169401595971	3446	42	16	21017	RS1752156,RS17522122,RS2010281,RS2114824,RS2155645,RS2241423,RS2272163,RS2299383,RS2734838,RS3779273,RS6890277,RS7143963,RS7318817,RS758747,RS8079215,RS9633835
GO:BP	regulation of cell communication	GO:0010646	FALSE	0.03453869975222624	1.46169401595971	3453	42	16	21017	RS1752156,RS17522122,RS2010281,RS2114824,RS2155645,RS2241423,RS2272163,RS2299383,RS2734838,RS3779273,RS6890277,RS7143963,RS7318817,RS758747,RS8079215,RS9633835
GO:BP	axon development	GO:0061564	FALSE	0.03453869975222624	1.46169401595971	526	42	6	21017	RS2155645,RS2272163,RS2299383,RS2734838,RS427943,RS8079215
GO:BP	negative regulation of NF-kappaB transcription factor activity	GO:0032088	TRUE	0.03453869975222624	1.46169401595971	77	42	3	21017	RS2241423,RS7143963,RS758747
GO:BP	regulation of biological process	GO:0050789	FALSE	0.03453869975222624	1.46169401595971	12278	42	35	21017	RS10968576,RS11642740,RS1362910,RS1532331,RS1752156,RS17522122,RS2010281,RS2114824,RS2155645,RS2241423,RS2272163,RS2275003,RS2275426,RS2299383,RS2734838,RS2820315,RS284227,ENSG00000145194,RS3779273,RS3808434,RS3810291,RS3817334,RS427943,ENSG00000125970,RS6890277,RS7143963,RS7185735,RS7239114,RS7318817,ENSG00000249884,RS758747,RS7779181,RS8079215,RS9633835,RS9652638
GO:BP	negative regulation of locomotion	GO:0040013	TRUE	0.03453869975222624	1.46169401595971	339	42	5	21017	RS2241423,RS2272163,RS2734838,RS3779273,RS427943
GO:BP	regulation of cellular component organization	GO:0051128	FALSE	0.03453869975222624	1.46169401595971	2398	42	13	21017	RS10968576,RS17522122,RS2114824,RS2241423,RS2272163,RS2299383,RS2734838,RS2820315,RS3779273,RS3817334,ENSG00000249884,RS758747,RS8079215
GO:BP	regulation of signal transduction	GO:0009966	FALSE	0.03453869975222624	1.46169401595971	3020	42	15	21017	RS1752156,RS17522122,RS2010281,RS2155645,RS2241423,RS2272163,RS2299383,RS2734838,RS3779273,RS6890277,RS7143963,RS7318817,RS758747,RS8079215,RS9633835
CORUM	Kinase maturation complex 1	CORUM:5199	FALSE	0.03508032851798418	1.4549363482341704	16	6	1	3383	RS2241423
GO:BP	regulation of developmental process	GO:0050793	FALSE	0.03596674849647411	1.4440988219498174	2453	42	13	21017	RS10968576,RS11642740,RS17522122,RS2272163,RS2299383,RS2734838,RS3808434,RS3817334,RS7185735,RS7239114,RS8079215,RS9633835,RS9652638
GO:BP	central nervous system neuron differentiation	GO:0021953	FALSE	0.03596674849647411	1.4440988219498174	203	42	4	21017	RS2272163,RS2734838,RS427943,RS8079215
GO:BP	regulation of skeletal muscle cell differentiation	GO:2001014	FALSE	0.03596674849647411	1.4440988219498174	20	42	2	21017	RS9633835,RS9652638
GO:BP	synapse assembly	GO:0007416	FALSE	0.03596674849647411	1.4440988219498174	201	42	4	21017	RS10968576,RS2272163,RS2734838,RS8079215
GO:BP	multicellular organismal process	GO:0032501	FALSE	0.036556212574130095	1.4370388059185446	7234	42	25	21017	RS10968576,RS1532331,RS17522122,RS2114824,RS2155645,RS2241423,RS2272163,RS2275003,RS2275426,RS2299383,RS2734838,RS2820315,ENSG00000284917,RS3779273,RS3808434,RS427943,ENSG00000125977,RS6890277,RS7143963,RS7185735,RS7318817,RS758747,RS8079215,RS9633835,RS9652638
REAC	ponatinib-resistant FLT3 mutants	REAC:R-HSA-9702614	FALSE	0.03781146940271342	1.422376445063007	1	26	1	10916	RS7318817
REAC	tamatinib-resistant FLT3 mutants	REAC:R-HSA-9703009	FALSE	0.03781146940271342	1.422376445063007	1	26	1	10916	RS7318817
REAC	sunitinib-resistant FLT3 mutants	REAC:R-HSA-9702632	FALSE	0.03781146940271342	1.422376445063007	1	26	1	10916	RS7318817
REAC	sorafenib-resistant FLT3 mutants	REAC:R-HSA-9702624	FALSE	0.03781146940271342	1.422376445063007	1	26	1	10916	RS7318817
REAC	semaxanib-resistant FLT3 mutants	REAC:R-HSA-9702577	FALSE	0.03781146940271342	1.422376445063007	1	26	1	10916	RS7318817
REAC	quizartinib-resistant FLT3 mutants	REAC:R-HSA-9702620	FALSE	0.03781146940271342	1.422376445063007	1	26	1	10916	RS7318817
REAC	tandutinib-resistant FLT3 mutants	REAC:R-HSA-9702636	FALSE	0.03781146940271342	1.422376445063007	1	26	1	10916	RS7318817
REAC	pexidartinib-resistant FLT3 mutants	REAC:R-HSA-9702605	FALSE	0.03781146940271342	1.422376445063007	1	26	1	10916	RS7318817
REAC	Drug resistance of FLT3 mutants	REAC:R-HSA-9702506	FALSE	0.03781146940271342	1.422376445063007	1	26	1	10916	RS7318817
REAC	linifanib-resistant FLT3 mutants	REAC:R-HSA-9702998	FALSE	0.03781146940271342	1.422376445063007	1	26	1	10916	RS7318817
REAC	lestaurtinib-resistant FLT3 mutants	REAC:R-HSA-9702596	FALSE	0.03781146940271342	1.422376445063007	1	26	1	10916	RS7318817
REAC	gilteritinib-resistant FLT3 mutants	REAC:R-HSA-9702590	FALSE	0.03781146940271342	1.422376445063007	1	26	1	10916	RS7318817
REAC	crenolanib-resistant FLT3 mutants	REAC:R-HSA-9702581	FALSE	0.03781146940271342	1.422376445063007	1	26	1	10916	RS7318817
REAC	KW2449-resistant FLT3 mutants	REAC:R-HSA-9702569	FALSE	0.03781146940271342	1.422376445063007	1	26	1	10916	RS7318817
REAC	FLT3 mutants bind TKIs	REAC:R-HSA-9702509	FALSE	0.03781146940271342	1.422376445063007	1	26	1	10916	RS7318817
REAC	midostaurin-resistant FLT3 mutants	REAC:R-HSA-9702600	FALSE	0.03781146940271342	1.422376445063007	1	26	1	10916	RS7318817
CORUM	Large Drosha complex	CORUM:1332	FALSE	0.04035784992176806	1.394071979005611	20	6	1	3383	ENSG00000125970
GO:BP	positive regulation of long-term synaptic potentiation	GO:1900273	TRUE	0.04119415667121852	1.3851643836130667	22	42	2	21017	RS2299383,RS2734838
GO:BP	regulation of molecular function	GO:0065009	FALSE	0.04335118417409248	1.3629990349063428	1611	42	10	21017	RS17522122,RS2010281,RS2241423,RS2299383,RS2734838,RS427943,RS7143963,RS7318817,RS758747,RS8079215
GO:BP	developmental process	GO:0032502	FALSE	0.04335118417409248	1.3629990349063428	6478	42	23	21017	RS10968576,RS11642740,RS17522122,RS2155645,RS2241423,RS2272163,RS2275426,RS2299383,RS2734838,RS2820315,ENSG00000284917,RS3779273,RS3808434,RS3817334,RS427943,ENSG00000125977,RS6601541,RS7185735,RS7239114,RS7318817,RS8079215,RS9633835,RS9652638
GO:BP	positive regulation of developmental process	GO:0051094	FALSE	0.04335118417409248	1.3629990349063428	1331	42	9	21017	RS10968576,RS17522122,RS2272163,RS2299383,RS2734838,RS3817334,RS7239114,RS8079215,RS9633835
GO:BP	negative regulation of molecular function	GO:0044092	FALSE	0.04335118417409248	1.3629990349063428	592	42	6	21017	RS2241423,RS2734838,RS427943,RS7143963,RS758747,RS8079215
GO:BP	regulation of neurogenesis	GO:0050767	FALSE	0.04335118417409248	1.3629990349063428	388	42	5	21017	RS2272163,RS2299383,RS2734838,RS8079215,RS9633835
GO:BP	intracellular signaling cassette	GO:0141124	FALSE	0.04335118417409248	1.3629990349063428	1895	42	11	21017	RS1752156,RS17522122,RS2241423,RS2299383,RS2734838,RS3779273,RS6890277,RS7143963,RS7318817,RS758747,RS8079215
GO:BP	cell morphogenesis involved in neuron differentiation	GO:0048667	FALSE	0.04345965273122697	1.3619137482758352	595	42	6	21017	RS2155645,RS2272163,RS2299383,RS2734838,RS427943,RS8079215
GO:BP	regulation of multicellular organismal process	GO:0051239	FALSE	0.0439585747089336	1.3569563973695695	2928	42	14	21017	RS10968576,RS1532331,RS17522122,RS2241423,RS2272163,RS2275426,RS2299383,RS2734838,RS3808434,RS7143963,RS7185735,RS758747,RS8079215,RS9633835
GO:BP	positive regulation of receptor internalization	GO:0002092	TRUE	0.045128591253302	1.345548223325998	26	42	2	21017	RS2734838,RS3779273
GO:BP	intracellular signal transduction	GO:0035556	FALSE	0.045128591253302	1.345548223325998	2946	42	14	21017	RS1752156,RS17522122,RS2010281,RS2241423,RS2275426,RS2299383,RS2734838,RS3779273,RS6890277,RS7143963,RS7318817,RS758747,RS8079215,RS9633835
GO:BP	fat cell differentiation	GO:0045444	FALSE	0.04601381560581652	1.3371117522200204	238	42	4	21017	RS11642740,RS7185735,RS7239114,RS9633835
WP	Brain derived neurotrophic factor BDNF signaling	WP:WP2380	FALSE	0.04622378317731749	1.335134512647581	137	23	4	8722	RS2155645,RS2241423,ENSG00000125977,RS8079215
GO:BP	positive regulation of neurogenesis	GO:0050769	FALSE	0.04937614524939631	1.3064828180545969	244	42	4	21017	RS2272163,RS2299383,RS2734838,RS8079215

## Sheet: Supplementary Data 3
Supplementary Data 3. Enriched functional terms among genes annotated (using the SNP2GENE function in FUMA) to SNPs belonging to Cluster 2 (Medium-risk)
Various databases were used for the enrichment analyses, including KEGG (Kyoto Encyclopedia of Genes and Genomes), Reactome (REAC), WikiPathways (WP),
and Gene Ontology (GO) terms covering molecular functions (GO:MF), biological processes (GO:BP), and cellular components (GO:CC). The Human Protein Atlas (HPA) was also included.
gProfiler_hsapiens_27-06-2025_13-07-50__intersections
source	term_name	term_id	highlighted	adjusted_p_value	negative_log10_of_adjusted_p_value	term_size	query_size	intersection_size	effective_domain_size	intersections
GO:BP	multicellular organismal process	GO:0032501	FALSE	0.0000017773602401847448	5.750224539291809	7234	166	94	21017	RS10456700,RS10510554,RS1051730,RS1062633,RS10883648,RS10886017,RS10899469,ENSG00000162670,RS1106908,RS11121213,RS11229439,RS11611246,RS11637749,RS11664,RS11738695,RS11781699,ENSG00000184304,RS11880870,RS11978101,ENSG00000184226,RS12513212,RS12596638,ENSG00000066032,ENSG00000103769,RS12940622,RS13107325,RS13191362,ENSG00000145934,RS17024393,RS17759796,RS17787739,RS1876334,RS1937450,RS1966265,RS19…
GO:BP	anterograde trans-synaptic signaling	GO:0098916	FALSE	0.0000023861375678666243	5.622304521586426	753	166	24	21017	RS10456700,RS1051730,RS11637749,RS11664,RS1167800,RS11781699,RS13191362,RS1452075,RS1561589,RS17759796,RS2107118,RS2113426,RS2267958,RS2436728,ENSG00000081803,RS6495366,RS7038036,RS7141420,RS7240718,RS7639882,RS7899106,RS916389,RS977799,RS9904177
GO:BP	chemical synaptic transmission	GO:0007268	FALSE	0.0000023861375678666243	5.622304521586426	753	166	24	21017	RS10456700,RS1051730,RS11637749,RS11664,RS1167800,RS11781699,RS13191362,RS1452075,RS1561589,RS17759796,RS2107118,RS2113426,RS2267958,RS2436728,ENSG00000081803,RS6495366,RS7038036,RS7141420,RS7240718,RS7639882,RS7899106,RS916389,RS977799,RS9904177
GO:BP	trans-synaptic signaling	GO:0099537	FALSE	0.0000025035354749973317	5.60144625028607	759	166	24	21017	RS10456700,RS1051730,RS11637749,RS11664,RS1167800,RS11781699,RS13191362,RS1452075,RS1561589,RS17759796,RS2107118,RS2113426,RS2267958,RS2436728,ENSG00000081803,RS6495366,RS7038036,RS7141420,RS7240718,RS7639882,RS7899106,RS916389,RS977799,RS9904177
GO:CC	cytoplasm	GO:0005737	TRUE	0.0000032915692868610485	5.482596998665563	12394	167	128	22115	ENSG00000029725,ENSG00000108559,RS10118701,RS10192119,RS10510554,RS10514710,RS1051730,RS1062633,RS10883648,RS10886017,RS10899469,RS10902221,ENSG00000162670,RS1106908,RS11611246,RS11637749,RS11664,RS1167800,RS11716220,RS11738695,RS11750790,RS11781699,ENSG00000184304,RS11880870,RS12596638,ENSG00000066032,ENSG00000103769,ENSG00000174485,RS12940622,RS13099106,RS13107325,RS13114338,RS13191362,RS132280…
GO:BP	synaptic signaling	GO:0099536	FALSE	0.000004139812633988928	5.383019314402316	783	166	24	21017	RS10456700,RS1051730,RS11637749,RS11664,RS1167800,RS11781699,RS13191362,RS1452075,RS1561589,RS17759796,RS2107118,RS2113426,RS2267958,RS2436728,ENSG00000081803,RS6495366,RS7038036,RS7141420,RS7240718,RS7639882,RS7899106,RS916389,RS977799,RS9904177
GO:CC	synaptic membrane	GO:0097060	FALSE	0.00000781332404627614	5.107164163583518	400	167	16	22115	RS1051730,RS11637749,RS11664,RS1167800,ENSG00000145934,RS2107118,RS2113426,RS2267958,RS2436728,ENSG00000116675,RS7038036,RS7141420,RS714393,RS7899106,RS7996851,RS977799
GO:CC	cell projection	GO:0042995	FALSE	0.000012604112680871539	4.899487722884425	2399	167	42	22115	RS10118701,RS1051730,RS10886017,ENSG00000162670,RS11637749,RS11664,RS11738695,ENSG00000184226,RS12513212,ENSG00000066032,RS12940622,RS13099106,RS13114338,RS13191362,ENSG00000145934,RS166297,RS17024393,RS17759796,RS17787739,ENSG00000119661,RS1876334,RS1937450,RS1996401,RS2107118,RS2113426,RS2229992,RS2256783,RS2267958,RS2322622,RS2567302,RS2835712,RS3789220,RS3819162,RS6495366,RS7038036,RS7141420,…
GO:CC	plasma membrane region	GO:0098590	FALSE	0.000021322313310603116	4.671165679404894	1271	167	28	22115	RS1051730,RS11637749,RS11664,RS1167800,ENSG00000103769,RS13107325,ENSG00000145934,RS17024393,RS17759796,RS1996401,RS2029566,RS2107118,RS2113426,RS2229992,RS2267958,RS2322622,RS2436728,RS2481665,ENSG00000116675,RS7038036,RS7141420,RS714393,ENSG00000065534,RS7899106,RS7996851,RS8092503,RS893006,RS977799
GO:CC	presynapse	GO:0098793	FALSE	0.000021322313310603116	4.671165679404894	568	167	18	22115	RS11664,RS1167800,ENSG00000103769,RS13191362,RS1452075,RS1561589,RS1937450,RS2113426,RS2267958,RS2436728,ENSG00000104093,ENSG00000081803,ENSG00000116675,RS7038036,RS7141420,RS714393,RS8092503,RS977799
GO:BP	cell communication	GO:0007154	FALSE	0.00002556689813517977	4.592321958891558	6496	166	84	21017	ENSG00000029725,RS10118701,RS10456700,RS10510554,RS1051730,RS1062633,RS10883648,RS10886017,RS10899469,RS10902221,RS1106908,RS11229439,RS11611246,RS11637749,RS11664,RS1167800,RS11738695,RS11781699,ENSG00000184304,RS1199334,RS12513212,ENSG00000174485,RS12940622,RS13107325,RS13114338,RS13191362,RS13228034,RS1452075,ENSG00000145934,RS1561589,RS16851483,RS16896181,RS17024393,RS17759796,RS17787739,RS18…
GO:CC	postsynapse	GO:0098794	FALSE	0.00003078409066069325	4.5116736706213345	652	167	19	22115	RS1051730,RS11637749,RS11664,RS1167800,RS11738695,ENSG00000103769,RS13191362,ENSG00000145934,RS1937450,RS2107118,RS2113426,RS2436728,ENSG00000116675,RS7038036,RS714393,RS7317857,RS7899106,RS7996851,RS9904177
GO:CC	glutamatergic synapse	GO:0098978	FALSE	0.000040029896711752926	4.397615530493786	425	167	15	22115	RS11664,RS1167800,ENSG00000103769,RS1452075,RS1561589,RS2107118,RS2113426,RS2267958,ENSG00000081803,RS7038036,RS7141420,RS714393,RS7899106,RS7996851,RS977799
GO:CC	plasma membrane bounded cell projection	GO:0120025	FALSE	0.000040029896711752926	4.397615530493786	2286	167	39	22115	RS10118701,RS1051730,RS10886017,ENSG00000162670,RS11637749,RS11664,RS11738695,ENSG00000184226,RS12513212,ENSG00000066032,RS12940622,RS13099106,RS13114338,RS13191362,ENSG00000145934,RS166297,RS17024393,RS17759796,RS17787739,ENSG00000119661,RS1876334,RS1937450,RS1996401,RS2107118,RS2113426,RS2229992,RS2256783,RS2567302,RS2835712,RS3789220,RS3819162,RS6495366,RS7038036,RS7240718,RS7317857,ENSG000000…
GO:BP	developmental process	GO:0032502	FALSE	0.00004157786759705001	4.3811377880825235	6478	166	83	21017	RS10510554,RS1051730,RS1062633,RS10883648,RS10886017,RS10899469,ENSG00000162670,RS1106908,RS11121213,RS11611246,RS11637749,RS11664,RS1167800,RS11781699,ENSG00000184304,RS11978101,ENSG00000184226,RS12513212,RS12596638,ENSG00000066032,ENSG00000103769,RS12940622,RS13191362,ENSG00000145934,RS1561589,RS17024393,RS17759796,RS17787739,RS1966265,RS1982441,RS1996401,RS2029566,RS2229992,RS2256783,RS2302737…
GO:BP	signaling	GO:0023052	FALSE	0.00004157786759705001	4.3811377880825235	6471	166	83	21017	ENSG00000029725,RS10118701,RS10456700,RS10510554,RS1051730,RS1062633,RS10883648,RS10886017,RS10899469,RS10902221,RS1106908,RS11229439,RS11611246,RS11637749,RS11664,RS1167800,RS11738695,RS11781699,ENSG00000184304,RS1199334,RS12513212,ENSG00000174485,RS12940622,RS13107325,RS13114338,RS13191362,RS13228034,RS1452075,ENSG00000145934,RS1561589,RS16851483,RS16896181,RS17024393,RS17759796,RS17787739,RS19…
GO:BP	intracellular signal transduction	GO:0035556	FALSE	0.00004157786759705001	4.3811377880825235	2946	166	49	21017	RS10510554,RS1062633,RS10883648,RS10886017,RS10899469,RS10902221,RS11611246,RS1167800,RS11738695,ENSG00000184304,RS1199334,ENSG00000174485,RS12940622,RS13107325,RS13114338,RS13191362,RS13228034,RS1561589,RS16851483,RS16896181,RS17759796,RS17787739,RS1966265,RS2113426,RS2229992,RS2481665,RS2835712,RS3789220,RS3800229,RS3819162,RS4319547,ENSG00000138039,RS6494634,RS6495366,RS681119,RS714393,RS72005…
GO:CC	postsynaptic density	GO:0014069	FALSE	0.000042779454069846906	4.368764761979681	320	167	13	22115	RS1051730,RS11664,RS11738695,RS13191362,RS1937450,RS2107118,RS2113426,ENSG00000116675,RS7038036,RS714393,RS7317857,RS7899106,RS9904177
GO:BP	signal transduction	GO:0007165	FALSE	0.00006215862943013517	4.206498570099864	5979	166	78	21017	ENSG00000029725,RS10118701,RS10456700,RS10510554,RS1051730,RS1062633,RS10883648,RS10886017,RS10899469,RS10902221,RS1106908,RS11229439,RS11611246,RS11637749,RS11664,RS1167800,RS11738695,RS11781699,ENSG00000184304,RS1199334,RS12513212,ENSG00000174485,RS12940622,RS13107325,RS13114338,RS13191362,RS13228034,ENSG00000145934,RS1561589,RS16851483,RS16896181,RS17024393,RS17759796,RS17787739,RS1937450,RS19…
GO:CC	asymmetric synapse	GO:0032279	FALSE	0.00006744129334247804	4.171074109704258	336	167	13	22115	RS1051730,RS11664,RS11738695,RS13191362,RS1937450,RS2107118,RS2113426,ENSG00000116675,RS7038036,RS714393,RS7317857,RS7899106,RS9904177
GO:BP	anatomical structure development	GO:0048856	FALSE	0.00008864313104996726	4.052354912208293	5924	166	77	21017	RS10510554,RS1051730,RS1062633,RS10883648,RS10886017,RS10899469,ENSG00000162670,RS1106908,RS11121213,RS11611246,RS11637749,RS11664,RS11781699,ENSG00000184304,RS11978101,ENSG00000184226,RS12513212,RS12596638,ENSG00000066032,ENSG00000103769,RS12940622,RS13191362,ENSG00000145934,RS17024393,RS17759796,RS17787739,RS1966265,RS1982441,RS1996401,RS2029566,RS2229992,RS2256783,RS2322622,RS2414638,RS2512885…
GO:CC	postsynaptic specialization	GO:0099572	FALSE	0.00009161833792032348	4.038017591173551	348	167	13	22115	RS1051730,RS11664,RS11738695,RS13191362,RS1937450,RS2107118,RS2113426,ENSG00000116675,RS7038036,RS714393,RS7317857,RS7899106,RS9904177
GO:BP	neuron development	GO:0048666	FALSE	0.00009610614917050726	4.01724882392997	1170	166	27	21017	RS1051730,RS10886017,RS11121213,RS11611246,RS11664,RS11781699,ENSG00000184304,RS11978101,RS12513212,ENSG00000066032,ENSG00000103769,RS13191362,ENSG00000145934,RS17024393,RS1966265,RS1996401,RS2256783,RS2512885,RS3789220,RS6495366,RS7038036,RS7141420,RS7317857,RS7647305,RS9517337,RS977799,RS9904177
GO:CC	neuron to neuron synapse	GO:0098984	FALSE	0.00015641136489567844	3.8057316941651664	368	167	13	22115	RS1051730,RS11664,RS11738695,RS13191362,RS1937450,RS2107118,RS2113426,ENSG00000116675,RS7038036,RS714393,RS7317857,RS7899106,RS9904177
GO:BP	regulation of signaling	GO:0023051	FALSE	0.0002470512161295982	3.6072130039195804	3446	166	52	21017	RS10118701,RS1051730,RS1062633,RS10883648,RS10902221,RS1106908,RS11611246,RS11664,RS1167800,RS11738695,ENSG00000184304,ENSG00000174485,RS12940622,RS13107325,RS13114338,RS13191362,RS1561589,RS16851483,RS17759796,RS17787739,RS1937450,RS1966265,RS2107118,RS2113426,RS2229992,ENSG00000118520,RS2267958,RS2302737,RS2436728,RS2835712,RS288232,RS3789220,RS3800229,ENSG00000138039,RS6494634,RS6495366,RS6766…
GO:BP	regulation of cell communication	GO:0010646	FALSE	0.00024981235570993126	3.602386085241549	3453	166	52	21017	RS10118701,RS1051730,RS1062633,RS10883648,RS10902221,RS1106908,RS11611246,RS11664,RS1167800,RS11738695,ENSG00000184304,ENSG00000174485,RS12940622,RS13107325,RS13114338,RS13191362,RS1561589,RS16851483,RS17759796,RS17787739,RS1937450,RS1966265,RS2107118,RS2113426,RS2229992,ENSG00000118520,RS2267958,RS2302737,RS2436728,RS2835712,RS288232,RS3789220,RS3800229,ENSG00000138039,RS6494634,RS6495366,RS6766…
GO:BP	cellular developmental process	GO:0048869	FALSE	0.0002656617714359734	3.5756709358000798	4382	166	61	21017	RS10510554,RS1051730,RS10886017,RS10899469,ENSG00000162670,RS1106908,RS11121213,RS11611246,RS11664,RS1167800,RS11781699,ENSG00000184304,RS11978101,RS12513212,RS12596638,ENSG00000066032,ENSG00000103769,RS12940622,RS13191362,ENSG00000145934,RS1561589,RS17024393,RS17759796,RS17787739,RS1966265,RS1982441,RS1996401,RS2229992,RS2256783,RS2302737,RS2322622,RS2512885,RS288232,RS2984618,RS3007105,RS378922…
GO:BP	cell differentiation	GO:0030154	FALSE	0.0002656617714359734	3.5756709358000798	4381	166	61	21017	RS10510554,RS1051730,RS10886017,RS10899469,ENSG00000162670,RS1106908,RS11121213,RS11611246,RS11664,RS1167800,RS11781699,ENSG00000184304,RS11978101,RS12513212,RS12596638,ENSG00000066032,ENSG00000103769,RS12940622,RS13191362,ENSG00000145934,RS1561589,RS17024393,RS17759796,RS17787739,RS1966265,RS1982441,RS1996401,RS2229992,RS2256783,RS2302737,RS2322622,RS2512885,RS288232,RS2984618,RS3007105,RS378922…
GO:CC	cytosol	GO:0005829	FALSE	0.00032299511672985383	3.4908040435924566	5513	167	67	22115	ENSG00000108559,RS10514710,RS10883648,RS10899469,RS10902221,RS11611246,RS11664,RS1167800,ENSG00000184304,RS11880870,RS12596638,ENSG00000066032,ENSG00000103769,ENSG00000174485,RS12940622,RS13114338,RS13191362,RS1452075,RS1472169,RS1561589,RS166297,RS16851483,RS17724992,RS17759796,RS17787739,RS1937450,RS1982441,RS2113426,RS2228213,RS2229992,ENSG00000118520,RS2322622,RS2481665,RS2637629,RS288232,RS3…
GO:MF	beta-catenin binding	GO:0008013	TRUE	0.000386410311270079	3.412951293053782	89	165	8	20196	RS10883648,ENSG00000066032,RS13191362,RS1876334,RS2229992,RS3800229,RS6494634,RS7200589
KEGG	Endometrial cancer	KEGG:05213	FALSE	0.000435204230877231	3.36130689125633	58	88	7	8484	ENSG00000066032,RS17759796,RS1876334,RS2229992,RS3800229,RS7200589,ENSG00000117020
GO:BP	protein localization to synapse	GO:0035418	FALSE	0.0005457350292886442	3.2630181691076166	81	166	7	21017	RS11664,ENSG00000103769,RS2107118,RS7141420,RS714393,RS7996851,RS8092503
GO:BP	cellular response to stimulus	GO:0051716	FALSE	0.0007204981969325504	3.142367101683057	7320	166	86	21017	ENSG00000029725,RS10118701,RS10456700,RS1045861,RS10510554,RS1051730,RS1062633,RS10883648,RS10886017,RS10899469,RS10902221,ENSG00000162670,RS1106908,RS11229439,RS11611246,RS11637749,RS11664,RS1167800,RS11738695,RS11781699,ENSG00000184304,RS1199334,RS12513212,RS12596638,ENSG00000174485,RS12940622,RS13107325,RS13114338,RS13191362,RS13228034,ENSG00000145934,RS1561589,RS16851483,RS16896181,RS17024393…
GO:CC	neuron projection	GO:0043005	FALSE	0.0007218021204256045	3.14158184645525	1338	167	25	22115	RS1051730,RS10886017,ENSG00000162670,RS11637749,RS11664,ENSG00000184226,RS12513212,ENSG00000066032,RS12940622,RS13191362,ENSG00000145934,RS17024393,RS1937450,RS2107118,RS2113426,RS2256783,RS2567302,RS2835712,RS3789220,RS6495366,RS7038036,RS7240718,RS7317857,RS8092503,RS9904177
GO:BP	behavior	GO:0007610	FALSE	0.0007864115765026075	3.104350102024602	665	166	18	21017	RS10456700,RS1051730,RS11738695,RS11781699,RS11880870,RS11978101,RS12940622,RS13191362,RS17024393,RS17759796,RS2113426,RS2256783,RS2984618,RS4788671,RS6495366,RS7141420,RS7239575,RS7899106
GO:CC	Golgi apparatus	GO:0005794	FALSE	0.0010668035225688312	2.9719155589460913	1640	167	28	22115	RS1051730,RS10902221,RS1167800,RS11738695,RS11781699,ENSG00000184304,ENSG00000103769,RS13191362,RS13228034,ENSG00000145934,RS17759796,RS1927790,RS1966265,RS2229992,RS2302737,RS2414638,RS4456769,RS4738873,RS4985155,RS6970887,RS7239575,RS7605556,RS7663212,RS7996851,RS8092503,RS914187,RS9517337,RS9904177
GO:BP	regulation of trans-synaptic signaling	GO:0099177	FALSE	0.001093860633868223	2.961038006885187	491	166	15	21017	RS1051730,RS11664,RS1167800,RS13191362,RS17759796,RS2107118,RS2113426,RS2267958,RS2436728,RS6495366,RS7038036,RS7141420,RS7639882,RS7899106,RS977799
GO:BP	regulation of cellular process	GO:0050794	FALSE	0.001093860633868223	2.961038006885187	11876	166	121	21017	ENSG00000029725,RS10118701,RS10456700,RS1045861,RS10510554,RS1051730,RS1062633,RS10883648,RS10886017,RS10899469,RS10902221,ENSG00000162670,RS1106908,RS11121213,RS11229439,RS11611246,RS11637749,RS11664,RS1167800,RS11738695,RS11781699,ENSG00000184304,RS11880870,RS1199334,RS12513212,RS12596638,ENSG00000066032,ENSG00000103769,ENSG00000174485,RS12940622,RS13107325,RS13114338,RS13191362,RS13228034,RS14…
GO:BP	modulation of chemical synaptic transmission	GO:0050804	FALSE	0.001093860633868223	2.961038006885187	490	166	15	21017	RS1051730,RS11664,RS1167800,RS13191362,RS17759796,RS2107118,RS2113426,RS2267958,RS2436728,RS6495366,RS7038036,RS7141420,RS7639882,RS7899106,RS977799
GO:CC	postsynaptic membrane	GO:0045211	FALSE	0.0013478740144244345	2.870350699341709	278	167	10	22115	RS1051730,RS11637749,RS1167800,ENSG00000145934,RS2107118,RS2436728,RS7038036,RS714393,RS7899106,RS7996851
WP	Endometrial cancer	WP:WP4155	FALSE	0.001350033072945954	2.869655592081297	63	91	7	8722	ENSG00000066032,RS17759796,RS1876334,RS2229992,RS3800229,RS7200589,ENSG00000117020
GO:BP	regulation of signal transduction	GO:0009966	FALSE	0.0015483841529304189	2.8101212821542267	3020	166	45	21017	RS10118701,RS1062633,RS10883648,RS10902221,RS1106908,RS11611246,RS11664,RS1167800,RS11738695,ENSG00000184304,ENSG00000174485,RS12940622,RS13107325,RS13114338,RS13191362,RS1561589,RS16851483,RS17759796,RS17787739,RS1937450,RS1966265,RS2107118,RS2113426,RS2229992,ENSG00000118520,RS2302737,RS2835712,RS288232,RS3789220,RS3800229,ENSG00000138039,RS6494634,RS6495366,RS6766759,RS714393,RS7200589,RS72395…
GO:CC	microtubule	GO:0005874	TRUE	0.0017392170334070377	2.7596462198778013	477	167	13	22115	RS10118701,RS10192119,RS10514710,RS10886017,RS11664,ENSG00000103769,ENSG00000119661,RS2229992,RS2267958,RS2835712,RS3789220,RS4319547,RS7117404
GO:BP	biological regulation	GO:0065007	FALSE	0.001746982081032863	2.757711549595466	12671	166	126	21017	ENSG00000029725,RS10118701,RS10456700,RS1045861,RS10510554,RS1051730,RS1062633,RS10883648,RS10886017,RS10899469,RS10902221,ENSG00000162670,RS1106908,RS11121213,RS11229439,RS11611246,RS11637749,RS11664,RS1167800,RS11738695,RS11781699,ENSG00000184304,RS11880870,RS11978101,RS1199334,RS12471691,RS12513212,RS12596638,ENSG00000066032,ENSG00000103769,ENSG00000174485,RS12940622,RS13107325,RS13114338,RS13…
GO:BP	neuron projection development	GO:0031175	FALSE	0.001877453129432176	2.7264308963387376	1014	166	22	21017	RS1051730,RS10886017,RS11121213,RS11664,RS11781699,ENSG00000184304,RS11978101,RS12513212,ENSG00000066032,ENSG00000103769,RS13191362,RS1966265,RS2256783,RS3789220,RS6495366,RS7038036,RS7141420,RS7317857,RS7647305,RS9517337,RS977799,RS9904177
GO:BP	regulation of biological process	GO:0050789	FALSE	0.0018846365040063502	2.7247724011755143	12278	166	123	21017	ENSG00000029725,RS10118701,RS10456700,RS1045861,RS10510554,RS1051730,RS1062633,RS10883648,RS10886017,RS10899469,RS10902221,ENSG00000162670,RS1106908,RS11121213,RS11229439,RS11611246,RS11637749,RS11664,RS1167800,RS11738695,RS11781699,ENSG00000184304,RS11880870,RS11978101,RS1199334,RS12513212,RS12596638,ENSG00000066032,ENSG00000103769,ENSG00000174485,RS12940622,RS13107325,RS13114338,RS13191362,RS13…
GO:BP	dendrite development	GO:0016358	FALSE	0.002158333342430503	2.6658814801358632	238	166	10	21017	RS1051730,RS11121213,RS11664,RS11978101,ENSG00000066032,RS3789220,RS7038036,RS7317857,RS7647305,RS9904177
GO:CC	Schaffer collateral - CA1 synapse	GO:0098685	FALSE	0.0022914813082041143	2.6398836809794908	98	167	6	22115	RS11664,RS1167800,RS2107118,RS2113426,RS2436728,RS977799
GO:CC	plasma membrane	GO:0005886	FALSE	0.0022914813082041143	2.6398836809794908	5783	167	66	22115	RS10456700,RS1051730,RS1062633,RS10899469,RS11229439,RS11637749,RS11664,RS1167800,RS11738695,ENSG00000184304,RS11880870,RS11978101,RS1199334,ENSG00000184226,RS12471691,RS12513212,RS12596638,ENSG00000066032,ENSG00000103769,RS13107325,ENSG00000145934,RS17024393,RS17759796,RS1937450,RS1966265,RS1996401,RS2029566,RS2107118,RS2113426,RS2229992,RS2256783,RS2267958,RS2322622,RS2436728,RS2481665,RS251288…
GO:BP	cell projection organization	GO:0030030	FALSE	0.0025614753807512805	2.5915098139259376	1615	166	29	21017	RS1051730,RS10886017,RS11121213,RS11664,RS11781699,ENSG00000184304,RS11978101,RS12513212,ENSG00000066032,ENSG00000103769,RS13114338,RS13191362,ENSG00000145934,ENSG00000119661,RS1966265,RS1996401,RS2229992,RS2256783,RS2322622,RS3789220,RS6495366,RS7038036,RS7141420,RS7317857,ENSG00000065534,RS7647305,RS9517337,RS977799,RS9904177
HPA	cerebral cortex; neuropil[≥Medium]	HPA:0100212	FALSE	0.0025785091101094455	2.5886313298522743	2618	110	47	11019	ENSG00000029725,RS10192119,RS10456700,RS1045861,RS10899469,RS10902221,RS11664,RS1167800,ENSG00000119771,RS11716220,RS11738695,RS11750790,RS11880870,RS1199334,ENSG00000066032,RS13099106,RS13191362,RS1452075,RS16896181,RS17724992,RS17759796,ENSG00000119661,RS2228213,RS2229992,RS2267958,RS2512885,RS2637629,ENSG00000104093,RS4319547,RS4456769,RS4771122,RS492400,RS6494634,RS6495366,ENSG00000116675,RS6…
HPA	cerebral cortex; neuropil[≥Low]	HPA:0100211	FALSE	0.0025785091101094455	2.5886313298522743	5010	110	73	11019	ENSG00000029725,RS10192119,RS10456700,RS1045861,RS10514710,RS10883648,RS10899469,RS10902221,RS11611246,RS11664,RS1167800,ENSG00000119771,RS11716220,RS11738695,RS11750790,RS11880870,RS11978101,RS1199334,RS12596638,ENSG00000066032,ENSG00000103769,RS12940622,RS13099106,RS13114338,RS13191362,RS1452075,RS1546924,RS1561589,RS16896181,RS17724992,RS17759796,RS17787739,ENSG00000119661,RS2228213,ENSG000001…
GO:BP	establishment of localization in cell	GO:0051649	FALSE	0.002744281304260493	2.5615713730577223	1976	166	33	21017	ENSG00000108559,RS1051730,RS10899469,RS11611246,RS1167800,ENSG00000184304,ENSG00000103769,RS13099106,RS13107325,RS13191362,RS1445796,RS1452075,RS1561589,RS17759796,RS1996401,RS2107118,RS2113426,RS2229992,RS2267958,RS2322622,ENSG00000081803,RS3819162,RS3935370,RS4319547,ENSG00000138039,RS6494634,ENSG00000116675,RS7141420,RS7200589,RS7239575,RS7317857,RS7810260,RS8092503
GO:BP	protein localization to cell junction	GO:1902414	FALSE	0.00279361352509853	2.553833675360893	111	166	7	21017	RS11664,ENSG00000103769,RS2107118,RS7141420,RS714393,RS7996851,RS8092503
GO:MF	phosphotransferase activity, alcohol group as acceptor	GO:0016773	TRUE	0.0028334735818755716	2.5476808321839983	696	165	18	20196	RS1062633,RS11611246,ENSG00000184304,RS13114338,RS16896181,RS17759796,RS1966265,RS2113426,RS2835712,RS3819162,RS714393,RS7317857,ENSG00000065534,RS7647305,ENSG00000117020,RS916389,RS9517337,RS9904177
GO:MF	protein kinase binding	GO:0019901	FALSE	0.0028334735818755716	2.5476808321839983	706	165	18	20196	RS10899469,RS11611246,RS11738695,ENSG00000184304,RS12513212,RS12940622,RS13191362,RS1452075,RS1546924,RS1561589,RS2229992,RS2267958,RS3800229,RS492400,RS6494634,RS7200589,RS7716275,RS7996851
GO:MF	enzyme binding	GO:0019899	FALSE	0.0028334735818755716	2.5476808321839983	2105	165	36	20196	RS1062633,RS10899469,RS11611246,RS11738695,ENSG00000184304,RS12513212,RS12940622,RS13191362,RS13228034,RS1445796,RS1452075,RS1546924,RS1561589,RS17759796,RS17787739,RS2113426,RS2229992,RS2267958,RS2322622,RS2984618,ENSG00000104093,RS3800229,RS4319547,ENSG00000138039,RS4788671,RS492400,RS6494634,RS681119,RS7038036,RS7200589,RS763464,RS7716275,RS7969633,RS7996851,ENSG00000107077,ENSG00000103510
GO:CC	cytoskeleton	GO:0005856	FALSE	0.0028644426505595733	2.542959868402969	2440	167	35	22115	RS10118701,RS10192119,RS10514710,RS1062633,RS10886017,RS11611246,RS11664,RS1167800,RS11738695,ENSG00000066032,ENSG00000103769,RS13114338,RS17759796,RS17787739,ENSG00000119661,RS1876334,RS1937450,RS1996401,RS2229992,RS2267958,RS2322622,RS2481665,RS2835712,RS3789220,RS3819162,RS4273371,RS4319547,ENSG00000138039,RS7117404,RS7200589,RS7240718,RS758278,ENSG00000065534,RS7647305,RS916389
GO:BP	cell development	GO:0048468	FALSE	0.002949380575548891	2.530269184316043	2833	166	42	21017	RS10510554,RS1051730,RS10886017,RS10899469,RS11121213,RS11611246,RS11664,RS11781699,ENSG00000184304,RS11978101,RS12513212,ENSG00000066032,ENSG00000103769,RS12940622,RS13191362,ENSG00000145934,RS17024393,RS17759796,RS17787739,RS1966265,RS1996401,RS2256783,RS2322622,RS2512885,RS2984618,RS3789220,RS3800229,RS4061073,RS6494634,RS6495366,RS7038036,RS7141420,RS714393,RS7200589,RS7317857,RS7639882,RS764…
GO:MF	protein kinase activity	GO:0004672	FALSE	0.0029637163360410035	2.528163366005628	586	165	16	20196	RS1062633,RS11611246,ENSG00000184304,RS13114338,RS16896181,RS17759796,RS1966265,RS2835712,RS3819162,RS714393,RS7317857,ENSG00000065534,ENSG00000117020,RS916389,RS9517337,RS9904177
GO:BP	protein localization to postsynaptic membrane	GO:1903539	FALSE	0.003118713051110042	2.5060245822971687	47	166	5	21017	ENSG00000103769,RS2107118,RS7141420,RS714393,RS7996851
GO:BP	protein localization to postsynapse	GO:0062237	FALSE	0.003370564429547652	2.4722973667510977	48	166	5	21017	ENSG00000103769,RS2107118,RS7141420,RS714393,RS7996851
GO:BP	cell-cell signaling	GO:0007267	FALSE	0.0034423251175852675	2.4631481142219305	1316	166	25	21017	RS10456700,RS1051730,RS11637749,RS11664,RS1167800,RS11781699,ENSG00000184304,RS13191362,RS1452075,RS1561589,RS17759796,RS2107118,RS2113426,RS2267958,RS2436728,ENSG00000081803,RS6495366,RS7038036,RS7141420,RS7240718,RS7639882,RS7899106,RS916389,RS977799,RS9904177
GO:BP	plasma membrane bounded cell projection organization	GO:0120036	FALSE	0.003458896506085821	2.4610624323505594	1572	166	28	21017	RS1051730,RS10886017,RS11121213,RS11664,RS11781699,ENSG00000184304,RS11978101,RS12513212,ENSG00000066032,ENSG00000103769,RS13114338,RS13191362,ENSG00000145934,ENSG00000119661,RS1966265,RS1996401,RS2229992,RS2256783,RS3789220,RS6495366,RS7038036,RS7141420,RS7317857,ENSG00000065534,RS7647305,RS9517337,RS977799,RS9904177
GO:BP	cell migration	GO:0016477	FALSE	0.0039052808712740487	2.4083477258179604	1499	166	27	21017	RS1062633,RS10886017,RS11121213,RS11611246,RS11781699,ENSG00000184304,RS12513212,ENSG00000066032,ENSG00000103769,RS17759796,RS1876334,RS1937450,RS1966265,RS1982441,RS1996401,RS2229992,ENSG00000112282,RS3789220,RS3800229,RS6494634,RS714393,RS7317857,ENSG00000065534,ENSG00000117020,RS9517337,RS977799,RS9904177
GO:BP	peptidyl-threonine phosphorylation	GO:0018107	TRUE	0.004111830126129953	2.3859648358435965	83	166	6	21017	RS11611246,ENSG00000184304,RS12940622,RS17759796,RS2835712,RS7200589
GO:CC	ribbon synapse	GO:0097470	FALSE	0.0044352576347087445	2.35308114785422	16	167	3	22115	RS1561589,RS2267958,RS2322622
GO:BP	neurotransmitter receptor localization to postsynaptic specialization membrane	GO:0099645	TRUE	0.0050299198784949884	2.2984389327581165	28	166	4	21017	RS2107118,RS7141420,RS714393,RS7996851
GO:BP	protein localization to postsynaptic specialization membrane	GO:0099633	FALSE	0.0050299198784949884	2.2984389327581165	28	166	4	21017	RS2107118,RS7141420,RS714393,RS7996851
GO:BP	response to stimulus	GO:0050896	FALSE	0.0050299198784949884	2.2984389327581165	8993	166	96	21017	ENSG00000029725,RS10118701,RS10456700,RS1045861,RS10510554,RS1051730,RS1062633,RS10883648,RS10886017,RS10899469,RS10902221,ENSG00000162670,RS1106908,RS11229439,RS11611246,RS11637749,RS11664,RS1167800,RS11738695,RS11781699,ENSG00000184304,RS11880870,RS11978101,RS1199334,RS12513212,RS12596638,ENSG00000066032,ENSG00000174485,RS12940622,RS13099106,RS13107325,RS13114338,RS13191362,RS13228034,ENSG00000…
GO:MF	kinase activity	GO:0016301	FALSE	0.005170955978374779	2.2864291594683666	780	165	18	20196	RS1062633,RS11611246,ENSG00000184304,RS13114338,RS16896181,RS17759796,RS1966265,RS2113426,RS2835712,RS3819162,RS714393,RS7317857,ENSG00000065534,RS7647305,ENSG00000117020,RS916389,RS9517337,RS9904177
GO:MF	luteinizing hormone receptor activity	GO:0004964	TRUE	0.005170955978374779	2.2864291594683666	2	165	2	20196	ENSG00000138039,ENSG00000279956
GO:MF	anion binding	GO:0043168	TRUE	0.005170955978374779	2.2864291594683666	2445	165	38	20196	RS10192119,RS1045861,RS10514710,RS1062633,RS10899469,RS11611246,RS1167800,ENSG00000184304,RS1199334,ENSG00000103769,RS13114338,RS1445796,RS16896181,RS17024393,RS17759796,RS1937450,RS1966265,RS2113426,RS2267958,RS2689765,RS2835712,RS3819162,RS4273371,RS4456769,RS4738873,RS4985155,RS7038036,RS714393,RS7317857,ENSG00000065534,RS7639882,RS7647305,RS8069296,RS8092503,ENSG00000117020,RS916389,RS9517337…
GO:BP	central nervous system development	GO:0007417	FALSE	0.005253198574259794	2.279576182277931	1038	166	21	21017	RS10510554,ENSG00000162670,RS11121213,RS11781699,ENSG00000184226,RS12513212,ENSG00000066032,RS13191362,RS17759796,RS1982441,RS2984618,RS3007105,RS3800229,RS4061073,RS714393,RS7317857,RS7651039,RS7969633,RS8123881,ENSG00000117020,RS9904177
GO:BP	homeostatic process	GO:0042592	TRUE	0.005253198574259794	2.279576182277931	1711	166	29	21017	RS10456700,RS11611246,RS11781699,ENSG00000184304,RS11880870,RS12596638,RS12940622,RS13107325,RS13191362,RS17024393,RS17759796,RS17787739,RS1937450,RS1966265,RS2229992,RS2322622,RS2984618,ENSG00000104093,RS3800229,ENSG00000138039,RS6494634,RS7239575,RS7639882,RS7663212,RS7996851,RS823094,RS893006,ENSG00000117020,RS914187
GO:BP	system process	GO:0003008	FALSE	0.005378690605904048	2.269323436572051	2266	166	35	21017	RS1051730,RS11229439,RS11611246,RS11664,RS11738695,RS11781699,ENSG00000184304,RS11880870,RS12596638,ENSG00000066032,RS13191362,RS17024393,RS17759796,RS1876334,RS1937450,RS2107118,RS2113426,RS2322622,RS2414638,RS3789220,RS3800229,ENSG00000138039,ENSG00000242441,RS519844,RS6494634,RS6495366,RS7038036,RS7141420,RS7200589,RS7239575,RS7240718,RS7601692,ENSG00000065534,RS893006,RS916389
GO:MF	kinase binding	GO:0019900	FALSE	0.005401832230172893	2.267458908234757	790	165	18	20196	RS10899469,RS11611246,RS11738695,ENSG00000184304,RS12513212,RS12940622,RS13191362,RS1452075,RS1546924,RS1561589,RS2229992,RS2267958,RS3800229,RS492400,RS6494634,RS7200589,RS7716275,RS7996851
GO:MF	heterocyclic compound binding	GO:1901363	FALSE	0.00575223529908138	2.2401633571518507	2315	165	36	20196	RS10192119,RS1045861,RS10510554,RS10514710,RS1062633,RS11611246,ENSG00000184304,RS1199334,ENSG00000103769,RS13114338,RS1445796,RS1561589,RS16896181,RS17024393,RS17759796,RS1937450,RS1966265,RS2113426,RS2267958,RS2689765,RS2835712,RS3819162,RS4273371,RS4456769,RS4985155,RS681119,RS714393,RS7317857,ENSG00000065534,RS7647305,RS8069296,RS8092503,ENSG00000117020,RS916389,RS9517337,RS9904177
GO:BP	regulation of postsynaptic membrane neurotransmitter receptor levels	GO:0099072	FALSE	0.006561034885813642	2.183027653040432	93	166	6	21017	RS1167800,ENSG00000103769,RS2107118,RS7141420,RS714393,RS7996851
GO:BP	peptidyl-threonine modification	GO:0018210	FALSE	0.006561034885813642	2.183027653040432	93	166	6	21017	RS11611246,ENSG00000184304,RS12940622,RS17759796,RS2835712,RS7200589
GO:MF	small molecule binding	GO:0036094	FALSE	0.006612665686406001	2.1796234331737145	6357	165	74	20196	RS10192119,RS1045861,RS10510554,RS10514710,RS1051730,RS1062633,RS10899469,RS11121213,RS11611246,RS1167800,RS11738695,RS11781699,ENSG00000184304,RS1199334,RS12150261,ENSG00000184226,RS12596638,ENSG00000103769,RS13099106,RS13114338,RS13191362,RS1445796,RS1452075,RS1472169,ENSG00000145934,RS1561589,RS16851483,RS16896181,RS17024393,RS17759796,RS1937450,RS1966265,RS1982441,RS2029566,RS2113426,RS222821…
GO:MF	cytoskeletal protein binding	GO:0008092	FALSE	0.006612665686406001	2.1796234331737145	1008	165	20	20196	RS10514710,RS10886017,RS1167800,RS12513212,ENSG00000066032,ENSG00000103769,RS13191362,ENSG00000119661,RS1876334,RS1937450,RS2229992,RS2267958,RS2322622,RS2637629,RS2835712,RS3789220,RS4273371,RS7317857,ENSG00000065534,RS8092503
GO:MF	purine nucleotide binding	GO:0017076	FALSE	0.006612665686406001	2.1796234331737145	1993	165	32	20196	RS10192119,RS1045861,RS10514710,RS1062633,RS11611246,ENSG00000184304,RS1199334,ENSG00000103769,RS13114338,RS1445796,RS1561589,RS16896181,RS17024393,RS17759796,RS1937450,RS1966265,RS2113426,RS2267958,RS2835712,RS3819162,RS4273371,RS4456769,RS714393,RS7317857,ENSG00000065534,RS7647305,RS8069296,RS8092503,ENSG00000117020,RS916389,RS9517337,RS9904177
GO:MF	purine ribonucleoside triphosphate binding	GO:0035639	FALSE	0.006612665686406001	2.1796234331737145	1852	165	30	20196	RS10192119,RS1045861,RS10514710,RS1062633,RS11611246,ENSG00000184304,RS1199334,ENSG00000103769,RS13114338,RS1445796,RS16896181,RS17024393,RS17759796,RS1966265,RS2113426,RS2267958,RS2835712,RS3819162,RS4273371,RS4456769,RS714393,RS7317857,ENSG00000065534,RS7647305,RS8069296,RS8092503,ENSG00000117020,RS916389,RS9517337,RS9904177
GO:MF	protein-macromolecule adaptor activity	GO:0030674	TRUE	0.006612665686406001	2.1796234331737145	988	165	20	20196	RS10883648,RS10899469,RS11121213,RS11611246,RS11664,RS1167800,RS12940622,RS13191362,RS1561589,RS17787739,ENSG00000112282,RS2835712,RS3935370,RS4061073,ENSG00000242441,RS7117404,RS7200589,ENSG00000107077,RS823094,ENSG00000103510
GO:MF	ribonucleotide binding	GO:0032553	FALSE	0.006612665686406001	2.1796234331737145	1916	165	31	20196	RS10192119,RS1045861,RS10514710,RS1062633,RS11611246,ENSG00000184304,RS1199334,ENSG00000103769,RS13114338,RS1445796,RS16896181,RS17024393,RS17759796,RS1937450,RS1966265,RS2113426,RS2267958,RS2835712,RS3819162,RS4273371,RS4456769,RS714393,RS7317857,ENSG00000065534,RS7647305,RS8069296,RS8092503,ENSG00000117020,RS916389,RS9517337,RS9904177
GO:MF	purine ribonucleotide binding	GO:0032555	FALSE	0.006612665686406001	2.1796234331737145	1899	165	31	20196	RS10192119,RS1045861,RS10514710,RS1062633,RS11611246,ENSG00000184304,RS1199334,ENSG00000103769,RS13114338,RS1445796,RS16896181,RS17024393,RS17759796,RS1937450,RS1966265,RS2113426,RS2267958,RS2835712,RS3819162,RS4273371,RS4456769,RS714393,RS7317857,ENSG00000065534,RS7647305,RS8069296,RS8092503,ENSG00000117020,RS916389,RS9517337,RS9904177
GO:MF	protein serine kinase activity	GO:0106310	FALSE	0.006612665686406001	2.1796234331737145	360	165	11	20196	RS11611246,ENSG00000184304,RS13114338,RS16896181,RS17759796,RS2835712,RS7317857,ENSG00000117020,RS916389,RS9517337,RS9904177
GO:MF	protein binding	GO:0005515	FALSE	0.006612665686406001	2.1796234331737145	14865	165	141	20196	ENSG00000029725,ENSG00000108559,RS10118701,RS10192119,RS10456700,RS1045861,RS10510554,RS10514710,RS1051730,RS1062633,RS10883648,RS10886017,RS10899469,RS10902221,RS11121213,RS11611246,RS11637749,RS11664,RS1167800,ENSG00000119771,RS11738695,RS11781699,ENSG00000184304,RS11880870,RS11978101,RS1199334,RS12513212,RS12596638,ENSG00000066032,ENSG00000103769,ENSG00000174485,RS12940622,RS13099106,RS1311433…
GO:CC	membrane	GO:0016020	FALSE	0.007216485649360801	2.141674247675041	9912	167	97	22115	ENSG00000029725,RS10118701,RS10456700,RS10514710,RS1051730,RS1062633,RS10899469,RS11229439,RS11611246,RS11637749,RS11664,RS1167800,RS11716220,RS11738695,RS11781699,ENSG00000184304,RS11880870,RS11978101,RS1199334,ENSG00000184226,RS12471691,RS12513212,RS12596638,ENSG00000066032,ENSG00000103769,ENSG00000174485,RS12940622,RS13099106,RS13107325,RS13191362,RS13228034,RS1452075,ENSG00000145934,RS1702439…
GO:BP	phosphorylation	GO:0016310	FALSE	0.00726570846612769	2.13872203202961	1575	166	27	21017	RS1051730,RS1062633,RS1106908,RS11611246,ENSG00000184304,RS12940622,RS13114338,RS13191362,RS16896181,RS17759796,RS1966265,RS2113426,RS2229992,RS2302737,RS2835712,RS3819162,RS714393,RS7200589,RS7317857,ENSG00000065534,RS7647305,RS7716275,RS7969633,ENSG00000117020,RS916389,RS9517337,RS9904177
GO:CC	GABA-ergic synapse	GO:0098982	FALSE	0.0074126529991753575	2.1300263295788646	84	167	5	22115	RS1561589,RS7141420,RS714393,RS7899106,RS7996851
GO:CC	extrinsic component of plasma membrane	GO:0019897	FALSE	0.0074126529991753575	2.1300263295788646	129	167	6	22115	ENSG00000066032,RS17024393,RS2229992,ENSG00000116675,RS7240718,RS7996851
GO:CC	microtubule cytoskeleton	GO:0015630	FALSE	0.0074126529991753575	2.1300263295788646	1414	167	23	22115	RS10118701,RS10192119,RS10514710,RS10886017,RS11611246,RS11664,RS11738695,ENSG00000103769,RS13114338,RS17759796,ENSG00000119661,RS1937450,RS2229992,RS2267958,RS2322622,RS2481665,RS2835712,RS3789220,RS4319547,ENSG00000138039,RS7117404,RS7200589,RS916389
GO:CC	centriolar satellite	GO:0034451	TRUE	0.0074126529991753575	2.1300263295788646	128	167	6	22115	RS11738695,ENSG00000103769,RS2481665,RS3789220,ENSG00000138039,RS7117404
GO:BP	cell junction organization	GO:0034330	TRUE	0.007421295031561425	2.129520302809115	760	166	17	21017	RS11637749,RS11664,RS11781699,RS11978101,ENSG00000066032,RS1561589,RS1996401,RS2229992,RS2256783,RS2436728,RS2481665,RS6494634,RS7141420,RS714393,RS7899106,RS7996851,RS977799
GO:MF	protein serine/threonine kinase activity	GO:0004674	FALSE	0.007591585786488639	2.119667495990384	438	165	12	20196	RS11611246,ENSG00000184304,RS13114338,RS16896181,RS17759796,RS2835712,RS7317857,ENSG00000065534,ENSG00000117020,RS916389,RS9517337,RS9904177
GO:MF	nucleotide binding	GO:0000166	FALSE	0.007897829831645513	2.1024922279017675	2163	165	33	20196	RS10192119,RS1045861,RS10514710,RS1062633,RS11611246,ENSG00000184304,RS1199334,ENSG00000103769,RS13114338,RS1445796,RS1561589,RS16896181,RS17024393,RS17759796,RS1937450,RS1966265,RS2113426,RS2267958,RS2835712,RS3819162,RS4273371,RS4456769,RS681119,RS714393,RS7317857,ENSG00000065534,RS7647305,RS8069296,RS8092503,ENSG00000117020,RS916389,RS9517337,RS9904177
GO:MF	transferase activity, transferring phosphorus-containing groups	GO:0016772	FALSE	0.007897829831645513	2.1024922279017675	954	165	19	20196	RS1062633,RS11611246,ENSG00000184304,RS13114338,RS16896181,RS17759796,RS1966265,RS2113426,RS2835712,RS3819162,RS681119,RS714393,RS7317857,ENSG00000065534,RS7647305,ENSG00000117020,RS916389,RS9517337,RS9904177
GO:MF	nucleoside phosphate binding	GO:1901265	FALSE	0.008580736477617689	2.0664754354101684	2181	165	33	20196	RS10192119,RS1045861,RS10514710,RS1062633,RS11611246,ENSG00000184304,RS1199334,ENSG00000103769,RS13114338,RS1445796,RS1561589,RS16896181,RS17024393,RS17759796,RS1937450,RS1966265,RS2113426,RS2267958,RS2835712,RS3819162,RS4273371,RS4456769,RS681119,RS714393,RS7317857,ENSG00000065534,RS7647305,RS8069296,RS8092503,ENSG00000117020,RS916389,RS9517337,RS9904177
GO:CC	bounding membrane of organelle	GO:0098588	TRUE	0.008736138972286625	2.05868046593774	2217	167	31	22115	ENSG00000029725,RS1167800,RS11738695,RS11781699,ENSG00000184304,ENSG00000103769,ENSG00000174485,RS12940622,RS13099106,RS13107325,RS13191362,RS13228034,RS1452075,RS17024393,RS17787739,RS2107118,RS2113426,RS2322622,RS2414638,ENSG00000104093,RS3800229,RS3819162,RS4456769,RS4738873,RS6448733,RS657261,RS7239575,RS7663212,RS8092503,RS914187,RS9517337
GO:MF	tubulin binding	GO:0015631	TRUE	0.008754496803548704	2.0577688115134363	389	165	11	20196	RS10514710,RS12513212,ENSG00000103769,RS13191362,ENSG00000119661,RS1937450,RS2229992,RS2267958,RS2322622,RS2835712,RS7317857
GO:BP	dendrite morphogenesis	GO:0048813	FALSE	0.008788629494429535	2.056078843858249	142	166	7	21017	RS1051730,RS11121213,RS11664,ENSG00000066032,RS3789220,RS7317857,RS9904177
GO:BP	protein-containing complex localization	GO:0031503	FALSE	0.008788629494429535	2.056078843858249	191	166	8	21017	ENSG00000108559,RS1167800,ENSG00000103769,RS1996401,RS2107118,RS7141420,RS714393,RS7996851
GO:BP	regulation of response to stimulus	GO:0048583	FALSE	0.008788629494429535	2.056078843858249	3958	166	51	21017	RS10118701,RS1045861,RS1062633,RS10883648,RS10902221,RS1106908,RS11611246,RS11664,RS1167800,RS11738695,ENSG00000184304,ENSG00000066032,ENSG00000174485,RS12940622,RS13107325,RS13114338,RS13191362,RS1561589,RS16851483,RS17759796,RS17787739,RS1937450,RS1966265,RS2107118,RS2113426,RS2229992,ENSG00000118520,RS2302737,RS2835712,RS288232,RS3789220,RS3800229,ENSG00000138039,RS519844,RS6494634,RS6495366,R…
GO:BP	stem cell differentiation	GO:0048863	FALSE	0.008788629494429535	2.056078843858249	245	166	9	21017	RS11781699,RS17759796,RS2302737,RS288232,RS2984618,RS4132610,RS714393,RS7970953,ENSG00000107077
GO:BP	rhythmic process	GO:0048511	TRUE	0.008788629494429535	2.056078843858249	300	166	10	21017	RS10456700,RS10883648,RS11880870,RS12471691,RS2835712,RS288232,RS3800229,ENSG00000138039,RS4788671,RS7038036
GO:BP	presynaptic modulation of chemical synaptic transmission	GO:0099171	FALSE	0.008788629494429535	2.056078843858249	34	166	4	21017	RS1167800,RS2113426,RS7038036,RS7141420
GO:BP	regulation of cell migration	GO:0030334	FALSE	0.009195773374140096	2.0364117402706565	938	166	19	21017	RS10886017,RS11611246,ENSG00000184304,RS12513212,ENSG00000066032,ENSG00000103769,RS17759796,RS1982441,RS1996401,RS2229992,ENSG00000112282,RS3800229,RS6494634,RS714393,ENSG00000065534,ENSG00000117020,RS9517337,RS977799,RS9904177
GO:BP	signal release from synapse	GO:0099643	FALSE	0.009195773374140096	2.0364117402706565	146	166	7	21017	RS1051730,RS13191362,RS1452075,RS1561589,RS2113426,ENSG00000081803,RS7141420
GO:BP	neurotransmitter secretion	GO:0007269	FALSE	0.009195773374140096	2.0364117402706565	146	166	7	21017	RS1051730,RS13191362,RS1452075,RS1561589,RS2113426,ENSG00000081803,RS7141420
GO:BP	regulation of biological quality	GO:0065008	FALSE	0.009257725621772355	2.0334956948770397	2847	166	40	21017	RS1051730,RS10883648,RS10886017,RS11611246,RS11664,RS1167800,RS11781699,ENSG00000184304,RS11880870,RS12471691,RS12596638,ENSG00000066032,ENSG00000103769,RS12940622,RS13107325,RS13191362,RS17024393,RS17759796,RS1876334,RS1996401,RS2107118,RS2113426,RS2256783,RS2267958,RS2436728,ENSG00000104093,ENSG00000138039,RS4820408,RS6494634,RS6495366,RS7038036,RS7117404,RS7141420,RS714393,RS7647305,RS7899106,…
GO:MF	ion binding	GO:0043167	FALSE	0.009470084359690111	2.0236461522760583	6153	165	71	20196	RS10192119,RS1045861,RS10510554,RS10514710,RS1051730,RS1062633,RS10899469,RS11121213,RS11611246,RS1167800,RS11738695,RS11781699,ENSG00000184304,RS1199334,RS12150261,ENSG00000184226,RS12596638,ENSG00000103769,RS13099106,RS13114338,RS13191362,RS1445796,RS1452075,RS1472169,ENSG00000145934,RS16851483,RS16896181,RS17024393,RS17759796,RS1937450,RS1966265,RS1982441,RS2029566,RS2113426,RS2228213,ENSG0000…
GO:BP	receptor localization to synapse	GO:0097120	FALSE	0.009561085339881877	2.0194928053842247	66	166	5	21017	ENSG00000103769,RS2107118,RS7141420,RS714393,RS7996851
HPA	cerebellum; granular cells - cytoplasm/membrane[High]	HPA:0090973	FALSE	0.00963089758925168	2.0163332352126258	130	110	8	11019	RS10456700,RS10886017,RS11611246,RS11738695,RS1452075,RS681119,RS7240718,RS738140
GO:BP	luteinizing hormone signaling pathway	GO:0042700	TRUE	0.009788880873041427	2.009266956659033	3	166	2	21017	ENSG00000138039,ENSG00000279956
GO:BP	negative regulation of peptidyl-serine phosphorylation of STAT protein	GO:0033140	TRUE	0.009788880873041427	2.009266956659033	3	166	2	21017	RS1106908,RS2302737
GO:CC	cell periphery	GO:0071944	FALSE	0.010408647655586325	1.9826056925709588	6269	167	67	22115	RS10456700,RS1051730,RS1062633,RS10899469,RS11229439,RS11637749,RS11664,RS1167800,RS11738695,ENSG00000184304,RS11880870,RS11978101,RS1199334,ENSG00000184226,RS12471691,RS12513212,RS12596638,ENSG00000066032,ENSG00000103769,RS13107325,ENSG00000145934,RS1561589,RS17024393,RS17759796,RS1937450,RS1966265,RS1996401,RS2029566,RS2107118,RS2113426,RS2229992,RS2256783,RS2267958,RS2322622,RS2436728,RS248166…
GO:BP	positive regulation of cellular process	GO:0048522	FALSE	0.011005759528182125	1.9583799805966855	5886	166	68	21017	RS10510554,RS1051730,RS1062633,RS10883648,RS10886017,RS10899469,RS10902221,ENSG00000162670,RS11121213,RS11611246,RS11664,RS1167800,RS11738695,ENSG00000184304,RS11880870,RS12513212,RS12596638,ENSG00000103769,RS12940622,RS13114338,RS13191362,RS1452075,ENSG00000145934,RS1561589,RS17759796,RS17787739,RS1937450,RS1966265,RS1982441,RS2107118,RS2113426,RS2228213,RS2229992,ENSG00000112282,ENSG00000118520…
GO:BP	cellular response to endogenous stimulus	GO:0071495	FALSE	0.012152540567730243	1.9153329204848968	1215	166	22	21017	RS10456700,RS10510554,RS11664,RS11781699,ENSG00000184304,RS13099106,RS1561589,RS17759796,RS1966265,RS2228213,RS2229992,RS3800229,ENSG00000138039,RS6494634,RS714393,RS7200589,RS7239575,RS7970953,RS8113277,ENSG00000107077,RS823094,RS893006
GO:CC	transcription factor TFIIA complex	GO:0005672	TRUE	0.012448743084011796	1.904874495896322	6	167	2	22115	ENSG00000068781,ENSG00000242441
GO:BP	peptidyl-serine phosphorylation	GO:0018105	FALSE	0.012488022443463682	1.9035063294312513	207	166	8	21017	RS1106908,RS11611246,ENSG00000184304,RS12940622,RS17759796,RS2302737,RS2835712,RS7200589
GO:MF	catalytic activity, acting on a protein	GO:0140096	FALSE	0.01267345209794327	1.8971050723396543	2358	165	34	20196	RS10192119,RS1062633,RS10883648,RS10902221,RS11611246,RS11738695,ENSG00000184304,RS13114338,RS13191362,RS13228034,RS16896181,RS17724992,RS17759796,RS1966265,RS2029566,RS2414638,RS2835712,RS3819162,RS492400,ENSG00000116675,RS714393,RS7317857,RS7605556,ENSG00000065534,RS763464,RS7716275,RS8123881,ENSG00000107077,ENSG00000117020,RS914187,RS916389,RS9517337,RS9904177,ENSG00000103510
GO:MF	molecular adaptor activity	GO:0060090	FALSE	0.01267345209794327	1.8971050723396543	1175	165	21	20196	RS10883648,RS10899469,RS11121213,RS11611246,RS11664,RS1167800,RS12940622,RS13191362,RS1561589,RS17787739,ENSG00000112282,RS2835712,RS3935370,RS4061073,RS4541737,ENSG00000242441,RS7117404,RS7200589,ENSG00000107077,RS823094,ENSG00000103510
GO:MF	transcription coactivator activity	GO:0003713	TRUE	0.01267345209794327	1.8971050723396543	290	165	9	20196	RS11121213,RS1561589,ENSG00000112282,RS2835712,RS4061073,ENSG00000242441,ENSG00000107077,RS823094,ENSG00000103510
GO:MF	PDZ domain binding	GO:0030165	TRUE	0.01267345209794327	1.8971050723396543	85	165	5	20196	RS11664,RS13191362,RS2107118,RS7240718,RS893006
GO:MF	transferase activity	GO:0016740	FALSE	0.01267345209794327	1.8971050723396543	2346	165	34	20196	RS1062633,RS10883648,RS11611246,RS11738695,RS11750790,RS11781699,ENSG00000184304,RS12596638,RS13114338,RS13191362,RS16896181,RS17759796,RS1927790,RS1966265,RS1982441,RS2113426,RS2414638,RS2689765,RS2835712,RS3819162,RS3849570,RS681119,RS714393,RS7317857,RS758278,RS7605556,ENSG00000065534,RS763464,RS7647305,ENSG00000117020,RS916389,RS9517337,RS9904177,ENSG00000103510
TF	Factor: ETF; motif: GVGGMGG	TF:M00695	FALSE	0.013110565236544584	1.88237858414359	10744	171	121	20044	ENSG00000029725,ENSG00000108559,RS10192119,RS1045861,RS10510554,RS1051730,RS1062633,RS10883648,RS10899469,RS10902221,ENSG00000162670,RS1106908,RS11121213,RS11611246,RS11637749,RS11664,RS1167800,ENSG00000119771,RS11716220,RS11738695,RS11750790,RS11781699,ENSG00000184304,RS11880870,RS11978101,RS1199334,ENSG00000184226,RS12513212,ENSG00000066032,ENSG00000103769,ENSG00000174485,RS13107325,RS13191362,…
TF	Factor: ZNF138; motif: GCAGCRSCNSGSNCMGSGCS; match class: 1	TF:M13144_1	FALSE	0.013110565236544584	1.88237858414359	5699	171	76	20044	RS10192119,RS1051730,RS10899469,RS10902221,RS1106908,RS11611246,RS11637749,RS11664,RS1167800,ENSG00000119771,RS11716220,RS11738695,RS11781699,ENSG00000184304,RS11880870,RS11978101,ENSG00000184226,ENSG00000066032,ENSG00000174485,RS13228034,RS1452075,RS1546924,ENSG00000145934,RS1561589,RS16851483,RS17122581,RS17724992,RS17759796,RS1927790,RS1966265,RS2113426,RS2228213,RS2256783,RS2267958,RS2436728,…
TF	Factor: GATA-5; motif: WGATAACGATCT	TF:M12203	FALSE	0.013110565236544584	1.88237858414359	76	171	7	20044	RS12940622,RS2689765,RS4740619,RS4985155,RS7141420,RS7240718,RS7970953
GO:BP	synaptic transmission, glutamatergic	GO:0035249	FALSE	0.013264609573126274	1.8773055283979894	112	166	6	21017	RS11781699,RS13191362,RS2107118,RS2113426,RS7038036,RS7899106
GO:CC	endomembrane system	GO:0012505	FALSE	0.013457070867813978	1.8710494604969994	4803	167	54	22115	ENSG00000029725,ENSG00000108559,RS1051730,RS10902221,RS11664,RS1167800,RS11738695,RS11781699,ENSG00000184304,ENSG00000103769,ENSG00000174485,RS13099106,RS13191362,RS13228034,RS1445796,RS1452075,ENSG00000145934,RS17759796,RS17787739,RS1927790,RS1937450,RS1966265,RS2113426,RS2229992,ENSG00000118520,RS2267958,RS2302737,RS2322622,RS2414638,ENSG00000104093,RS3819162,RS3935370,RS4132610,RS4456769,ENSG0…
GO:BP	cell morphogenesis involved in neuron differentiation	GO:0048667	FALSE	0.013678084264051076	1.86397472511683	595	166	14	21017	RS1051730,RS10886017,RS11121213,RS11664,RS11781699,RS12513212,ENSG00000066032,RS1966265,RS1996401,RS3789220,RS7141420,RS7317857,RS977799,RS9904177
GO:CC	supramolecular fiber	GO:0099512	FALSE	0.014647737836343096	1.8342294415933367	1053	167	18	22115	RS10118701,RS10192119,RS10514710,RS10886017,RS11664,ENSG00000184304,ENSG00000103769,ENSG00000119661,RS1937450,RS2229992,RS2267958,RS2322622,RS2835712,RS3789220,RS4273371,RS4319547,RS7117404,RS758278
GO:CC	supramolecular polymer	GO:0099081	FALSE	0.01506175545944223	1.8221244078219798	1061	167	18	22115	RS10118701,RS10192119,RS10514710,RS10886017,RS11664,ENSG00000184304,ENSG00000103769,ENSG00000119661,RS1937450,RS2229992,RS2267958,RS2322622,RS2835712,RS3789220,RS4273371,RS4319547,RS7117404,RS758278
GO:CC	extrinsic component of membrane	GO:0019898	FALSE	0.01506175545944223	1.8221244078219798	211	167	7	22115	ENSG00000066032,RS17024393,RS2229992,RS3819162,ENSG00000116675,RS7240718,RS7996851
KEGG	Gastric cancer	KEGG:05226	FALSE	0.015369400707010247	1.8133430664438281	148	88	8	8484	RS10510554,ENSG00000066032,RS17759796,RS1876334,RS2229992,RS6494634,RS7200589,ENSG00000117020
CORUM	SMAD3-SMAD4-FOXO3 complex	CORUM:2760	FALSE	0.015499848471561746	1.8096725475255961	3	35	2	3383	RS3800229,RS6494634
CORUM	TGF-beta receptor I-Axin-SMAD3 complex	CORUM:1828	FALSE	0.015499848471561746	1.8096725475255961	3	35	2	3383	RS6494634,RS7200589
CORUM	Axin-SMAD3 complex	CORUM:2968	FALSE	0.015499848471561746	1.8096725475255961	2	35	2	3383	RS6494634,RS7200589
GO:CC	polymeric cytoskeletal fiber	GO:0099513	FALSE	0.01551150626175309	1.8093460274987663	806	167	15	22115	RS10118701,RS10192119,RS10514710,RS10886017,RS11664,ENSG00000103769,ENSG00000119661,RS2229992,RS2267958,RS2322622,RS2835712,RS3789220,RS4319547,RS7117404,RS758278
GO:BP	regulation of cell motility	GO:2000145	FALSE	0.016913341323261916	1.7717705866714906	1000	166	19	21017	RS10886017,RS11611246,ENSG00000184304,RS12513212,ENSG00000066032,ENSG00000103769,RS17759796,RS1982441,RS1996401,RS2229992,ENSG00000112282,RS3800229,RS6494634,RS714393,ENSG00000065534,ENSG00000117020,RS9517337,RS977799,RS9904177
GO:BP	regulation of developmental process	GO:0050793	FALSE	0.016913341323261916	1.7717705866714906	2453	166	35	21017	RS10510554,RS1051730,RS10886017,ENSG00000162670,RS11611246,RS11664,ENSG00000184304,RS11978101,RS12513212,RS12596638,RS12940622,RS13191362,RS17759796,RS17787739,RS1996401,RS2229992,RS2302737,RS2984618,RS3783890,RS3800229,RS4061073,RS4788671,RS6494634,RS7038036,RS714393,RS7200589,RS763464,RS7647305,RS7970953,ENSG00000263001,RS8113277,ENSG00000107077,ENSG00000117020,RS9517337,RS977799
GO:BP	radial glia guided migration of Purkinje cell	GO:0021942	TRUE	0.016913341323261916	1.7717705866714906	4	166	2	21017	RS11121213,ENSG00000066032
GO:BP	peptidyl-serine modification	GO:0018209	FALSE	0.016913341323261916	1.7717705866714906	219	166	8	21017	RS1106908,RS11611246,ENSG00000184304,RS12940622,RS17759796,RS2302737,RS2835712,RS7200589
GO:BP	protein phosphorylation	GO:0006468	FALSE	0.016913341323261916	1.7717705866714906	1341	166	23	21017	RS1051730,RS1062633,RS1106908,RS11611246,ENSG00000184304,RS12940622,RS13114338,RS13191362,RS16896181,RS17759796,RS1966265,RS2229992,RS2302737,RS2835712,RS714393,RS7200589,RS7317857,ENSG00000065534,RS7716275,ENSG00000117020,RS916389,RS9517337,RS9904177
GO:CC	perinuclear region of cytoplasm	GO:0048471	FALSE	0.018138811467599193	1.7413911731730456	737	167	14	22115	RS10886017,ENSG00000184304,RS13191362,RS13228034,RS16851483,RS17787739,RS1937450,RS2113426,RS2229992,RS2481665,RS657261,RS7200589,RS7239575,RS7716275
GO:BP	vesicle-mediated transport in synapse	GO:0099003	TRUE	0.018439582494971945	1.734248916372549	223	166	8	21017	RS1167800,RS13191362,RS1452075,RS1561589,RS2267958,ENSG00000081803,ENSG00000116675,RS8092503
GO:CC	presynaptic endocytic zone membrane	GO:0098835	FALSE	0.018769401058660463	1.7265495857200992	8	167	2	22115	RS2267958,ENSG00000116675
WP	DNA damage response only ATM dependent	WP:WP710	FALSE	0.01891563558811629	1.7231790613089002	109	91	7	8722	RS17759796,RS2229992,RS3800229,RS3819162,RS6494634,RS7200589,ENSG00000117020
WP	Regulation of actin cytoskeleton	WP:WP51	FALSE	0.01891563558811629	1.7231790613089002	149	91	8	8722	RS11664,RS1199334,RS17759796,RS1966265,RS2229992,RS2322622,RS3819162,ENSG00000065534
GO:BP	clathrin coat assembly	GO:0048268	TRUE	0.019015310430890164	1.7208965802012743	19	166	3	21017	RS1167800,RS2267958,ENSG00000116675
GO:BP	cell motility	GO:0048870	FALSE	0.019015310430890164	1.7208965802012743	1716	166	27	21017	RS1062633,RS10886017,RS11121213,RS11611246,RS11781699,ENSG00000184304,RS12513212,ENSG00000066032,ENSG00000103769,RS17759796,RS1876334,RS1937450,RS1966265,RS1982441,RS1996401,RS2229992,ENSG00000112282,RS3789220,RS3800229,RS6494634,RS714393,RS7317857,ENSG00000065534,ENSG00000117020,RS9517337,RS977799,RS9904177
GO:BP	regulation of muscle system process	GO:0090257	TRUE	0.019970420847708458	1.6996127829053782	227	166	8	21017	RS1051730,ENSG00000184304,RS1876334,RS1937450,RS3800229,RS519844,RS6494634,RS7601692
TF	Factor: EGR1; motif: NCNCCGCCCCCGCN	TF:M07208	FALSE	0.020086450462009596	1.6970968019754968	6380	171	81	20044	ENSG00000029725,RS10118701,RS10192119,RS1062633,RS10902221,RS1106908,RS11637749,RS11664,RS1167800,ENSG00000119771,RS11738695,RS11781699,ENSG00000184304,RS11880870,RS11978101,RS12471691,RS12513212,ENSG00000066032,ENSG00000103769,ENSG00000174485,RS12940622,RS13107325,RS13191362,RS1445796,RS1546924,RS166297,RS16851483,RS16896181,RS17024393,RS17122581,RS17724992,RS1876334,RS1927790,RS1966265,RS222821…
TF	Factor: E2F-2; motif: GCGCGCGCGYW; match class: 1	TF:M11531_1	FALSE	0.020086450462009596	1.6970968019754968	12708	171	134	20044	ENSG00000029725,ENSG00000108559,RS10118701,RS10192119,RS1045861,RS10510554,RS10514710,RS1051730,RS1062633,RS10883648,RS10886017,RS10899469,RS10902221,ENSG00000162670,RS1106908,RS11121213,RS11611246,RS11637749,RS11664,RS1167800,ENSG00000119771,RS11716220,RS11738695,RS11750790,RS11781699,ENSG00000184304,RS11880870,RS11978101,RS1199334,ENSG00000184226,RS12471691,RS12513212,RS12596638,ENSG00000066032…
TF	Factor: EGR1; motif: NGNGKGGGYGGNGS	TF:M09761	FALSE	0.020086450462009596	1.6970968019754968	5323	171	71	20044	ENSG00000029725,RS1062633,RS10902221,RS1106908,RS11121213,RS11637749,RS11664,RS1167800,ENSG00000119771,RS11738695,RS11880870,RS11978101,RS12513212,ENSG00000103769,ENSG00000174485,RS12940622,RS13107325,RS13191362,RS1445796,RS1546924,RS166297,RS16851483,RS17024393,RS17122581,RS17724992,RS1876334,RS1927790,RS1966265,RS2228213,RS2256783,RS2414638,RS2481665,RS2567302,RS2637629,RS2689765,RS2835712,RS28…
GO:CC	presynaptic membrane	GO:0042734	FALSE	0.02036188522078931	1.6911820149854304	167	167	6	22115	RS1167800,RS2267958,ENSG00000116675,RS7141420,RS714393,RS977799
GO:BP	anatomical structure morphogenesis	GO:0009653	FALSE	0.020485296751582012	1.6885577404420522	2692	166	37	21017	RS10510554,RS1051730,RS10883648,RS10886017,RS11121213,RS11611246,RS11664,RS11781699,ENSG00000184304,RS11978101,RS12513212,ENSG00000066032,RS13191362,RS17024393,RS17759796,RS1966265,RS1996401,RS2229992,RS2414638,RS2984618,RS3783890,RS3789220,RS3800229,RS4061073,RS6494634,RS7141420,RS714393,RS7200589,RS7317857,ENSG00000065534,RS763464,RS7970953,ENSG00000263001,ENSG00000107077,ENSG00000117020,RS9777…
GO:BP	cell population proliferation	GO:0008283	TRUE	0.020485296751582012	1.6885577404420522	2009	166	30	21017	RS10510554,RS1062633,RS10883648,RS10899469,RS1106908,RS11121213,RS11781699,ENSG00000184304,RS12596638,RS12940622,RS1561589,RS17759796,RS17787739,RS1966265,RS2229992,ENSG00000118520,RS2984618,RS3800229,RS4061073,RS6494634,RS6495366,RS6766759,RS714393,RS7639882,RS7716275,RS7970953,ENSG00000107077,ENSG00000117020,RS916389,RS9595908
GO:BP	synapse organization	GO:0050808	FALSE	0.0206144997780681	1.685827199124107	485	166	12	21017	RS11637749,RS11664,RS11978101,ENSG00000066032,RS1561589,RS2256783,RS2436728,RS7141420,RS714393,RS7899106,RS7996851,RS977799
GO:CC	spindle	GO:0005819	FALSE	0.02137113851333072	1.670172340873537	437	167	10	22115	RS10118701,RS10514710,RS11611246,ENSG00000103769,RS13114338,RS17759796,RS2322622,RS3789220,RS4319547,RS916389
GO:CC	photoreceptor ribbon synapse	GO:0098684	FALSE	0.02172556832831654	1.6630288538379427	9	167	2	22115	RS1561589,RS2267958
GO:CC	presynaptic endocytic zone	GO:0098833	FALSE	0.02172556832831654	1.6630288538379427	9	167	2	22115	RS2267958,ENSG00000116675
GO:CC	cytoplasmic region	GO:0099568	FALSE	0.021734301043125827	1.662854321794492	299	167	8	22115	RS11664,RS1561589,RS17787739,ENSG00000119661,RS1996401,RS3789220,RS3819162,RS8092503
GO:BP	cellular response to starvation	GO:0009267	TRUE	0.021871667380991822	1.6601181073710882	177	166	7	21017	ENSG00000184304,RS12940622,RS17759796,RS17787739,RS3800229,RS3819162,RS9517337
GO:BP	head development	GO:0060322	FALSE	0.02190304725750736	1.6594954598148255	789	166	16	21017	RS10510554,RS11121213,RS11781699,ENSG00000184226,RS12513212,ENSG00000066032,RS17759796,RS2322622,RS3800229,RS4061073,RS714393,RS7200589,RS7317857,RS8123881,ENSG00000117020,RS9904177
GO:BP	cellular response to hormone stimulus	GO:0032870	FALSE	0.022285864762580158	1.651970509240801	637	166	14	21017	RS10456700,RS10510554,RS11664,ENSG00000184304,RS1561589,RS17759796,RS2229992,RS3800229,ENSG00000138039,RS7239575,RS8113277,ENSG00000107077,RS823094,RS893006
TF	Factor: EZI; motif: GGGGAGGGGRRGGRGRRGGRRR; match class: 1	TF:M10151_1	FALSE	0.022927779911743478	1.639637995804638	588	171	16	20044	RS11637749,ENSG00000184304,RS12471691,RS12513212,ENSG00000066032,RS2228213,RS2256783,RS2414638,RS2835712,RS4061073,RS6448733,ENSG00000116675,RS7138383,ENSG00000065534,RS7716275,RS7899106
TF	Factor: WT1; motif: RGGNGGGGGAGGRGGNGGRG	TF:M10108	FALSE	0.022927779911743478	1.639637995804638	6724	171	83	20044	ENSG00000029725,RS10192119,RS1045861,RS10510554,RS10886017,RS10899469,RS10902221,RS1106908,RS11121213,RS11611246,RS11637749,RS11664,ENSG00000119771,RS11716220,RS11738695,RS11880870,RS11978101,ENSG00000184226,RS12471691,RS12513212,ENSG00000066032,ENSG00000103769,ENSG00000174485,RS12940622,RS13099106,RS13228034,RS1445796,RS1452075,ENSG00000145934,RS1561589,RS16851483,RS16896181,RS17122581,RS1775979…
TF	Factor: TAFII250; motif: RARRWGGCGGMGGNGR; match class: 1	TF:M10086_1	FALSE	0.022927779911743478	1.639637995804638	4076	171	57	20044	ENSG00000029725,ENSG00000108559,RS10192119,RS10883648,RS1106908,RS11121213,RS11611246,RS11664,RS1167800,ENSG00000119771,ENSG00000184304,RS11880870,RS11978101,RS12471691,RS12513212,ENSG00000066032,ENSG00000174485,RS13099106,RS13191362,RS13228034,RS1445796,RS1452075,RS1472169,RS17122581,RS17724992,RS17759796,RS1927790,RS1966265,RS2228213,RS2229992,RS2512885,RS2567302,RS288232,RS3007105,RS3783890,RS…
TF	Factor: Sp2; motif: GGGGCGGGG	TF:M10435	FALSE	0.022927779911743478	1.639637995804638	7946	171	94	20044	ENSG00000029725,RS10510554,RS10514710,RS1051730,RS1062633,RS10886017,RS10899469,RS10902221,RS1106908,RS11637749,RS11664,RS1167800,ENSG00000119771,RS11738695,ENSG00000184304,RS11880870,RS1199334,ENSG00000184226,RS12471691,ENSG00000066032,ENSG00000103769,ENSG00000174485,RS13099106,RS13191362,RS13228034,RS1445796,RS1546924,RS1561589,RS166297,RS16851483,RS17024393,RS17122581,RS17724992,RS17759796,RS1…
TF	Factor: Sp1; motif: CCCCGCCCCN	TF:M00933	FALSE	0.022927779911743478	1.639637995804638	10005	171	111	20044	ENSG00000029725,RS10192119,RS1045861,RS10510554,RS10514710,RS1051730,RS1062633,RS10883648,RS10886017,RS10899469,RS10902221,RS1106908,RS11637749,RS11664,RS1167800,ENSG00000119771,RS11738695,ENSG00000184304,RS11880870,RS11978101,RS1199334,ENSG00000184226,RS12471691,RS12513212,ENSG00000066032,ENSG00000103769,ENSG00000174485,RS12940622,RS13099106,RS13191362,RS13228034,RS1445796,RS1472169,RS1546924,EN…
TF	Factor: Egr-2; motif: GNGRRNGWGKGGGNGGRG	TF:M09898	FALSE	0.022927779911743478	1.639637995804638	6690	171	82	20044	ENSG00000029725,ENSG00000108559,RS10192119,RS1045861,RS1062633,RS10883648,RS10899469,RS1106908,RS11611246,RS11637749,RS11664,RS1167800,ENSG00000119771,RS11880870,RS1199334,RS12471691,RS12513212,RS12596638,ENSG00000103769,ENSG00000174485,RS12940622,RS13099106,RS13107325,RS13191362,RS13228034,RS1445796,RS1546924,RS1561589,RS166297,RS16851483,RS16896181,RS17024393,RS17122581,RS17724992,RS1876334,RS1…
TF	Factor: EGR1; motif: NCNCCGCCCCCGCN; match class: 1	TF:M07208_1	FALSE	0.022927779911743478	1.639637995804638	2259	171	38	20044	RS10902221,RS1106908,RS11637749,RS11664,RS1167800,ENSG00000119771,RS11738695,RS11880870,RS11978101,RS12513212,ENSG00000103769,ENSG00000174485,RS16851483,RS17724992,RS1876334,RS1966265,RS2228213,RS2414638,RS2481665,RS2637629,RS2835712,RS2984618,RS3007105,ENSG00000104093,RS6448733,RS6494634,RS6970887,RS7138383,RS7200589,RS7240718,RS7716275,RS7899106,RS8123881,RS823094,ENSG00000117020,RS914187,RS951…
TF	Factor: RERE; motif: CNGCNSCNNGSRCRGSGSS; match class: 1	TF:M13129_1	FALSE	0.022927779911743478	1.639637995804638	6157	171	77	20044	ENSG00000029725,RS10192119,RS1051730,RS10899469,RS10902221,RS1106908,RS11611246,RS11637749,RS11664,RS1167800,ENSG00000119771,RS11716220,RS11781699,ENSG00000184304,RS11978101,RS12513212,ENSG00000066032,ENSG00000174485,RS13107325,RS1452075,ENSG00000145934,RS1561589,RS16851483,RS17122581,RS17414107,RS17724992,RS17759796,RS1876334,RS1927790,RS1966265,RS2113426,RS2228213,RS2256783,RS2267958,RS2436728,…
TF	Factor: E2F-2; motif: GCGCGCGCGYW	TF:M11531	FALSE	0.022927779911743478	1.639637995804638	13659	171	140	20044	ENSG00000029725,ENSG00000108559,RS10118701,RS10192119,RS1045861,RS10510554,RS10514710,RS1051730,RS1062633,RS10883648,RS10886017,RS10899469,RS10902221,ENSG00000162670,RS1106908,RS11121213,RS11611246,RS11637749,RS11664,RS1167800,ENSG00000119771,RS11716220,RS11738695,RS11750790,RS11781699,ENSG00000184304,RS11880870,RS11978101,RS1199334,ENSG00000184226,RS12471691,RS12513212,RS12596638,ENSG00000066032…
TF	Factor: Osx; motif: CCNCCCCCNNN	TF:M07329	FALSE	0.022927779911743478	1.639637995804638	7044	171	86	20044	ENSG00000029725,ENSG00000108559,RS10118701,RS10192119,RS1062633,RS10899469,RS10902221,RS1106908,RS11121213,RS11637749,RS11664,RS1167800,ENSG00000119771,RS11738695,RS11750790,ENSG00000184304,RS11880870,RS11978101,RS1199334,ENSG00000184226,RS12513212,ENSG00000103769,ENSG00000174485,RS12940622,RS13099106,RS13191362,RS13228034,RS1445796,RS1452075,ENSG00000145934,RS166297,RS16851483,RS16896181,RS17024…
TF	Factor: RNF96; motif: BCCCGCRGCC; match class: 1	TF:M01199_1	FALSE	0.022927779911743478	1.639637995804638	4481	171	61	20044	RS10118701,RS10192119,RS10883648,RS1106908,RS11121213,RS11611246,RS11637749,RS11664,ENSG00000119771,RS11716220,RS11750790,RS11781699,RS11978101,RS1199334,ENSG00000184226,ENSG00000174485,RS13099106,RS13191362,RS1452075,RS1472169,RS1561589,RS166297,RS16851483,RS1927790,RS1937450,RS1966265,RS2113426,RS2228213,RS2267958,RS2436728,RS2481665,RS2567302,RS2637629,RS2835712,RS288232,RS2984618,RS3800229,EN…
CORUM	SMAD3-SMAD4-FOXO3-FOXG1 complex	CORUM:2707	FALSE	0.023098577982006253	1.6364147557605542	4	35	2	3383	RS3800229,RS6494634
GO:BP	regulation of autophagy	GO:0010506	TRUE	0.023104772170933364	1.636298309568747	358	166	10	21017	RS11611246,ENSG00000184304,RS12940622,RS13191362,RS17787739,RS3800229,RS3819162,RS657261,RS7239575,ENSG00000103510
GO:CC	cytoplasmic vesicle	GO:0031410	FALSE	0.023239189568771603	1.633779021374113	2523	167	32	22115	ENSG00000029725,RS1106908,RS11637749,RS11664,RS1167800,ENSG00000103769,ENSG00000174485,RS13099106,RS13191362,RS1452075,RS17759796,RS17787739,RS1937450,RS1966265,RS2107118,RS2113426,ENSG00000118520,RS2267958,RS2322622,ENSG00000104093,ENSG00000081803,RS3819162,RS4132610,ENSG00000138039,RS4738873,RS6448733,RS657261,ENSG00000116675,RS7200589,RS7239575,RS8092503,RS914187
GO:CC	intracellular protein-containing complex	GO:0140535	TRUE	0.023239189568771603	1.633779021374113	948	167	16	22115	RS10883648,RS12940622,RS13191362,RS13228034,RS17122581,RS17787739,RS1982441,RS2113426,RS2229992,RS288232,RS4132610,ENSG00000068781,ENSG00000242441,RS7200589,RS763464,ENSG00000103510
GO:BP	positive regulation of RNA metabolic process	GO:0051254	TRUE	0.02325305282086832	1.6335200218612558	1844	166	28	21017	RS10510554,RS10883648,RS11121213,RS11611246,ENSG00000184304,RS11880870,RS12596638,RS12940622,RS13191362,RS1561589,RS2228213,ENSG00000112282,RS2302737,RS2835712,RS2984618,RS3800229,RS4061073,ENSG00000242441,RS4788671,RS4820408,RS519844,RS6494634,RS6676190,RS714393,ENSG00000263001,ENSG00000107077,RS823094,ENSG00000103510
GO:BP	regulation of locomotion	GO:0040012	FALSE	0.023297294512536808	1.6326945101541486	1042	166	19	21017	RS10886017,RS11611246,ENSG00000184304,RS12513212,ENSG00000066032,ENSG00000103769,RS17759796,RS1982441,RS1996401,RS2229992,ENSG00000112282,RS3800229,RS6494634,RS714393,ENSG00000065534,ENSG00000117020,RS9517337,RS977799,RS9904177
GO:CC	intracellular vesicle	GO:0097708	FALSE	0.02333114479611449	1.6320639510288952	2529	167	32	22115	ENSG00000029725,RS1106908,RS11637749,RS11664,RS1167800,ENSG00000103769,ENSG00000174485,RS13099106,RS13191362,RS1452075,RS17759796,RS17787739,RS1937450,RS1966265,RS2107118,RS2113426,ENSG00000118520,RS2267958,RS2322622,ENSG00000104093,ENSG00000081803,RS3819162,RS4132610,ENSG00000138039,RS4738873,RS6448733,RS657261,ENSG00000116675,RS7200589,RS7239575,RS8092503,RS914187
TF	Factor: ZNF142; motif: SNSCGCCCGCCCGCSCSS; match class: 1	TF:M12697_1	FALSE	0.023605240811145838	1.6269915647129907	1020	171	22	20044	RS1051730,RS1106908,RS11611246,RS1167800,RS11978101,ENSG00000066032,ENSG00000174485,RS1561589,RS1927790,RS2228213,RS2481665,RS2512885,RS2637629,RS2984618,RS3007105,RS4061073,RS4788671,RS6494634,RS7200589,RS7969633,RS9517337,RS9595908
GO:BP	positive regulation of nucleobase-containing compound metabolic process	GO:0045935	FALSE	0.023618170961824596	1.6267537380495005	2038	166	30	21017	RS10510554,RS10883648,RS11121213,RS11611246,ENSG00000184304,RS11880870,RS12596638,RS12940622,RS13191362,RS1561589,RS17759796,RS1966265,RS2228213,ENSG00000112282,RS2302737,RS2835712,RS2984618,RS3800229,RS4061073,ENSG00000242441,RS4788671,RS4820408,RS519844,RS6494634,RS6676190,RS714393,ENSG00000263001,ENSG00000107077,RS823094,ENSG00000103510
GO:BP	neuron migration	GO:0001764	FALSE	0.023824356494885096	1.622978820993718	182	166	7	21017	RS10886017,RS12513212,ENSG00000066032,RS1982441,RS3789220,RS7317857,RS977799
GO:CC	cytoplasmic vesicle membrane	GO:0030659	FALSE	0.024594888693381448	1.6091551385431382	1234	167	19	22115	ENSG00000029725,RS11637749,RS1167800,ENSG00000103769,ENSG00000174485,RS13099106,RS1452075,RS2107118,RS2113426,RS2322622,ENSG00000104093,ENSG00000081803,RS3819162,RS4738873,RS6448733,RS657261,RS7239575,RS8092503,RS914187
GO:CC	supramolecular complex	GO:0099080	FALSE	0.024594888693381448	1.6091551385431382	1426	167	21	22115	RS10118701,RS10192119,RS10514710,RS10886017,RS11664,ENSG00000184304,ENSG00000103769,RS12940622,ENSG00000119661,RS1937450,RS2229992,RS2267958,RS2322622,RS2835712,RS3789220,RS4273371,RS4319547,RS4820408,RS7117404,RS758278,ENSG00000103510
GO:BP	regulation of neuron migration	GO:2001222	FALSE	0.02471453007913485	1.6070476427787204	50	166	4	21017	RS10886017,RS12513212,ENSG00000066032,RS977799
TF	Factor: ZNF148; motif: NNNNNNCCNNCCCCTCCCCCACCCN; match class: 1	TF:M09834_1	FALSE	0.025964245331834713	1.5856242959452167	2983	171	45	20044	RS10192119,ENSG00000162670,RS11611246,RS11637749,RS11664,RS11738695,RS11880870,RS12471691,RS12513212,ENSG00000066032,ENSG00000103769,RS12940622,RS13228034,RS16851483,RS17122581,RS17724992,RS1876334,RS1966265,RS2228213,RS2229992,RS2267958,RS2414638,RS2481665,RS2637629,RS2835712,RS3007105,RS3800229,RS4061073,ENSG00000116675,RS6970887,RS7138383,RS7200589,RS7240718,RS7663212,RS7716275,RS7810260,RS789…
GO:BP	positive regulation of biological process	GO:0048518	FALSE	0.02615685832259964	1.5824144199461974	6235	166	69	21017	RS10510554,RS1051730,RS1062633,RS10883648,RS10886017,RS10899469,RS10902221,ENSG00000162670,RS11121213,RS11611246,RS11664,RS1167800,RS11738695,ENSG00000184304,RS11880870,RS12513212,RS12596638,ENSG00000103769,RS12940622,RS13114338,RS13191362,RS1452075,ENSG00000145934,RS1561589,RS17759796,RS17787739,RS1937450,RS1966265,RS1982441,RS2107118,RS2113426,RS2228213,RS2229992,ENSG00000112282,ENSG00000118520…
GO:BP	neuron projection morphogenesis	GO:0048812	FALSE	0.0263652087091357	1.5789687864084816	654	166	14	21017	RS1051730,RS10886017,RS11121213,RS11664,RS11781699,RS12513212,ENSG00000066032,RS13191362,RS1966265,RS3789220,RS7141420,RS7317857,RS977799,RS9904177
GO:BP	regulation of plasma membrane bounded cell projection organization	GO:0120035	FALSE	0.026407542208741103	1.57827201737893	655	166	14	21017	RS1051730,RS10886017,RS11664,ENSG00000184304,ENSG00000066032,ENSG00000103769,ENSG00000145934,RS1996401,RS2229992,RS2256783,RS3789220,RS7647305,RS9517337,RS977799
GO:BP	phosphate-containing compound metabolic process	GO:0006796	FALSE	0.026407542208741103	1.57827201737893	2550	166	35	21017	RS1051730,RS1062633,RS10883648,RS1106908,RS11611246,ENSG00000184304,RS12940622,RS13114338,RS13191362,RS16896181,RS17759796,RS1937450,RS1966265,RS2113426,RS2229992,RS2302737,RS2567302,RS2835712,RS3819162,RS4456769,ENSG00000138039,ENSG00000116675,RS681119,RS714393,RS7200589,RS7317857,RS758278,ENSG00000065534,RS7647305,RS7716275,RS7969633,ENSG00000117020,RS916389,RS9517337,RS9904177
GO:BP	phosphorus metabolic process	GO:0006793	FALSE	0.026697429059444066	1.573530558824796	2553	166	35	21017	RS1051730,RS1062633,RS10883648,RS1106908,RS11611246,ENSG00000184304,RS12940622,RS13114338,RS13191362,RS16896181,RS17759796,RS1937450,RS1966265,RS2113426,RS2229992,RS2302737,RS2567302,RS2835712,RS3819162,RS4456769,ENSG00000138039,ENSG00000116675,RS681119,RS714393,RS7200589,RS7317857,RS758278,ENSG00000065534,RS7647305,RS7716275,RS7969633,ENSG00000117020,RS916389,RS9517337,RS9904177
GO:CC	nucleoplasm	GO:0005654	TRUE	0.026880680161551266	1.5705597465307364	4229	167	47	22115	ENSG00000108559,RS10510554,RS1051730,RS10883648,RS10902221,RS11121213,RS11664,RS11880870,RS12596638,RS12940622,RS13191362,RS13228034,RS1546924,ENSG00000145934,RS17122581,RS17414107,RS17759796,RS2228213,RS2229992,ENSG00000112282,RS2567302,RS2835712,RS288232,RS2984618,RS3800229,ENSG00000081803,RS4132610,ENSG00000068781,ENSG00000242441,RS4788671,RS4820408,RS492400,RS519844,RS6494634,RS714393,RS72407…
GO:CC	vesicle membrane	GO:0012506	FALSE	0.026880680161551266	1.5705597465307364	1248	167	19	22115	ENSG00000029725,RS11637749,RS1167800,ENSG00000103769,ENSG00000174485,RS13099106,RS1452075,RS2107118,RS2113426,RS2322622,ENSG00000104093,ENSG00000081803,RS3819162,RS4738873,RS6448733,RS657261,RS7239575,RS8092503,RS914187
GO:CC	dendrite	GO:0030425	FALSE	0.026880680161551266	1.5705597465307364	627	167	12	22115	RS1051730,ENSG00000162670,RS11664,RS12513212,RS12940622,ENSG00000145934,RS1937450,RS2107118,RS2113426,RS2256783,RS2835712,RS9904177
GO:CC	dendritic tree	GO:0097447	FALSE	0.027048979218686285	1.5678491197646844	629	167	12	22115	RS1051730,ENSG00000162670,RS11664,RS12513212,RS12940622,ENSG00000145934,RS1937450,RS2107118,RS2113426,RS2256783,RS2835712,RS9904177
GO:BP	locomotion	GO:0040011	FALSE	0.027606511488280125	1.5589884697501057	1238	166	21	21017	RS10456700,RS10886017,RS11611246,ENSG00000184304,RS12513212,ENSG00000066032,ENSG00000103769,RS17759796,RS1937450,RS1982441,RS1996401,RS2229992,ENSG00000112282,RS3800229,RS6494634,RS714393,ENSG00000065534,ENSG00000117020,RS9517337,RS977799,RS9904177
GO:MF	transmitter-gated monoatomic ion channel activity	GO:0022824	TRUE	0.027943669909300382	1.553716557538463	61	165	4	20196	RS1051730,RS11637749,RS7038036,RS7899106
GO:MF	transmitter-gated channel activity	GO:0022835	FALSE	0.027943669909300382	1.553716557538463	61	165	4	20196	RS1051730,RS11637749,RS7038036,RS7899106
GO:BP	canonical Wnt signaling pathway	GO:0060070	FALSE	0.02810341941067654	1.5512408352251388	309	166	9	21017	RS10118701,RS10883648,RS11611246,RS11781699,RS13191362,RS2229992,RS3800229,RS6494634,RS7200589
GO:BP	social behavior	GO:0035176	FALSE	0.02810341941067654	1.5512408352251388	53	166	4	21017	RS11781699,RS12940622,RS7141420,RS7899106
GO:BP	cell adhesion	GO:0007155	TRUE	0.02810341941067654	1.5512408352251388	1511	166	24	21017	RS11611246,RS11664,RS11781699,RS11978101,ENSG00000184226,RS12513212,ENSG00000066032,RS13107325,ENSG00000145934,RS17787739,RS1876334,RS1966265,RS1996401,RS2229992,ENSG00000118520,RS2256783,RS2512885,RS3800229,RS4788671,RS6448733,RS6494634,RS7141420,RS977799,RS9904177
HPA	cerebellum; granular cells - cytoplasm/membrane[≥Low]	HPA:0090971	FALSE	0.028837563800072213	1.5400414316389939	297	110	11	11019	RS10456700,RS10886017,RS11611246,RS11738695,RS11750790,RS1452075,RS2267958,RS2567302,RS681119,RS7240718,RS738140
GO:MF	adenyl nucleotide binding	GO:0030554	FALSE	0.029180432950952004	1.5349082687546134	1636	165	25	20196	RS10192119,RS1045861,RS10514710,RS1062633,RS11611246,ENSG00000184304,RS13114338,RS1561589,RS16896181,RS17759796,RS1937450,RS1966265,RS2113426,RS2835712,RS3819162,RS4273371,RS4456769,RS714393,RS7317857,ENSG00000065534,RS7647305,ENSG00000117020,RS916389,RS9517337,RS9904177
GO:MF	adenyl ribonucleotide binding	GO:0032559	FALSE	0.029180432950952004	1.5349082687546134	1543	165	24	20196	RS10192119,RS1045861,RS10514710,RS1062633,RS11611246,ENSG00000184304,RS13114338,RS16896181,RS17759796,RS1937450,RS1966265,RS2113426,RS2835712,RS3819162,RS4273371,RS4456769,RS714393,RS7317857,ENSG00000065534,RS7647305,ENSG00000117020,RS916389,RS9517337,RS9904177
TF	Factor: BTEB3; motif: CCNNSCCNSCCCCKCCCCC; match class: 1	TF:M09826_1	FALSE	0.029989016896136724	1.5230377711054663	7769	171	91	20044	ENSG00000029725,RS10192119,RS10510554,RS10886017,RS10899469,RS10902221,ENSG00000162670,RS1106908,RS11611246,RS11637749,RS11664,RS1167800,ENSG00000119771,RS11738695,ENSG00000184304,RS11880870,RS11978101,RS1199334,RS12471691,RS12513212,ENSG00000066032,ENSG00000174485,RS12940622,RS13191362,RS13228034,RS1445796,RS1452075,RS1472169,RS1561589,RS166297,RS16851483,RS17122581,RS17724992,RS1876334,RS196626…
GO:BP	positive regulation of DNA-templated transcription	GO:0045893	FALSE	0.03023850768275741	1.5194396457480777	1710	166	26	21017	RS10510554,RS10883648,RS11121213,RS11611246,ENSG00000184304,RS11880870,RS12940622,RS13191362,RS1561589,RS2228213,ENSG00000112282,RS2302737,RS2835712,RS2984618,RS3800229,RS4061073,ENSG00000242441,RS4788671,RS519844,RS6494634,RS6676190,RS714393,ENSG00000263001,ENSG00000107077,RS823094,ENSG00000103510
GO:BP	negative regulation of cardiac muscle adaptation	GO:0010616	FALSE	0.03023850768275741	1.5194396457480777	6	166	2	21017	RS519844,RS6494634
GO:BP	regulation of canonical Wnt signaling pathway	GO:0060828	FALSE	0.03023850768275741	1.5194396457480777	253	166	8	21017	RS10118701,RS10883648,RS11611246,RS13191362,RS2229992,RS3800229,RS6494634,RS7200589
GO:BP	regulation of cell projection organization	GO:0031344	FALSE	0.03023850768275741	1.5194396457480777	671	166	14	21017	RS1051730,RS10886017,RS11664,ENSG00000184304,ENSG00000066032,ENSG00000103769,ENSG00000145934,RS1996401,RS2229992,RS2256783,RS3789220,RS7647305,RS9517337,RS977799
GO:BP	biological process involved in intraspecies interaction between organisms	GO:0051703	FALSE	0.03023850768275741	1.5194396457480777	55	166	4	21017	RS11781699,RS12940622,RS7141420,RS7899106
GO:BP	plasma membrane bounded cell projection morphogenesis	GO:0120039	FALSE	0.03023850768275741	1.5194396457480777	670	166	14	21017	RS1051730,RS10886017,RS11121213,RS11664,RS11781699,RS12513212,ENSG00000066032,RS13191362,RS1966265,RS3789220,RS7141420,RS7317857,RS977799,RS9904177
GO:BP	negative regulation of cardiac muscle hypertrophy in response to stress	GO:1903243	TRUE	0.03023850768275741	1.5194396457480777	6	166	2	21017	RS519844,RS6494634
GO:BP	positive regulation of RNA biosynthetic process	GO:1902680	FALSE	0.0303263466109921	1.5181799056225223	1713	166	26	21017	RS10510554,RS10883648,RS11121213,RS11611246,ENSG00000184304,RS11880870,RS12940622,RS13191362,RS1561589,RS2228213,ENSG00000112282,RS2302737,RS2835712,RS2984618,RS3800229,RS4061073,ENSG00000242441,RS4788671,RS519844,RS6494634,RS6676190,RS714393,ENSG00000263001,ENSG00000107077,RS823094,ENSG00000103510
GO:BP	cell projection morphogenesis	GO:0048858	FALSE	0.030543005215377693	1.5150882336763012	675	166	14	21017	RS1051730,RS10886017,RS11121213,RS11664,RS11781699,RS12513212,ENSG00000066032,RS13191362,RS1966265,RS3789220,RS7141420,RS7317857,RS977799,RS9904177
CORUM	Ubiquitin E3 ligase (SMAD3, BTRC, CUL1, SKP1A, RBX1)	CORUM:2189	FALSE	0.030597942093892272	1.5143077816008037	5	35	2	3383	RS10883648,RS6494634
GO:BP	modulation by host of viral genome replication	GO:0044827	TRUE	0.030803736597146355	1.5113965989186071	25	166	3	21017	RS13191362,RS3819162,RS823094
GO:CC	beta-catenin destruction complex	GO:0030877	FALSE	0.031097081555460968	1.507280367366494	12	167	2	22115	RS2229992,RS7200589
GO:BP	regulation of cellular component organization	GO:0051128	FALSE	0.03163009202861652	1.499899544490784	2398	166	33	21017	RS1045861,RS1051730,RS10886017,RS11611246,RS11664,RS1167800,ENSG00000184304,ENSG00000066032,ENSG00000103769,RS12940622,RS13191362,ENSG00000145934,RS17759796,RS17787739,RS1966265,RS1996401,RS2229992,RS2256783,RS2322622,RS2436728,RS2481665,RS2835712,RS2984618,RS3789220,RS4319547,RS6494634,ENSG00000116675,RS7647305,RS7716275,RS7899106,RS916389,RS9517337,RS977799
TF	Factor: Sp2; motif: TGGGCGCGCCCA; match class: 1	TF:M06948_1	FALSE	0.03211650617315568	1.493271705991409	6372	171	78	20044	ENSG00000029725,ENSG00000108559,RS1051730,RS10886017,RS10899469,RS10902221,RS1106908,RS11637749,RS11664,RS1167800,ENSG00000119771,RS11716220,RS11781699,ENSG00000184304,RS11880870,RS11978101,RS1199334,RS12471691,RS12513212,ENSG00000066032,ENSG00000174485,RS13191362,RS1452075,RS1472169,RS1546924,RS1561589,RS166297,RS16851483,RS17414107,RS17724992,RS17759796,RS17787739,RS1937450,RS1966265,RS1982441,…
TF	Factor: Sp1; motif: NGGGGCGGGGN; match class: 1	TF:M07395_1	FALSE	0.03211650617315568	1.493271705991409	6581	171	80	20044	ENSG00000029725,RS10510554,RS1062633,RS10886017,RS10899469,RS10902221,RS1106908,RS11637749,RS11664,RS1167800,ENSG00000119771,RS11738695,RS11750790,ENSG00000184304,RS11880870,RS11978101,RS1199334,RS12471691,ENSG00000066032,ENSG00000103769,ENSG00000174485,RS13099106,RS13191362,RS13228034,RS1445796,RS1472169,RS1561589,RS166297,RS16851483,RS17122581,RS17759796,RS1876334,RS1927790,RS1966265,RS2228213,…
TF	Factor: AP-2; motif: GSCCSCRGGCNRNRNN; match class: 1	TF:M00800_1	FALSE	0.03211650617315568	1.493271705991409	4393	171	59	20044	ENSG00000029725,ENSG00000108559,RS10192119,RS10883648,RS10886017,RS1106908,RS11121213,RS11637749,RS11664,RS1167800,ENSG00000119771,RS11716220,RS11781699,RS11880870,RS11978101,ENSG00000184226,ENSG00000066032,ENSG00000174485,RS1452075,RS1472169,RS1561589,RS166297,RS16851483,RS17122581,RS17724992,RS17759796,RS1927790,RS1937450,RS2113426,RS2228213,RS2267958,RS2436728,RS2481665,RS2637629,RS2835712,RS3…
GO:BP	synaptic vesicle cycle	GO:0099504	FALSE	0.033351444967166244	1.476885345325472	200	166	7	21017	RS13191362,RS1452075,RS1561589,RS2267958,ENSG00000081803,ENSG00000116675,RS8092503
GO:CC	presynaptic cytosol	GO:0099523	FALSE	0.03341683482377149	1.4760346880054285	13	167	2	22115	RS11664,RS1561589
GO:CC	Wnt signalosome	GO:1990909	TRUE	0.03341683482377149	1.4760346880054285	13	167	2	22115	RS2229992,RS7200589
GO:CC	plasma membrane bounded cell projection cytoplasm	GO:0032838	FALSE	0.03341683482377149	1.4760346880054285	263	167	7	22115	RS11664,RS17787739,ENSG00000119661,RS1996401,RS3789220,RS3819162,RS8092503
GO:CC	trans-Golgi network	GO:0005802	TRUE	0.03341683482377149	1.4760346880054285	264	167	7	22115	ENSG00000184304,ENSG00000103769,RS4738873,RS6970887,RS7663212,RS7996851,RS914187
GO:CC	ESCRT I complex	GO:0000813	TRUE	0.03341683482377149	1.4760346880054285	13	167	2	22115	ENSG00000174485,RS2322622
GO:BP	neurotransmitter receptor transport	GO:0099637	FALSE	0.03370956574849718	1.4722468420873391	26	166	3	21017	RS1167800,ENSG00000103769,RS2107118
GO:BP	cognition	GO:0050890	TRUE	0.03413878688195198	1.466751915553881	324	166	9	21017	RS11738695,RS11880870,RS13191362,RS17759796,RS2113426,ENSG00000138039,ENSG00000242441,RS6495366,RS7141420
TF	Factor: E2F-3; motif: GGCGGGN; match class: 1	TF:M02089_1	FALSE	0.034450710050299156	1.4628018225880268	9682	171	107	20044	ENSG00000029725,RS10514710,RS1062633,RS10883648,RS10886017,RS10899469,RS10902221,RS1106908,RS11121213,RS11611246,RS11637749,RS11664,RS1167800,ENSG00000119771,RS11738695,RS11750790,ENSG00000184304,RS11880870,RS11978101,RS1199334,RS12471691,RS12596638,ENSG00000066032,ENSG00000103769,ENSG00000174485,RS13099106,RS13191362,RS13228034,RS1445796,RS1452075,RS1472169,RS1546924,RS1561589,RS166297,RS1685148…
TF	Factor: EGR; motif: CGCCCCCGCNN	TF:M08878	FALSE	0.034594149468975155	1.4609973424841478	7724	171	90	20044	ENSG00000029725,RS1062633,RS10886017,RS10902221,ENSG00000162670,RS1106908,RS11121213,RS11637749,RS11664,RS1167800,ENSG00000119771,RS11738695,RS11781699,ENSG00000184304,RS11880870,RS11978101,RS1199334,ENSG00000184226,ENSG00000066032,ENSG00000103769,ENSG00000174485,RS13107325,RS13191362,RS1445796,RS1561589,RS166297,RS16851483,RS17024393,RS17122581,RS17724992,RS17759796,RS1876334,RS1966265,RS2228213…
GO:CC	lamellipodium	GO:0030027	FALSE	0.03538114258967854	1.4512281462035717	203	167	6	22115	RS10886017,RS11664,RS12513212,RS1876334,RS2229992,ENSG00000065534
GO:MF	enzyme-substrate adaptor activity	GO:0140767	FALSE	0.03613093986581698	1.4421207410827093	67	165	4	20196	RS10883648,RS12940622,RS17787739,RS7200589
KEGG	Phospholipase D signaling pathway	KEGG:04072	FALSE	0.036816681530906885	1.4339553591716148	147	88	7	8484	RS10899469,RS1199334,RS17759796,RS2113426,RS2267958,RS7647305,ENSG00000117020
KEGG	Chronic myeloid leukemia	KEGG:05220	FALSE	0.036816681530906885	1.4339553591716148	76	88	5	8484	RS10899469,RS1561589,RS17759796,RS6494634,ENSG00000117020
KEGG	Hippo signaling pathway	KEGG:04390	FALSE	0.036816681530906885	1.4339553591716148	157	88	7	8484	RS10883648,ENSG00000066032,RS1876334,RS2229992,RS2481665,RS6494634,RS7200589
KEGG	Signaling pathways regulating pluripotency of stem cells	KEGG:04550	FALSE	0.036816681530906885	1.4339553591716148	143	88	7	8484	RS17759796,RS1966265,RS2229992,RS4788671,RS6494634,RS7200589,ENSG00000117020
KEGG	Non-small cell lung cancer	KEGG:05223	FALSE	0.036816681530906885	1.4339553591716148	72	88	5	8484	RS10510554,RS17759796,RS3800229,RS681119,ENSG00000117020
GO:BP	regulation of intracellular signal transduction	GO:1902531	FALSE	0.03703649428412281	1.4313701284997036	1935	166	28	21017	RS1062633,RS10883648,RS10902221,RS1167800,RS11738695,ENSG00000184304,ENSG00000174485,RS12940622,RS13107325,RS13114338,RS13191362,RS1561589,RS16851483,RS17759796,RS17787739,RS1966265,RS2113426,RS2835712,ENSG00000138039,RS6495366,RS714393,RS7200589,RS7239575,RS7647305,RS8113277,ENSG00000107077,ENSG00000117020,RS9904177
TF	Factor: Egr-1; motif: GCGCATGCG; match class: 1	TF:M04869_1	FALSE	0.03741249218798543	1.4269833608357527	10557	171	114	20044	ENSG00000029725,RS10118701,RS10192119,RS1045861,RS10510554,RS10514710,RS1051730,RS1062633,RS10883648,RS10886017,RS10899469,RS10902221,RS1106908,RS11121213,RS11611246,RS11637749,RS11664,RS1167800,ENSG00000119771,RS11781699,ENSG00000184304,RS11880870,RS11978101,RS1199334,ENSG00000184226,RS12513212,RS12596638,ENSG00000066032,ENSG00000174485,RS13099106,RS13107325,RS13191362,RS1445796,RS1452075,RS1472…
GO:BP	regulation of Wnt signaling pathway	GO:0030111	FALSE	0.038107657368137114	1.4189877482459945	330	166	9	21017	RS10118701,RS10883648,RS11611246,RS13191362,RS2229992,RS3789220,RS3800229,RS6494634,RS7200589
GO:BP	organelle organization	GO:0006996	TRUE	0.038286465124790905	1.4169547289164675	3570	166	44	21017	RS10192119,RS1045861,RS10886017,RS11611246,RS11664,RS1167800,RS11781699,ENSG00000184304,RS1199334,ENSG00000066032,ENSG00000103769,RS13114338,RS13191362,RS16896181,RS17759796,RS17787739,ENSG00000119661,RS1996401,RS2229992,RS2267958,RS2322622,RS2481665,RS2835712,RS2984618,RS3789220,RS3819162,RS3935370,RS4319547,RS4738873,RS4771122,RS6494634,RS7141420,RS714393,RS7200589,RS7317857,RS7605556,RS7716275…
GO:BP	circadian rhythm	GO:0007623	FALSE	0.03862948753956657	1.4130810531861313	207	166	7	21017	RS10456700,RS10883648,RS11880870,RS12471691,RS2835712,RS288232,RS4788671
GO:BP	neurotransmitter transport	GO:0006836	FALSE	0.039383316159681644	1.404687718131481	208	166	7	21017	RS1051730,RS13191362,RS1452075,RS1561589,RS2113426,ENSG00000081803,RS7141420
GO:BP	positive regulation of peptidyl-threonine phosphorylation	GO:0010800	FALSE	0.03945236443783183	1.4039269637718772	28	166	3	21017	RS12940622,RS17759796,RS7200589
GO:BP	response to endogenous stimulus	GO:0009719	FALSE	0.03945236443783183	1.4039269637718772	1478	166	23	21017	RS10456700,RS10510554,RS11664,RS11781699,ENSG00000184304,RS13099106,RS1561589,RS17759796,RS1966265,RS2228213,RS2229992,RS3800229,ENSG00000138039,RS4788671,RS6494634,RS714393,RS7200589,RS7239575,RS7970953,RS8113277,ENSG00000107077,RS823094,RS893006
GO:BP	cell-cell adhesion	GO:0098609	FALSE	0.039481956652423884	1.4036013326413572	948	166	17	21017	RS11611246,RS11664,RS11781699,RS11978101,ENSG00000184226,ENSG00000066032,RS13107325,ENSG00000145934,RS17787739,RS1876334,ENSG00000118520,RS2256783,RS3800229,RS6448733,RS7141420,RS977799,RS9904177
GO:MF	catalytic activity	GO:0003824	FALSE	0.040988652248508166	1.3873363615239171	5751	165	64	20196	RS10192119,RS10514710,RS1062633,RS10883648,RS10902221,RS11611246,RS11738695,RS11750790,RS11781699,ENSG00000184304,RS1199334,RS12596638,ENSG00000103769,RS13114338,RS13191362,RS13228034,RS1561589,RS16896181,RS17024393,RS17724992,RS17759796,RS1927790,RS1937450,RS1966265,RS1982441,RS2029566,RS2113426,ENSG00000118520,RS2267958,RS2414638,RS2567302,RS2637629,RS2689765,RS2835712,RS3819162,RS3849570,RS445…
GO:MF	ATP binding	GO:0005524	FALSE	0.040988652248508166	1.3873363615239171	1502	165	23	20196	RS10192119,RS1045861,RS10514710,RS1062633,RS11611246,ENSG00000184304,RS13114338,RS16896181,RS17759796,RS1966265,RS2113426,RS2835712,RS3819162,RS4273371,RS4456769,RS714393,RS7317857,ENSG00000065534,RS7647305,ENSG00000117020,RS916389,RS9517337,RS9904177
GO:CC	somatodendritic compartment	GO:0036477	FALSE	0.041096578681073664	1.386194331938487	852	167	14	22115	RS1051730,RS10886017,ENSG00000162670,RS11664,RS12513212,RS12940622,ENSG00000145934,RS1937450,RS2107118,RS2113426,RS2256783,RS2835712,RS7038036,RS9904177
GO:CC	extrinsic component of synaptic membrane	GO:0099243	FALSE	0.04235028500247371	1.3731436626748286	15	167	2	22115	ENSG00000116675,RS7996851
TF	Factor: Sp1; motif: RGGGMGGRGSNGGGG	TF:M10529	FALSE	0.0423620583758833	1.3730229456474348	7107	171	84	20044	ENSG00000029725,RS10118701,RS10883648,RS10899469,RS10902221,RS11121213,RS11611246,RS11637749,RS11664,RS1167800,ENSG00000119771,RS11716220,RS11738695,ENSG00000184304,RS11880870,ENSG00000184226,RS12471691,RS12513212,ENSG00000066032,ENSG00000103769,ENSG00000174485,RS12940622,RS13099106,RS13191362,RS13228034,RS1561589,RS16851483,RS17122581,RS17759796,RS1876334,RS1966265,RS2107118,RS2113426,RS2228213,…
GO:MF	RNA polymerase II CTD heptapeptide repeat kinase activity	GO:0008353	FALSE	0.04312189239763569	1.365302188456361	10	165	2	20196	RS17759796,RS2835712
GO:MF	carbohydrate derivative binding	GO:0097367	FALSE	0.045412581394194386	1.3428238107308188	2286	165	31	20196	RS10192119,RS1045861,RS10514710,RS1062633,RS11611246,ENSG00000184304,RS1199334,ENSG00000103769,RS13114338,RS1445796,RS16896181,RS17024393,RS17759796,RS1937450,RS1966265,RS2113426,RS2267958,RS2835712,RS3819162,RS4273371,RS4456769,RS714393,RS7317857,ENSG00000065534,RS7647305,RS8069296,RS8092503,ENSG00000117020,RS916389,RS9517337,RS9904177
GO:MF	extracellular ligand-gated monoatomic ion channel activity	GO:0005230	FALSE	0.045412581394194386	1.3428238107308188	74	165	4	20196	RS1051730,RS11637749,RS7038036,RS7899106
TF	Factor: Egr-1; motif: GCGGGGGCGG	TF:M07354	FALSE	0.046935488723441894	1.328498655612359	8150	171	93	20044	ENSG00000029725,RS10118701,RS1051730,RS1062633,RS10886017,RS10902221,ENSG00000162670,RS1106908,RS11611246,RS11637749,RS11664,RS1167800,ENSG00000119771,RS11738695,RS11781699,ENSG00000184304,RS11880870,RS11978101,RS1199334,ENSG00000184226,RS12513212,ENSG00000066032,ENSG00000103769,ENSG00000174485,RS13107325,RS13191362,RS1445796,RS1561589,RS166297,RS16851483,RS17024393,RS17122581,RS17724992,RS177597…
TF	Factor: E2F-1:Elk-1; motif: SGCGCSNNAMCGGAAGT; match class: 1	TF:M08205_1	FALSE	0.046935488723441894	1.328498655612359	10744	171	115	20044	ENSG00000029725,ENSG00000108559,RS10192119,RS1045861,RS10514710,RS1051730,RS1062633,RS10883648,RS10886017,RS10899469,RS10902221,RS1106908,RS11121213,RS11611246,RS11637749,RS11664,RS1167800,ENSG00000119771,RS11716220,RS11738695,RS11750790,RS11781699,ENSG00000184304,RS11880870,RS11978101,RS1199334,ENSG00000184226,RS12471691,RS12513212,RS12596638,ENSG00000066032,ENSG00000103769,ENSG00000174485,RS130…
GO:BP	startle response	GO:0001964	TRUE	0.0472871092660241	1.3252572342651148	30	166	3	21017	ENSG00000066032,RS13191362,RS7038036
TF	Factor: ZNF383; motif: SSNGGGMGGNGSNGGS; match class: 1	TF:M12703_1	FALSE	0.047867961519693476	1.3199550667649451	4496	171	59	20044	ENSG00000029725,RS10886017,RS10899469,RS10902221,RS1106908,RS11121213,RS11611246,RS11637749,RS11664,RS1167800,ENSG00000119771,ENSG00000184304,RS11880870,RS11978101,RS12513212,ENSG00000066032,ENSG00000174485,RS12940622,RS13191362,RS13228034,RS1445796,RS1546924,RS1561589,RS16851483,RS17122581,RS1927790,RS1966265,RS2113426,RS2228213,RS2414638,RS2481665,RS2512885,RS2637629,RS2835712,RS2984618,ENSG000…
GO:MF	ATP-dependent diacylglycerol kinase activity	GO:0004143	FALSE	0.04858659786939878	1.3134835100391813	11	165	2	20196	RS2113426,RS7647305
GO:BP	response to starvation	GO:0042594	FALSE	0.04943194087550424	1.3059923372435835	218	166	7	21017	ENSG00000184304,RS12940622,RS17759796,RS17787739,RS3800229,RS3819162,RS9517337
GO:CC	synapse	GO:0045202	TRUE	1.2995029825181042e-7	6.886222719402931	1475	167	36	22115	RS10456700,RS1051730,RS11637749,RS11664,RS1167800,RS11738695,RS11781699,RS11978101,RS12513212,ENSG00000103769,RS13191362,RS1452075,ENSG00000145934,RS1561589,RS17024393,RS17759796,RS1937450,RS2107118,RS2113426,RS2267958,RS2322622,RS2436728,ENSG00000104093,ENSG00000081803,ENSG00000116675,RS7038036,RS7141420,RS714393,RS7240718,RS7317857,RS7899106,RS7996851,RS8092503,RS916389,RS977799,RS9904177
GO:BP	nervous system development	GO:0007399	TRUE	2.114674243571593e-10	9.67475652432463	2541	166	57	21017	RS10510554,RS1051730,RS1062633,RS10886017,ENSG00000162670,RS11121213,RS11611246,RS11637749,RS11664,RS11781699,ENSG00000184304,RS11978101,ENSG00000184226,RS12513212,ENSG00000066032,ENSG00000103769,RS13191362,ENSG00000145934,RS17024393,RS17759796,RS17787739,RS1966265,RS1982441,RS1996401,RS2229992,RS2256783,RS2322622,RS2512885,RS2567302,RS2637629,RS2835712,RS288232,RS2984618,RS3007105,RS3789220,RS38…
GO:CC	cell junction	GO:0030054	FALSE	4.241097597223483e-7	6.372521733329513	2236	167	44	22115	RS10456700,RS1051730,RS11637749,RS11664,RS1167800,RS11738695,RS11781699,ENSG00000184304,RS11978101,ENSG00000184226,RS12513212,ENSG00000066032,ENSG00000103769,RS13191362,RS1452075,ENSG00000145934,RS1561589,RS17024393,RS17759796,RS17787739,RS1876334,RS1937450,RS1966265,RS2107118,RS2113426,RS2229992,RS2267958,RS2322622,RS2436728,RS2481665,ENSG00000104093,ENSG00000081803,ENSG00000116675,RS7038036,RS7…
GO:BP	neurogenesis	GO:0022008	FALSE	4.6219429176603504e-8	7.3351754224869845	1746	166	42	21017	RS10510554,RS1051730,RS10886017,ENSG00000162670,RS11121213,RS11611246,RS11664,RS11781699,ENSG00000184304,RS11978101,RS12513212,ENSG00000066032,ENSG00000103769,RS13191362,ENSG00000145934,RS17024393,RS17759796,RS1966265,RS1982441,RS1996401,RS2256783,RS2322622,RS2512885,RS2984618,RS3007105,RS3789220,RS3800229,RS4788671,RS6495366,RS6766759,RS7038036,RS7141420,RS714393,RS7239575,RS7317857,RS7647305,RS…
GO:BP	system development	GO:0048731	FALSE	7.4041181205390775e-9	8.130526661408988	3985	166	70	21017	RS10510554,RS1051730,RS1062633,RS10886017,ENSG00000162670,RS1106908,RS11121213,RS11611246,RS11637749,RS11664,RS11781699,ENSG00000184304,RS11978101,ENSG00000184226,RS12513212,ENSG00000066032,ENSG00000103769,RS13191362,ENSG00000145934,RS17024393,RS17759796,RS17787739,RS1966265,RS1982441,RS1996401,RS2029566,RS2229992,RS2256783,RS2322622,RS2414638,RS2512885,RS2567302,RS2637629,RS2835712,RS288232,RS29…
GO:BP	multicellular organism development	GO:0007275	FALSE	8.856973762615846e-8	7.052714641849021	4658	166	74	21017	RS10510554,RS1051730,RS1062633,RS10883648,RS10886017,ENSG00000162670,RS1106908,RS11121213,RS11611246,RS11637749,RS11664,RS11781699,ENSG00000184304,RS11978101,ENSG00000184226,RS12513212,ENSG00000066032,ENSG00000103769,RS12940622,RS13191362,ENSG00000145934,RS17024393,RS17759796,RS17787739,RS1966265,RS1982441,RS1996401,RS2029566,RS2229992,RS2256783,RS2322622,RS2414638,RS2512885,RS2567302,RS2637629,R…
GO:BP	generation of neurons	GO:0048699	FALSE	9.374810141619517e-8	7.028037518830314	1517	166	38	21017	RS1051730,RS10886017,ENSG00000162670,RS11121213,RS11611246,RS11664,RS11781699,ENSG00000184304,RS11978101,RS12513212,ENSG00000066032,ENSG00000103769,RS13191362,ENSG00000145934,RS17024393,RS1966265,RS1982441,RS1996401,RS2256783,RS2322622,RS2512885,RS2984618,RS3007105,RS3789220,RS3800229,RS4788671,RS6495366,RS6766759,RS7038036,RS7141420,RS714393,RS7317857,RS7647305,RS7970953,RS8113277,RS9517337,RS97…
GO:BP	neuron differentiation	GO:0030182	FALSE	9.737307288413118e-7	6.011561124380428	1434	166	35	21017	RS1051730,RS10886017,ENSG00000162670,RS11121213,RS11611246,RS11664,RS11781699,ENSG00000184304,RS11978101,RS12513212,ENSG00000066032,ENSG00000103769,RS13191362,ENSG00000145934,RS17024393,RS1966265,RS1996401,RS2256783,RS2322622,RS2512885,RS2984618,RS3007105,RS3789220,RS3800229,RS4788671,RS6495366,RS7038036,RS7141420,RS714393,RS7317857,RS7647305,RS8113277,RS9517337,RS977799,RS9904177

## Sheet: Supplementary Data 4
Supplementary Data 4. Enriched functional terms among genes annotated (using the SNP2GENE function in FUMA) to SNPs belonging to Cluster 3 (Null)
Various databases were used for the enrichment analyses, including KEGG (Kyoto Encyclopedia of Genes and Genomes), Reactome (REAC), WikiPathways (WP),
and Gene Ontology (GO) terms covering molecular functions (GO:MF), biological processes (GO:BP), and cellular components (GO:CC). The Human Protein Atlas (HPA) was also included.
gProfiler_hsapiens_27-06-2025_14-25-45__intersections
source	term_name	term_id	highlighted	adjusted_p_value	negative_log10_of_adjusted_p_value	term_size	query_size	intersection_size	effective_domain_size	intersections
CORUM	ITGB3-ITGAV-VTN complex	CORUM:2826	FALSE	0.007356265090072461	2.1333426289335122	3	6	1	3383	ENSG00000259207
CORUM	FGF1-ITGAV-ITGB3 complex	CORUM:6993	FALSE	0.007356265090072461	2.1333426289335122	3	6	1	3383	ENSG00000259207
CORUM	ITGA2b-ITGB3-CD47-SRC complex	CORUM:2377	FALSE	0.007356265090072461	2.1333426289335122	3	6	1	3383	ENSG00000259207
CORUM	ITGA2b-ITGB3-TLN1 complex	CORUM:2378	FALSE	0.007356265090072461	2.1333426289335122	3	6	1	3383	ENSG00000259207
CORUM	ITGA2B-ITGB3-CIB1 complex	CORUM:2379	FALSE	0.007356265090072461	2.1333426289335122	3	6	1	3383	ENSG00000259207
CORUM	ITGA2B-ITGB3 complex	CORUM:2381	FALSE	0.007356265090072461	2.1333426289335122	2	6	1	3383	ENSG00000259207
CORUM	ITGA2B-ITGB3-F11R complex	CORUM:2382	FALSE	0.007356265090072461	2.1333426289335122	3	6	1	3383	ENSG00000259207
CORUM	ITGAV-ITGB3 complex	CORUM:2816	FALSE	0.007356265090072461	2.1333426289335122	2	6	1	3383	ENSG00000259207
CORUM	GNAI1-GNB3-GNGT1 complex	CORUM:7016	FALSE	0.007356265090072461	2.1333426289335122	2	6	1	3383	RS2528531
CORUM	ITGAV-ITGB3-SPP1 complex	CORUM:2373	FALSE	0.007356265090072461	2.1333426289335122	2	6	1	3383	ENSG00000259207
CORUM	ITGAV-ITGB3-THBS1 complex	CORUM:2846	FALSE	0.007356265090072461	2.1333426289335122	3	6	1	3383	ENSG00000259207
CORUM	ITGA5-ITGB3-COL6A3 complex	CORUM:2882	FALSE	0.007356265090072461	2.1333426289335122	2	6	1	3383	ENSG00000259207
CORUM	ITGAV-ITGB3-SLC3A2 complex	CORUM:3103	FALSE	0.007356265090072461	2.1333426289335122	3	6	1	3383	ENSG00000259207
CORUM	ITGA2B-ITGB3-ICAM4 complex	CORUM:3115	FALSE	0.007356265090072461	2.1333426289335122	3	6	1	3383	ENSG00000259207
CORUM	GNAI1-GNB2-GNGT1 complex	CORUM:7015	FALSE	0.007356265090072461	2.1333426289335122	3	6	1	3383	RS2528531
CORUM	BRAF-RAF1-14-3-3 complex	CORUM:5919	FALSE	0.007356265090072461	2.1333426289335122	2	6	1	3383	RS964917
CORUM	CNOT1-CNOT2-CNOT3 complex	CORUM:6394	FALSE	0.007356265090072461	2.1333426289335122	3	6	1	3383	RS9923491
CORUM	4E-T-DDX6-CNOT1 complex	CORUM:6395	FALSE	0.007356265090072461	2.1333426289335122	3	6	1	3383	RS9923491
CORUM	GNAI1-GNGT1-GNB1 complex	CORUM:7014	FALSE	0.007356265090072461	2.1333426289335122	3	6	1	3383	RS2528531
CORUM	ITGAV-ITGB3-NOV complex	CORUM:2849	FALSE	0.007356265090072461	2.1333426289335122	3	6	1	3383	ENSG00000259207
CORUM	ITGA2B-ITGB3-CD9 complex	CORUM:2370	FALSE	0.007356265090072461	2.1333426289335122	3	6	1	3383	ENSG00000259207
CORUM	ITGAV-ITGB3-LAMA4 complex	CORUM:2374	FALSE	0.007356265090072461	2.1333426289335122	3	6	1	3383	ENSG00000259207
CORUM	ITGAV-ITGB3-PPAP2b complex	CORUM:2366	FALSE	0.007356265090072461	2.1333426289335122	3	6	1	3383	ENSG00000259207
CORUM	GNAS-L-GNB1-GNG1 complex	CORUM:7146	FALSE	0.007356265090072461	2.1333426289335122	3	6	1	3383	RS2528531
CORUM	GNAS-L-GNB4-GNG1 complex	CORUM:7145	FALSE	0.007356265090072461	2.1333426289335122	3	6	1	3383	RS2528531
CORUM	GNAS-L-GNB3-GNG1 complex	CORUM:7144	FALSE	0.007356265090072461	2.1333426289335122	2	6	1	3383	RS2528531
CORUM	GNAS-L-GNB2-GNG1 complex	CORUM:7143	FALSE	0.007356265090072461	2.1333426289335122	3	6	1	3383	RS2528531
CORUM	GNAS-L-GNB1-GNG1 complex	CORUM:7097	FALSE	0.007356265090072461	2.1333426289335122	3	6	1	3383	RS2528531
CORUM	GNAI1-GNB5-GNGT1 complex	CORUM:7018	FALSE	0.007356265090072461	2.1333426289335122	3	6	1	3383	RS2528531
CORUM	ITGAV-ITGB3-EGFR complex	CORUM:2369	FALSE	0.007356265090072461	2.1333426289335122	3	6	1	3383	ENSG00000259207
CORUM	GNAI1-GNB4-GNGT1 complex	CORUM:7017	FALSE	0.007356265090072461	2.1333426289335122	3	6	1	3383	RS2528531
CORUM	Cofilin-actin-CAP1 complex	CORUM:2255	FALSE	0.007356265090072461	2.1333426289335122	3	6	1	3383	RS7102454
CORUM	FGF1-FGFR1-ITGB3 complex	CORUM:6909	FALSE	0.007356265090072461	2.1333426289335122	2	6	1	3383	ENSG00000259207
CORUM	ITGB3-ITGAV-CD47 complex	CORUM:2356	FALSE	0.007356265090072461	2.1333426289335122	3	6	1	3383	ENSG00000259207
CORUM	ITGAV-ITGB3-SPP1 complex	CORUM:2358	FALSE	0.007356265090072461	2.1333426289335122	2	6	1	3383	ENSG00000259207
CORUM	ITGAV-ITGB3-ADAM15 complex	CORUM:2359	FALSE	0.007356265090072461	2.1333426289335122	3	6	1	3383	ENSG00000259207
CORUM	ITAGV-ITGB3-F11R complex	CORUM:2362	FALSE	0.007356265090072461	2.1333426289335122	3	6	1	3383	ENSG00000259207
CORUM	ITGAV-ITGB3-ADAM23 complex	CORUM:2364	FALSE	0.007356265090072461	2.1333426289335122	3	6	1	3383	ENSG00000259207
CORUM	ITGAV-ITGB3-COL4A3 complex	CORUM:2365	FALSE	0.007356265090072461	2.1333426289335122	3	6	1	3383	ENSG00000259207
CORUM	ITGA2b-ITGB3-CD47-FAK complex	CORUM:2896	FALSE	0.008687341972446416	2.061113082386718	4	6	1	3383	ENSG00000259207
CORUM	ITGAV-ITGB3-PXN-PTK2b complex	CORUM:2363	FALSE	0.008687341972446416	2.061113082386718	4	6	1	3383	ENSG00000259207
CORUM	ITGA2B-ITGB3-FN1-TGM2 complex	CORUM:2376	FALSE	0.008687341972446416	2.061113082386718	4	6	1	3383	ENSG00000259207
CORUM	ADAM12-alphaVbeta3-integrin-MMP-14 complex	CORUM:6193	FALSE	0.008687341972446416	2.061113082386718	4	6	1	3383	ENSG00000259207
CORUM	ITGAV-ITGB3-CD47-FCER2 complex	CORUM:2355	FALSE	0.008687341972446416	2.061113082386718	4	6	1	3383	ENSG00000259207
CORUM	ITGA2b-ITGB3-CD9-GP1b-CD47 complex	CORUM:2872	FALSE	0.010610014776329191	1.9742840112660711	5	6	1	3383	ENSG00000259207
CORUM	CCR4-NOT-CNOT7-CNOT6 complex	CORUM:7192	FALSE	0.01713747150819121	1.7660532542357277	9	6	1	3383	RS9923491
CORUM	CCR4-NOT-CNOT7-CNOT6L complex	CORUM:7214	FALSE	0.01713747150819121	1.7660532542357277	9	6	1	3383	RS9923491
CORUM	CCR4-NOT-CNOT8-CNOT6L complex	CORUM:7216	FALSE	0.01713747150819121	1.7660532542357277	9	6	1	3383	RS9923491
CORUM	CCR4-NOT-CNOT8-CNOT6 complex	CORUM:7215	FALSE	0.01713747150819121	1.7660532542357277	9	6	1	3383	RS9923491
CORUM	CCR4-NOT complex	CORUM:6765	FALSE	0.01713747150819121	1.7660532542357277	9	6	1	3383	RS9923491
CORUM	ATAC complex, GCN5-linked	CORUM:6657	FALSE	0.018654475411621692	1.7292169593833409	10	6	1	3383	RS17381664
CORUM	ATAC complex, YEATS2-linked	CORUM:6665	FALSE	0.02553841711599708	1.5928060240299797	14	6	1	3383	RS17381664
CORUM	Kinase maturation complex 1	CORUM:5199	FALSE	0.02859377720711163	1.5437284710200474	16	6	1	3383	RS964917
GO:CC	ruffle membrane	GO:0032587	TRUE	0.04822172418497221	1.3167572653266246	100	33	3	22115	ENSG00000259207,RS7102454,RS7124275
GO:CC	lamellipodium membrane	GO:0031258	TRUE	0.04822172418497221	1.3167572653266246	22	33	2	22115	ENSG00000259207,RS7102454
GO:MF	ATP-dependent chromatin remodeler activity	GO:0140658	TRUE	0.04994650963710138	1.3014948557525263	38	31	2	20196	ENSG00000173575,ENSG00000121988
GO:MF	glucagon family peptide binding	GO:0120022	TRUE	0.04994650963710138	1.3014948557525263	1	31	1	20196	RS11672660
GO:MF	adenylylsulfatase activity	GO:0047627	TRUE	0.04994650963710138	1.3014948557525263	1	31	1	20196	RS12486280
GO:MF	adenylylsulfate-ammonia adenylyltransferase activity	GO:0047352	TRUE	0.04994650963710138	1.3014948557525263	1	31	1	20196	RS12486280
GO:MF	hydrolase activity, acting on acid anhydrides, in sulfonyl-containing anhydrides	GO:0016819	FALSE	0.04994650963710138	1.3014948557525263	1	31	1	20196	RS12486280
GO:MF	gastric inhibitory peptide receptor activity	GO:0016519	TRUE	0.04994650963710138	1.3014948557525263	1	31	1	20196	RS11672660
GO:MF	open rectifier potassium channel activity	GO:0005252	TRUE	0.04994650963710138	1.3014948557525263	1	31	1	20196	RS11126666
GO:MF	platelet-derived growth factor receptor binding	GO:0005161	TRUE	0.04994650963710138	1.3014948557525263	14	31	2	20196	ENSG00000259207,RS7124275

## Sheet: Supplementary Data 5
Supplementary Data 5. Enriched functional terms among genes annotated (using the SNP2GENE function in FUMA) to SNPs belonging to Cluster 4 (Protective)
Various databases were used for the enrichment analyses, including KEGG (Kyoto Encyclopedia of Genes and Genomes), Reactome (REAC), WikiPathways (WP),
and Gene Ontology (GO) terms covering molecular functions (GO:MF), biological processes (GO:BP), and cellular components (GO:CC). The Human Protein Atlas (HPA) was also included.
gProfiler_hsapiens_27-06-2025_14-55-57__intersections
source	term_name	term_id	highlighted	adjusted_p_value	negative_log10_of_adjusted_p_value	term_size	query_size	intersection_size	effective_domain_size	intersections
GO:CC	organelle outer membrane	GO:0031968	TRUE	0.000325353939253877	3.4876439306363967	255	11	4	22115	RS10779751,RS12454712,ENSG00000153094,RS487152
GO:CC	outer membrane	GO:0019867	FALSE	0.000325353939253877	3.4876439306363967	257	11	4	22115	RS10779751,RS12454712,ENSG00000153094,RS487152
GO:CC	Bcl-2 family protein complex	GO:0097136	TRUE	0.0004854015807177525	3.3138988137150864	11	11	2	22115	RS12454712,ENSG00000153094
REAC	BH3-only proteins associate with and inactivate anti-apoptotic BCL-2 members	REAC:R-HSA-111453	FALSE	0.0016707981543399738	2.7770760131533896	9	8	2	10916	RS12454712,ENSG00000153094
KEGG	EGFR tyrosine kinase inhibitor resistance	KEGG:01521	FALSE	0.002416083257660868	2.6168881041073297	79	8	3	8484	RS10779751,RS12454712,ENSG00000153094
KEGG	Colorectal cancer	KEGG:05210	FALSE	0.002416083257660868	2.6168881041073297	86	8	3	8484	RS10779751,RS12454712,ENSG00000153094
CORUM	mTOR complex (MTOR, RICTOR, MLST8)	CORUM:1895	FALSE	0.0025606925176778574	2.591642567526469	3	2	1	3383	RS10779751
CORUM	mTOR complex (MTOR, RAPTOR, MLST8)	CORUM:1897	FALSE	0.0025606925176778574	2.591642567526469	3	2	1	3383	RS10779751
CORUM	ING4 complex (ING4, JADE2, KAT7, MEAF6)	CORUM:2847	FALSE	0.0025606925176778574	2.591642567526469	4	2	1	3383	RS329122
CORUM	mTORC2 complex	CORUM:2969	FALSE	0.0025606925176778574	2.591642567526469	3	2	1	3383	RS10779751
CORUM	mTOR complex (MTOR, RICTOR, MLST8)	CORUM:1893	FALSE	0.0025606925176778574	2.591642567526469	3	2	1	3383	RS10779751
CORUM	mTOR complex (MTOR, RAPTOR)	CORUM:2985	FALSE	0.0025606925176778574	2.591642567526469	2	2	1	3383	RS10779751
CORUM	mTOR complex (MTOR, RAPTOR, MLST8)	CORUM:2990	FALSE	0.0025606925176778574	2.591642567526469	3	2	1	3383	RS10779751
CORUM	mTOR complex (MTOR, RAPTOR)	CORUM:2991	FALSE	0.0025606925176778574	2.591642567526469	2	2	1	3383	RS10779751
CORUM	mTORC2 complex	CORUM:3979	FALSE	0.0025606925176778574	2.591642567526469	4	2	1	3383	RS10779751
CORUM	mTOR complex (MTOR, RAPTOR, MLST8)	CORUM:3980	FALSE	0.0025606925176778574	2.591642567526469	3	2	1	3383	RS10779751
CORUM	mTORC1 complex	CORUM:2970	FALSE	0.0025606925176778574	2.591642567526469	3	2	1	3383	RS10779751
CORUM	ING5 complex (ING5, JADE2, KAT7, MEAF6)	CORUM:7254	FALSE	0.0025606925176778574	2.591642567526469	4	2	1	3383	RS329122
GO:CC	mitochondrial outer membrane	GO:0005741	FALSE	0.004825116859383715	2.316492164025696	226	11	3	22115	RS10779751,RS12454712,ENSG00000153094
GO:BP	regulation of membrane permeability	GO:0090559	TRUE	0.005939153226621373	2.2262754700390723	66	11	3	21017	RS10779751,RS12454712,ENSG00000153094
GO:CC	pyruvate kinase complex	GO:1902912	TRUE	0.006867857576852893	2.163178719659669	1	11	1	22115	RS1052177
GO:CC	mitochondrial membrane	GO:0031966	FALSE	0.006867857576852893	2.163178719659669	779	11	4	22115	RS10779751,RS12454712,ENSG00000153094,RS487152
GO:CC	BIM-BCL-xl complex	GO:0097140	FALSE	0.006867857576852893	2.163178719659669	1	11	1	22115	ENSG00000153094
GO:CC	mitochondrial envelope	GO:0005740	FALSE	0.006867857576852893	2.163178719659669	829	11	4	22115	RS10779751,RS12454712,ENSG00000153094,RS487152
GO:CC	BIM-BCL-2 complex	GO:0097141	FALSE	0.006867857576852893	2.163178719659669	1	11	1	22115	ENSG00000153094
WP	Effect of omega 3 PUFA on Huntington 39 s disease pathways	WP:WP5470	FALSE	0.0072406926807386095	2.1402198850414282	120	8	3	8722	RS10779751,RS12454712,ENSG00000153094
WP	EGFR tyrosine kinase inhibitor resistance	WP:WP4806	FALSE	0.0072406926807386095	2.1402198850414282	84	8	3	8722	RS10779751,RS12454712,ENSG00000153094
WP	Host pathogen interaction of human coronaviruses apoptosis	WP:WP4864	FALSE	0.0072406926807386095	2.1402198850414282	21	8	2	8722	RS12454712,ENSG00000153094
WP	Unfolded protein response	WP:WP4925	FALSE	0.0072406926807386095	2.1402198850414282	23	8	2	8722	RS12454712,ENSG00000153094
GO:BP	post-embryonic development	GO:0009791	TRUE	0.0073213767504922665	2.135407244225671	89	11	3	21017	RS10779751,RS12454712,ENSG00000153094
REAC	Activation of BH3-only proteins	REAC:R-HSA-114452	FALSE	0.010016967735077272	1.9992637250979313	30	8	2	10916	RS12454712,ENSG00000153094
GO:BP	regulation of developmental pigmentation	GO:0048070	FALSE	0.010446286339164976	1.9810380740557019	15	11	2	21017	RS12454712,ENSG00000153094
GO:BP	regulation of pigmentation	GO:0120305	TRUE	0.010446286339164976	1.9810380740557019	17	11	2	21017	RS12454712,ENSG00000153094
WP	miRNA regulation of prostate cancer signaling	WP:WP3981	FALSE	0.010607360143622159	1.9743926856281455	31	8	2	8722	RS10779751,RS12454712
KEGG	Apoptosis - multiple species	KEGG:04215	FALSE	0.011288598835793535	1.9473599602580962	32	8	2	8484	RS12454712,ENSG00000153094
GO:CC	BAD-BCL-2 complex	GO:0097138	FALSE	0.01173598481353344	1.930480461145252	2	11	1	22115	RS12454712
WP	Cancer pathways	WP:WP5434	FALSE	0.01440036688832801	1.841626442936241	505	8	4	8722	RS10779751,ENSG00000164161,RS12454712,ENSG00000153094
WP	Hedgehog signaling	WP:WP4249	FALSE	0.01440036688832801	1.841626442936241	43	8	2	8722	ENSG00000164161,RS12454712
WP	Molecular pathway for oxidative stress	WP:WP5477	FALSE	0.01440036688832801	1.841626442936241	49	8	2	8722	RS10779751,RS12454712
WP	Photodynamic therapy induced AP 1 survival signaling	WP:WP3611	FALSE	0.01440036688832801	1.841626442936241	50	8	2	8722	RS12454712,ENSG00000153094
WP	Influenza A virus infection	WP:WP1438	FALSE	0.01440036688832801	1.841626442936241	1	8	1	8722	RS12454712
KEGG	Type II diabetes mellitus	KEGG:04930	FALSE	0.01500004766126689	1.823907361011497	46	8	2	8484	RS1052177,RS10779751
KEGG	Pathways in cancer	KEGG:05200	FALSE	0.01500004766126689	1.823907361011497	527	8	4	8484	RS10779751,ENSG00000164161,RS12454712,ENSG00000153094
KEGG	Hedgehog signaling pathway	KEGG:04340	FALSE	0.01732712862480036	1.7612734006862267	56	8	2	8484	ENSG00000164161,RS12454712
GO:BP	response to nutrient levels	GO:0031667	TRUE	0.017759177389754608	1.750577154737839	501	11	4	21017	RS1052177,RS10779751,RS12454712,RS487152
GO:BP	alpha-beta T cell lineage commitment	GO:0002363	TRUE	0.017759177389754608	1.750577154737839	27	11	2	21017	RS10779751,RS12454712
GO:BP	CD4-positive or CD8-positive, alpha-beta T cell lineage commitment	GO:0043369	FALSE	0.017759177389754608	1.750577154737839	29	11	2	21017	RS10779751,RS12454712
GO:CC	nuclear envelope	GO:0005635	FALSE	0.01786181948529021	1.7480743040043705	501	11	3	22115	RS10779751,RS12454712,RS487152
GO:BP	T cell lineage commitment	GO:0002360	FALSE	0.018026267562604767	1.7440941870196554	35	11	2	21017	RS10779751,RS12454712
GO:BP	B cell homeostasis	GO:0001782	TRUE	0.018026267562604767	1.7440941870196554	33	11	2	21017	RS12454712,ENSG00000153094
GO:BP	spleen development	GO:0048536	TRUE	0.018026267562604767	1.7440941870196554	38	11	2	21017	RS12454712,ENSG00000153094
GO:BP	regulation of myotube differentiation	GO:0010830	FALSE	0.018026267562604767	1.7440941870196554	43	11	2	21017	RS10779751,RS12454712
GO:BP	regulation of growth	GO:0040008	TRUE	0.018026267562604767	1.7440941870196554	621	11	4	21017	RS10779751,RS12454712,ENSG00000153094,RS329122
GO:BP	positive T cell selection	GO:0043368	FALSE	0.018026267562604767	1.7440941870196554	44	11	2	21017	RS10779751,RS12454712
GO:BP	anoikis	GO:0043276	FALSE	0.018026267562604767	1.7440941870196554	35	11	2	21017	RS10779751,RS12454712
GO:BP	positive regulation of striated muscle cell differentiation	GO:0051155	TRUE	0.018026267562604767	1.7440941870196554	43	11	2	21017	RS10779751,RS12454712
GO:BP	regulation of T cell apoptotic process	GO:0070232	FALSE	0.018026267562604767	1.7440941870196554	41	11	2	21017	RS12454712,ENSG00000153094
GO:BP	developmental growth	GO:0048589	FALSE	0.01864217914203787	1.7295033229881005	669	11	4	21017	RS10779751,RS12454712,ENSG00000153094,RS329122
GO:BP	developmental pigmentation	GO:0048066	FALSE	0.01864217914203787	1.7295033229881005	49	11	2	21017	RS12454712,ENSG00000153094
GO:BP	T cell homeostasis	GO:0043029	FALSE	0.01864217914203787	1.7295033229881005	48	11	2	21017	RS12454712,ENSG00000153094
GO:BP	thymus development	GO:0048538	FALSE	0.01864217914203787	1.7295033229881005	50	11	2	21017	RS12454712,ENSG00000153094
WP	2q13 copy number variation syndrome	WP:WP5222	FALSE	0.019330288782000306	1.7137616578445778	62	8	2	8722	ENSG00000153094,ENSG00000172965
GO:BP	regulation of mitochondrial membrane permeability	GO:0046902	FALSE	0.02051513102331626	1.6879257049938492	54	11	2	21017	RS12454712,ENSG00000153094
GO:BP	release of cytochrome c from mitochondria	GO:0001836	TRUE	0.02051513102331626	1.6879257049938492	55	11	2	21017	RS12454712,ENSG00000153094
GO:BP	T cell selection	GO:0045058	FALSE	0.02077707819521012	1.6824155257353053	57	11	2	21017	RS10779751,RS12454712
GO:BP	T cell apoptotic process	GO:0070231	FALSE	0.02077707819521012	1.6824155257353053	59	11	2	21017	RS12454712,ENSG00000153094
GO:BP	regulation of lymphocyte apoptotic process	GO:0070228	FALSE	0.02077707819521012	1.6824155257353053	59	11	2	21017	RS12454712,ENSG00000153094
GO:BP	response to hypoxia	GO:0001666	TRUE	0.021205111469072804	1.6735594402391227	302	11	3	21017	RS1052177,RS10779751,RS12454712
REAC	Intrinsic Pathway for Apoptosis	REAC:R-HSA-109606	FALSE	0.021775653194714223	1.6620288087838924	54	8	2	10916	RS12454712,ENSG00000153094
GO:BP	extrinsic apoptotic signaling pathway in absence of ligand	GO:0097192	TRUE	0.022192814534993284	1.6537876162220757	69	11	2	21017	RS12454712,ENSG00000153094
GO:BP	response to decreased oxygen levels	GO:0036293	FALSE	0.022192814534993284	1.6537876162220757	316	11	3	21017	RS1052177,RS10779751,RS12454712
GO:BP	response to endogenous stimulus	GO:0009719	TRUE	0.022192814534993284	1.6537876162220757	1478	11	5	21017	RS1052177,RS10779751,ENSG00000164161,RS12454712,ENSG00000153094
GO:BP	intrinsic apoptotic signaling pathway in response to endoplasmic reticulum stress	GO:0070059	TRUE	0.022192814534993284	1.6537876162220757	66	11	2	21017	RS12454712,ENSG00000153094
GO:BP	positive regulation of muscle cell differentiation	GO:0051149	FALSE	0.022192814534993284	1.6537876162220757	68	11	2	21017	RS10779751,RS12454712
GO:BP	negative regulation of cellular pH reduction	GO:0032848	TRUE	0.022192814534993284	1.6537876162220757	1	11	1	21017	RS12454712
GO:BP	signal transduction in absence of ligand	GO:0038034	FALSE	0.02278236388515774	1.6424012157697743	71	11	2	21017	RS12454712,ENSG00000153094
GO:BP	response to oxygen levels	GO:0070482	FALSE	0.023908216013687176	1.6214528289162986	345	11	3	21017	RS1052177,RS10779751,RS12454712
WP	Chromosomal and microsatellite instability in colorectal cancer	WP:WP4216	FALSE	0.02450121926629581	1.6108123030865442	73	8	2	8722	RS12454712,ENSG00000153094
WP	ErbB signaling	WP:WP673	FALSE	0.02469895598211335	1.6073214038573314	89	8	2	8722	RS10779751,ENSG00000153094
WP	Apoptosis	WP:WP254	FALSE	0.02469895598211335	1.6073214038573314	87	8	2	8722	RS12454712,ENSG00000153094
WP	Clock controlled autophagy in bone metabolism	WP:WP5205	FALSE	0.02469895598211335	1.6073214038573314	80	8	2	8722	RS10779751,RS12454712
WP	Clear cell renal cell carcinoma pathways	WP:WP4018	FALSE	0.02469895598211335	1.6073214038573314	85	8	2	8722	RS1052177,RS10779751
WP	Apoptosis modulation and signaling	WP:WP1772	FALSE	0.02469895598211335	1.6073214038573314	90	8	2	8722	RS12454712,ENSG00000153094
WP	PI3K Akt signaling	WP:WP4172	FALSE	0.02469895598211335	1.6073214038573314	336	8	3	8722	RS10779751,RS12454712,ENSG00000153094
GO:BP	positive regulation of neuron maturation	GO:0014042	FALSE	0.024789940348904603	1.6057245182572992	3	11	1	21017	RS12454712
GO:BP	regulation of striated muscle cell differentiation	GO:0051153	FALSE	0.024789940348904603	1.6057245182572992	85	11	2	21017	RS10779751,RS12454712
GO:BP	response to hormone	GO:0009725	FALSE	0.024789940348904603	1.6057245182572992	902	11	4	21017	RS1052177,RS10779751,RS12454712,ENSG00000153094
GO:BP	regulation of signal transduction by p53 class mediator	GO:1901796	TRUE	0.024789940348904603	1.6057245182572992	110	11	2	21017	RS10779751,RS12454712
GO:BP	pigmentation	GO:0043473	FALSE	0.024789940348904603	1.6057245182572992	115	11	2	21017	RS12454712,ENSG00000153094
GO:BP	apoptotic process involved in embryonic digit morphogenesis	GO:1902263	TRUE	0.024789940348904603	1.6057245182572992	3	11	1	21017	ENSG00000153094
GO:BP	negative regulation of autophagy	GO:0010507	TRUE	0.024789940348904603	1.6057245182572992	91	11	2	21017	RS10779751,RS12454712
GO:BP	negative regulation of retinal cell programmed cell death	GO:0046671	FALSE	0.024789940348904603	1.6057245182572992	3	11	1	21017	RS12454712
GO:BP	CD8-positive, alpha-beta T cell lineage commitment	GO:0043375	FALSE	0.024789940348904603	1.6057245182572992	2	11	1	21017	RS12454712
GO:BP	positive regulation of cell development	GO:0010720	FALSE	0.024789940348904603	1.6057245182572992	452	11	3	21017	RS10779751,RS12454712,RS329122
GO:BP	animal organ morphogenesis	GO:0009887	TRUE	0.024789940348904603	1.6057245182572992	1037	11	4	21017	RS10779751,ENSG00000164161,RS12454712,ENSG00000153094
GO:BP	regulation of actomyosin structure organization	GO:0110020	FALSE	0.024789940348904603	1.6057245182572992	101	11	2	21017	RS10779751,RS7123876
GO:BP	pyridine nucleotide catabolic process	GO:0019364	FALSE	0.024789940348904603	1.6057245182572992	96	11	2	21017	RS1052177,RS10779751
GO:BP	stress fiber assembly	GO:0043149	TRUE	0.024789940348904603	1.6057245182572992	108	11	2	21017	RS10779751,RS7123876
GO:BP	regulation of cell growth	GO:0001558	FALSE	0.024789940348904603	1.6057245182572992	425	11	3	21017	RS10779751,RS12454712,RS329122
GO:BP	cochlear nucleus development	GO:0021747	TRUE	0.024789940348904603	1.6057245182572992	3	11	1	21017	RS12454712
GO:BP	pyridine-containing compound catabolic process	GO:0072526	FALSE	0.024789940348904603	1.6057245182572992	99	11	2	21017	RS1052177,RS10779751
GO:BP	lymphocyte homeostasis	GO:0002260	FALSE	0.024789940348904603	1.6057245182572992	77	11	2	21017	RS12454712,ENSG00000153094
GO:BP	contractile actin filament bundle assembly	GO:0030038	FALSE	0.024789940348904603	1.6057245182572992	108	11	2	21017	RS10779751,RS7123876
GO:BP	regulation of stress fiber assembly	GO:0051492	FALSE	0.024789940348904603	1.6057245182572992	91	11	2	21017	RS10779751,RS7123876
GO:BP	epinephrine uptake	GO:0051625	TRUE	0.024789940348904603	1.6057245182572992	2	11	1	21017	RS487152
GO:BP	growth	GO:0040007	FALSE	0.024789940348904603	1.6057245182572992	941	11	4	21017	RS10779751,RS12454712,ENSG00000153094,RS329122
GO:BP	regulation of actin filament bundle assembly	GO:0032231	FALSE	0.024789940348904603	1.6057245182572992	103	11	2	21017	RS10779751,RS7123876
GO:BP	lymphocyte apoptotic process	GO:0070227	FALSE	0.024789940348904603	1.6057245182572992	81	11	2	21017	RS12454712,ENSG00000153094
GO:BP	positive regulation of plasma membrane bounded cell projection assembly	GO:0120034	FALSE	0.024789940348904603	1.6057245182572992	111	11	2	21017	RS10779751,RS7123876
GO:BP	anatomical structure morphogenesis	GO:0009653	FALSE	0.024789940348904603	1.6057245182572992	2692	11	6	21017	RS10779751,ENSG00000164161,RS12454712,ENSG00000153094,RS329122,RS7123876
GO:BP	multicellular organismal response to stress	GO:0033555	TRUE	0.024789940348904603	1.6057245182572992	97	11	2	21017	RS10779751,RS12454712
GO:BP	mitochondrial membrane organization	GO:0007006	FALSE	0.024789940348904603	1.6057245182572992	114	11	2	21017	RS12454712,ENSG00000153094
GO:BP	ADP metabolic process	GO:0046031	FALSE	0.024789940348904603	1.6057245182572992	101	11	2	21017	RS1052177,RS10779751
GO:BP	ADP catabolic process	GO:0046032	FALSE	0.024789940348904603	1.6057245182572992	94	11	2	21017	RS1052177,RS10779751
GO:BP	regulation of nitrogen utilization	GO:0006808	FALSE	0.024789940348904603	1.6057245182572992	3	11	1	21017	RS12454712
GO:BP	hematopoietic or lymphoid organ development	GO:0048534	FALSE	0.024789940348904603	1.6057245182572992	100	11	2	21017	RS12454712,ENSG00000153094
GO:BP	intrinsic apoptotic signaling pathway in response to DNA damage	GO:0008630	FALSE	0.024789940348904603	1.6057245182572992	106	11	2	21017	RS12454712,ENSG00000153094
GO:BP	apoptotic mitochondrial changes	GO:0008637	FALSE	0.024789940348904603	1.6057245182572992	104	11	2	21017	RS12454712,ENSG00000153094
GO:BP	actin filament organization	GO:0007015	FALSE	0.024789940348904603	1.6057245182572992	464	11	3	21017	RS10779751,RS12454712,RS7123876
GO:BP	purine nucleoside diphosphate metabolic process	GO:0009135	FALSE	0.024789940348904603	1.6057245182572992	113	11	2	21017	RS1052177,RS10779751
GO:BP	purine nucleoside diphosphate catabolic process	GO:0009137	FALSE	0.024789940348904603	1.6057245182572992	97	11	2	21017	RS1052177,RS10779751
GO:BP	nucleoside diphosphate catabolic process	GO:0009134	FALSE	0.024789940348904603	1.6057245182572992	104	11	2	21017	RS1052177,RS10779751
GO:BP	regulation of leukocyte apoptotic process	GO:2000106	FALSE	0.024789940348904603	1.6057245182572992	89	11	2	21017	RS12454712,ENSG00000153094
GO:BP	glycolytic process	GO:0006096	TRUE	0.024789940348904603	1.6057245182572992	92	11	2	21017	RS1052177,RS10779751
GO:BP	purine ribonucleoside diphosphate metabolic process	GO:0009179	FALSE	0.024789940348904603	1.6057245182572992	113	11	2	21017	RS1052177,RS10779751
GO:BP	purine ribonucleoside diphosphate catabolic process	GO:0009181	FALSE	0.024789940348904603	1.6057245182572992	97	11	2	21017	RS1052177,RS10779751
GO:BP	ribonucleoside diphosphate catabolic process	GO:0009191	FALSE	0.024789940348904603	1.6057245182572992	100	11	2	21017	RS1052177,RS10779751
GO:BP	leukocyte homeostasis	GO:0001776	FALSE	0.024789940348904603	1.6057245182572992	111	11	2	21017	RS12454712,ENSG00000153094
GO:BP	regulation of locomotor rhythm	GO:1904059	TRUE	0.024789940348904603	1.6057245182572992	3	11	1	21017	RS10779751
GO:CC	TORC1 complex	GO:0031931	TRUE	0.025125804719594705	1.599880019932338	6	11	1	22115	RS10779751
GO:CC	bounding membrane of organelle	GO:0098588	FALSE	0.025125804719594705	1.599880019932338	2217	11	5	22115	RS10779751,ENSG00000164161,RS12454712,ENSG00000153094,RS487152
GO:CC	organelle envelope	GO:0031967	FALSE	0.025125804719594705	1.599880019932338	1300	11	4	22115	RS10779751,RS12454712,ENSG00000153094,RS487152
GO:BP	leukocyte apoptotic process	GO:0071887	FALSE	0.025328281704920547	1.5963942721669626	117	11	2	21017	RS12454712,ENSG00000153094
GO:BP	pyruvate metabolic process	GO:0006090	FALSE	0.026298018513376348	1.5800769732260538	120	11	2	21017	RS1052177,RS10779751
GO:BP	pyruvate biosynthetic process	GO:0042866	FALSE	0.02662362774558437	1.5747327676988951	4	11	1	21017	RS1052177
GO:BP	alpha-beta T cell differentiation	GO:0046632	FALSE	0.02662362774558437	1.5747327676988951	128	11	2	21017	RS10779751,RS12454712
GO:BP	regulation of cellular response to stress	GO:0080135	TRUE	0.02662362774558437	1.5747327676988951	512	11	3	21017	RS10779751,RS12454712,ENSG00000153094
GO:BP	T-helper 1 cell lineage commitment	GO:0002296	FALSE	0.02662362774558437	1.5747327676988951	4	11	1	21017	RS10779751
GO:BP	histamine uptake	GO:0051615	TRUE	0.02662362774558437	1.5747327676988951	4	11	1	21017	RS487152
GO:BP	ribonucleotide catabolic process	GO:0009261	FALSE	0.02662362774558437	1.5747327676988951	133	11	2	21017	RS1052177,RS10779751
GO:BP	nitrogen utilization	GO:0019740	FALSE	0.02662362774558437	1.5747327676988951	4	11	1	21017	RS12454712
GO:BP	ribonucleoside diphosphate metabolic process	GO:0009185	FALSE	0.02662362774558437	1.5747327676988951	123	11	2	21017	RS1052177,RS10779751
GO:BP	purine ribonucleotide catabolic process	GO:0009154	FALSE	0.02662362774558437	1.5747327676988951	126	11	2	21017	RS1052177,RS10779751
GO:BP	positive regulation of cellular component biogenesis	GO:0044089	FALSE	0.02662362774558437	1.5747327676988951	497	11	3	21017	RS10779751,ENSG00000153094,RS7123876
GO:BP	myotube differentiation	GO:0014902	FALSE	0.02662362774558437	1.5747327676988951	131	11	2	21017	RS10779751,RS12454712
GO:BP	intracellular nitrogen homeostasis	GO:0141067	FALSE	0.02662362774558437	1.5747327676988951	4	11	1	21017	RS12454712
GO:BP	nucleoside diphosphate metabolic process	GO:0009132	FALSE	0.02662362774558437	1.5747327676988951	130	11	2	21017	RS1052177,RS10779751
GO:BP	morphogenesis of an epithelium	GO:0002009	FALSE	0.02662362774558437	1.5747327676988951	502	11	3	21017	RS10779751,ENSG00000164161,RS12454712
GO:BP	cell growth	GO:0016049	FALSE	0.02662362774558437	1.5747327676988951	500	11	3	21017	RS10779751,RS12454712,RS329122
GO:BP	positive regulation of pentose-phosphate shunt	GO:1905857	TRUE	0.02662362774558437	1.5747327676988951	4	11	1	21017	RS10779751
GO:BP	negative regulation of lysosome organization	GO:1905672	TRUE	0.02662362774558437	1.5747327676988951	4	11	1	21017	RS10779751
GO:BP	response to glucocorticoid	GO:0051384	FALSE	0.02686941977353663	1.5707417117533609	135	11	2	21017	RS12454712,ENSG00000153094
GO:BP	purine nucleotide catabolic process	GO:0006195	FALSE	0.02686941977353663	1.5707417117533609	135	11	2	21017	RS1052177,RS10779751
KEGG	MicroRNAs in cancer	KEGG:05206	FALSE	0.028596295758049207	1.5436902198789462	310	8	3	8484	RS10779751,RS12454712,ENSG00000153094
KEGG	Prostate cancer	KEGG:05215	FALSE	0.028596295758049207	1.5436902198789462	97	8	2	8484	RS10779751,RS12454712
KEGG	PI3K-Akt signaling pathway	KEGG:04151	FALSE	0.028596295758049207	1.5436902198789462	356	8	3	8484	RS10779751,RS12454712,ENSG00000153094
KEGG	Choline metabolism in cancer	KEGG:05231	FALSE	0.028596295758049207	1.5436902198789462	98	8	2	8484	RS10779751,RS487152
KEGG	Endocrine resistance	KEGG:01522	FALSE	0.028596295758049207	1.5436902198789462	95	8	2	8484	RS10779751,RS12454712
GO:BP	regulation of muscle cell differentiation	GO:0051147	FALSE	0.029385816144086446	1.5318622429468245	142	11	2	21017	RS10779751,RS12454712
GO:BP	cellular response to hypoxia	GO:0071456	FALSE	0.02950202844894695	1.5301481225337497	143	11	2	21017	RS10779751,RS12454712
GO:BP	positive regulation of cytoplasmic translational initiation	GO:1904690	TRUE	0.02999343440581892	1.5229738023932662	5	11	1	21017	RS10779751
GO:BP	spermidine transmembrane transport	GO:1903711	TRUE	0.02999343440581892	1.5229738023932662	5	11	1	21017	RS487152
GO:BP	regulation of retinal cell programmed cell death	GO:0046668	FALSE	0.02999343440581892	1.5229738023932662	5	11	1	21017	RS12454712
GO:BP	positive regulation of melanocyte differentiation	GO:0045636	FALSE	0.02999343440581892	1.5229738023932662	5	11	1	21017	RS12454712
GO:BP	positive regulation of wound healing, spreading of epidermal cells	GO:1903691	TRUE	0.02999343440581892	1.5229738023932662	5	11	1	21017	RS10779751
GO:BP	negative regulation of calcium ion transport into cytosol	GO:0010523	FALSE	0.02999343440581892	1.5229738023932662	5	11	1	21017	RS12454712
GO:BP	development of primary male sexual characteristics	GO:0046546	FALSE	0.03002297370206415	1.522546294156803	152	11	2	21017	RS12454712,ENSG00000153094
GO:BP	cellular response to decreased oxygen levels	GO:0036294	FALSE	0.03002297370206415	1.522546294156803	150	11	2	21017	RS10779751,RS12454712
GO:BP	purine-containing compound catabolic process	GO:0072523	FALSE	0.03002297370206415	1.522546294156803	152	11	2	21017	RS1052177,RS10779751
GO:BP	male gonad development	GO:0008584	TRUE	0.03002297370206415	1.522546294156803	151	11	2	21017	RS12454712,ENSG00000153094
GO:BP	cellular response to endogenous stimulus	GO:0071495	FALSE	0.03002297370206415	1.522546294156803	1215	11	4	21017	RS1052177,RS10779751,ENSG00000164161,ENSG00000153094
WP	Artemisinin inhibition of uveal melanoma	WP:WP5441	FALSE	0.030280077762786115	1.5188430138514384	4	8	1	8722	RS10779751
GO:BP	carbohydrate catabolic process	GO:0016052	FALSE	0.030525676564136184	1.5153347016725212	163	11	2	21017	RS1052177,RS10779751
GO:BP	histamine metabolic process	GO:0001692	TRUE	0.030525676564136184	1.5153347016725212	6	11	1	21017	RS487152
GO:BP	actin filament bundle organization	GO:0061572	FALSE	0.030525676564136184	1.5153347016725212	162	11	2	21017	RS10779751,RS7123876
GO:BP	nucleotide catabolic process	GO:0009166	FALSE	0.030525676564136184	1.5153347016725212	159	11	2	21017	RS1052177,RS10779751
GO:BP	positive regulation of cell growth	GO:0030307	FALSE	0.030525676564136184	1.5153347016725212	164	11	2	21017	RS10779751,RS12454712
GO:BP	branching morphogenesis of an epithelial tube	GO:0048754	FALSE	0.030525676564136184	1.5153347016725212	157	11	2	21017	ENSG00000164161,RS12454712
GO:BP	regulation of melanocyte differentiation	GO:0045634	FALSE	0.030525676564136184	1.5153347016725212	6	11	1	21017	RS12454712
GO:BP	mesenchymal cell development	GO:0014031	TRUE	0.030525676564136184	1.5153347016725212	6	11	1	21017	RS12454712
GO:BP	actin filament bundle assembly	GO:0051017	FALSE	0.030525676564136184	1.5153347016725212	159	11	2	21017	RS10779751,RS7123876
GO:BP	response to corticosteroid	GO:0031960	FALSE	0.030525676564136184	1.5153347016725212	157	11	2	21017	RS12454712,ENSG00000153094
GO:BP	'de novo' pyrimidine nucleobase biosynthetic process	GO:0006207	TRUE	0.030525676564136184	1.5153347016725212	6	11	1	21017	RS10779751
GO:BP	B cell lineage commitment	GO:0002326	FALSE	0.030525676564136184	1.5153347016725212	6	11	1	21017	RS12454712
GO:BP	multicellular organism growth	GO:0035264	FALSE	0.030525676564136184	1.5153347016725212	156	11	2	21017	RS10779751,RS12454712
GO:BP	striated muscle cell development	GO:0055002	FALSE	0.030525676564136184	1.5153347016725212	164	11	2	21017	RS10779751,RS12454712
GO:BP	negative regulation of mitochondrial depolarization	GO:0051902	TRUE	0.030525676564136184	1.5153347016725212	6	11	1	21017	RS12454712
GO:BP	spermidine transport	GO:0015848	FALSE	0.030525676564136184	1.5153347016725212	6	11	1	21017	RS487152
GO:BP	organ growth	GO:0035265	FALSE	0.030653776882934927	1.5135160079852712	165	11	2	21017	RS12454712,ENSG00000153094
GO:BP	cellular response to oxygen levels	GO:0071453	FALSE	0.03067781770172958	1.5131755376111224	167	11	2	21017	RS10779751,RS12454712
GO:BP	nicotinamide nucleotide metabolic process	GO:0046496	FALSE	0.03067781770172958	1.5131755376111224	167	11	2	21017	RS1052177,RS10779751
GO:BP	pyridine nucleotide metabolic process	GO:0019362	FALSE	0.03067781770172958	1.5131755376111224	167	11	2	21017	RS1052177,RS10779751
WP	DNA damage response only ATM dependent	WP:WP710	FALSE	0.030842761795904807	1.5108467402508223	109	8	2	8722	RS12454712,ENSG00000153094
WP	Androgen receptor network in prostate cancer	WP:WP2263	FALSE	0.030842761795904807	1.5108467402508223	109	8	2	8722	RS10779751,RS12454712
GO:BP	tissue morphogenesis	GO:0048729	FALSE	0.03138653176726667	1.5032566714791524	613	11	3	21017	RS10779751,ENSG00000164161,RS12454712
GO:BP	response to nutrient	GO:0007584	FALSE	0.03138653176726667	1.5032566714791524	170	11	2	21017	RS1052177,RS10779751
GO:BP	voluntary musculoskeletal movement	GO:0050882	TRUE	0.0319214797043569	1.4959169853494259	7	11	1	21017	RS10779751
GO:BP	negative regulation of membrane depolarization	GO:1904180	FALSE	0.0319214797043569	1.4959169853494259	7	11	1	21017	RS12454712
GO:BP	positive regulation of pigment cell differentiation	GO:0050942	FALSE	0.0319214797043569	1.4959169853494259	7	11	1	21017	RS12454712
GO:BP	male sex differentiation	GO:0046661	FALSE	0.0319214797043569	1.4959169853494259	175	11	2	21017	RS12454712,ENSG00000153094
GO:BP	retinal cell programmed cell death	GO:0046666	FALSE	0.0319214797043569	1.4959169853494259	7	11	1	21017	RS12454712
GO:BP	regulation of pentose-phosphate shunt	GO:0043456	FALSE	0.0319214797043569	1.4959169853494259	7	11	1	21017	RS10779751
GO:BP	pyridine-containing compound metabolic process	GO:0072524	FALSE	0.0319214797043569	1.4959169853494259	173	11	2	21017	RS1052177,RS10779751
GO:BP	cellular response to starvation	GO:0009267	FALSE	0.03197138191272345	1.4952385916263522	177	11	2	21017	RS10779751,RS12454712
KEGG	HIF-1 signaling pathway	KEGG:04066	FALSE	0.03229339530154243	1.4908862912106335	109	8	2	8484	RS10779751,RS12454712
GO:BP	regulation of intrinsic apoptotic signaling pathway	GO:2001242	FALSE	0.03261968383650895	1.4865202526374035	182	11	2	21017	RS12454712,ENSG00000153094
GO:BP	signal transduction by p53 class mediator	GO:0072331	FALSE	0.03261968383650895	1.4865202526374035	182	11	2	21017	RS10779751,RS12454712
GO:BP	alpha-beta T cell activation	GO:0046631	FALSE	0.03261968383650895	1.4865202526374035	181	11	2	21017	RS10779751,RS12454712
GO:BP	cellular response to hormone stimulus	GO:0032870	FALSE	0.03261968383650895	1.4865202526374035	637	11	3	21017	RS1052177,RS10779751,ENSG00000153094
GO:BP	nucleoside phosphate catabolic process	GO:1901292	FALSE	0.03261968383650895	1.4865202526374035	182	11	2	21017	RS1052177,RS10779751
GO:BP	regulation of neuron maturation	GO:0014041	FALSE	0.03310118105285791	1.4801565102850571	8	11	1	21017	RS12454712
GO:BP	regulation of cellular pH reduction	GO:0032847	FALSE	0.03310118105285791	1.4801565102850571	8	11	1	21017	RS12454712
GO:BP	negative regulation of dendritic cell apoptotic process	GO:2000669	FALSE	0.03310118105285791	1.4801565102850571	8	11	1	21017	RS12454712
GO:BP	mitochondrial transport	GO:0006839	FALSE	0.03310118105285791	1.4801565102850571	185	11	2	21017	RS12454712,ENSG00000153094
GO:BP	morphogenesis of a branching epithelium	GO:0061138	FALSE	0.03310118105285791	1.4801565102850571	189	11	2	21017	ENSG00000164161,RS12454712
GO:BP	regulation of cytoplasmic translational initiation	GO:1904688	FALSE	0.03310118105285791	1.4801565102850571	8	11	1	21017	RS10779751
GO:BP	positive regulation of IRE1-mediated unfolded protein response	GO:1903896	TRUE	0.03310118105285791	1.4801565102850571	8	11	1	21017	ENSG00000153094
GO:BP	regulation of pigment cell differentiation	GO:0050932	FALSE	0.03310118105285791	1.4801565102850571	8	11	1	21017	RS12454712
GO:BP	pyrimidine nucleobase biosynthetic process	GO:0019856	FALSE	0.03310118105285791	1.4801565102850571	8	11	1	21017	RS10779751
GO:BP	muscle cell development	GO:0055001	FALSE	0.03357417639876091	1.473994632117491	191	11	2	21017	RS10779751,RS12454712
GO:CC	TORC2 complex	GO:0031932	FALSE	0.03515227839478169	1.4540465209368014	9	11	1	22115	RS10779751
GO:BP	positive regulation of protein-containing complex assembly	GO:0031334	FALSE	0.03530411053626553	1.4521747257938398	199	11	2	21017	RS10779751,ENSG00000153094
GO:BP	norepinephrine uptake	GO:0051620	TRUE	0.03530411053626553	1.4521747257938398	9	11	1	21017	RS487152
GO:BP	positive regulation of skeletal muscle fiber development	GO:0048743	FALSE	0.03530411053626553	1.4521747257938398	9	11	1	21017	RS12454712
GO:BP	immune system development	GO:0002520	FALSE	0.03530411053626553	1.4521747257938398	200	11	2	21017	RS12454712,ENSG00000153094
GO:BP	positive regulation of cell maturation	GO:1903431	FALSE	0.03530411053626553	1.4521747257938398	9	11	1	21017	RS12454712
GO:BP	positive regulation of developmental pigmentation	GO:0048087	FALSE	0.03530411053626553	1.4521747257938398	9	11	1	21017	RS12454712
GO:BP	negative regulation of cell size	GO:0045792	TRUE	0.03530411053626553	1.4521747257938398	9	11	1	21017	RS10779751
GO:BP	cellular response to insulin stimulus	GO:0032869	FALSE	0.03564107738025779	1.4480491763178562	202	11	2	21017	RS1052177,RS10779751
GO:MF	rDNA binding	GO:0000182	FALSE	0.03590294181573046	1.4448699647365975	10	10	1	20196	RS10779751
GO:MF	hedgehog family protein binding	GO:0097108	TRUE	0.03590294181573046	1.4448699647365975	4	10	1	20196	ENSG00000164161
GO:MF	histone modifying activity	GO:0140993	TRUE	0.03590294181573046	1.4448699647365975	195	10	2	20196	RS329122,RS954018
GO:MF	5S rDNA binding	GO:0080084	FALSE	0.03590294181573046	1.4448699647365975	3	10	1	20196	RS10779751
GO:MF	death domain binding	GO:0070513	FALSE	0.03590294181573046	1.4448699647365975	13	10	1	20196	RS12454712
GO:MF	BH3 domain binding	GO:0051434	TRUE	0.03590294181573046	1.4448699647365975	6	10	1	20196	RS12454712
GO:MF	BH domain binding	GO:0051400	FALSE	0.03590294181573046	1.4448699647365975	9	10	1	20196	RS12454712
GO:MF	histone H4K8 acetyltransferase activity	GO:0043996	TRUE	0.03590294181573046	1.4448699647365975	11	10	1	20196	RS329122
GO:MF	histone H4K5 acetyltransferase activity	GO:0043995	TRUE	0.03590294181573046	1.4448699647365975	11	10	1	20196	RS329122
GO:MF	histone H3K14 acetyltransferase activity	GO:0036408	TRUE	0.03590294181573046	1.4448699647365975	9	10	1	20196	RS329122
GO:MF	type 1 angiotensin receptor binding	GO:0031702	TRUE	0.03590294181573046	1.4448699647365975	6	10	1	20196	RS7123876
GO:MF	angiotensin receptor binding	GO:0031701	FALSE	0.03590294181573046	1.4448699647365975	9	10	1	20196	RS7123876
GO:MF	potassium ion binding	GO:0030955	TRUE	0.03590294181573046	1.4448699647365975	13	10	1	20196	RS1052177
GO:MF	toxin transmembrane transporter activity	GO:0019534	TRUE	0.03590294181573046	1.4448699647365975	8	10	1	20196	RS487152
GO:MF	quaternary ammonium group transmembrane transporter activity	GO:0015651	TRUE	0.03590294181573046	1.4448699647365975	13	10	1	20196	RS487152
GO:MF	spermidine transmembrane transporter activity	GO:0015606	TRUE	0.03590294181573046	1.4448699647365975	5	10	1	20196	RS487152
GO:MF	histone H4K12 acetyltransferase activity	GO:0043997	TRUE	0.03590294181573046	1.4448699647365975	12	10	1	20196	RS329122
GO:MF	polyamine transmembrane transporter activity	GO:0015203	FALSE	0.03590294181573046	1.4448699647365975	11	10	1	20196	RS487152
GO:MF	monoamine transmembrane transporter activity	GO:0008504	TRUE	0.03590294181573046	1.4448699647365975	12	10	1	20196	RS487152
GO:MF	pyruvate kinase activity	GO:0004743	TRUE	0.03590294181573046	1.4448699647365975	2	10	1	20196	RS1052177
GO:MF	TFIIIC-class transcription factor complex binding	GO:0001156	TRUE	0.03590294181573046	1.4448699647365975	2	10	1	20196	RS10779751
GO:MF	RNA polymerase III general transcription initiation factor binding	GO:0001025	FALSE	0.03590294181573046	1.4448699647365975	3	10	1	20196	RS10779751
GO:MF	RNA polymerase III transcription regulatory region sequence-specific DNA binding	GO:0001016	FALSE	0.03590294181573046	1.4448699647365975	8	10	1	20196	RS10779751
GO:MF	RNA polymerase III cis-regulatory region sequence-specific DNA binding	GO:0000992	FALSE	0.03590294181573046	1.4448699647365975	7	10	1	20196	RS10779751
GO:MF	RNA polymerase III type 1 promoter sequence-specific DNA binding	GO:0001002	FALSE	0.03590294181573046	1.4448699647365975	3	10	1	20196	RS10779751
GO:MF	RNA polymerase III type 2 promoter sequence-specific DNA binding	GO:0001003	FALSE	0.03590294181573046	1.4448699647365975	3	10	1	20196	RS10779751
GO:MF	RNA polymerase III type 3 promoter sequence-specific DNA binding	GO:0001006	TRUE	0.03590294181573046	1.4448699647365975	6	10	1	20196	RS10779751
GO:BP	regulation of plasma membrane bounded cell projection assembly	GO:0120032	FALSE	0.03594516316583075	1.444359540655615	204	11	2	21017	RS10779751,RS7123876
GO:BP	regulation of cell projection assembly	GO:0060491	FALSE	0.03594516316583075	1.444359540655615	206	11	2	21017	RS10779751,RS7123876
GO:BP	morphogenesis of a branching structure	GO:0001763	FALSE	0.03594516316583075	1.444359540655615	206	11	2	21017	ENSG00000164161,RS12454712
GO:BP	actomyosin structure organization	GO:0031032	FALSE	0.03594516316583075	1.444359540655615	205	11	2	21017	RS10779751,RS7123876
GO:BP	regulation of cellular component organization	GO:0051128	FALSE	0.03594516316583075	1.444359540655615	2398	11	5	21017	RS10779751,RS12454712,ENSG00000153094,RS329122,RS7123876
GO:BP	peptidyl-serine phosphorylation	GO:0018105	TRUE	0.03607452392671505	1.4427993915543547	207	11	2	21017	RS10779751,RS12454712
GO:BP	positive regulation of fibroblast apoptotic process	GO:2000271	FALSE	0.036353263891296575	1.4394565909577701	10	11	1	21017	ENSG00000153094
GO:BP	regulation of wound healing, spreading of epidermal cells	GO:1903689	FALSE	0.036353263891296575	1.4394565909577701	10	11	1	21017	RS10779751
GO:BP	positive regulation of transcription of nucleolar large rRNA by RNA polymerase I	GO:1901838	TRUE	0.036353263891296575	1.4394565909577701	10	11	1	21017	RS10779751
GO:BP	regulation of apoptotic process	GO:0042981	FALSE	0.036353263891296575	1.4394565909577701	1458	11	4	21017	RS10779751,ENSG00000164161,RS12454712,ENSG00000153094
GO:BP	cellular response to leucine starvation	GO:1990253	TRUE	0.036353263891296575	1.4394565909577701	10	11	1	21017	RS10779751
GO:BP	regulation of NADP metabolic process	GO:1902031	FALSE	0.036353263891296575	1.4394565909577701	10	11	1	21017	RS10779751
GO:BP	actin cytoskeleton organization	GO:0030036	FALSE	0.03707126398604406	1.43096260596381	719	11	3	21017	RS10779751,RS12454712,RS7123876
GO:BP	regulation of developmental process	GO:0050793	FALSE	0.037373880647963854	1.4274318056425597	2453	11	5	21017	RS10779751,RS12454712,ENSG00000153094,RS329122,RS7123876
WP	MicroRNA network associated with chronic lymphocytic leukemia	WP:WP4399	FALSE	0.03749086143243303	1.426074580622618	6	8	1	8722	RS12454712
WP	Somatroph axis GH and its relationship to dietary restriction and aging	WP:WP4186	FALSE	0.03749086143243303	1.426074580622618	6	8	1	8722	RS10779751
GO:BP	negative regulation of motor neuron apoptotic process	GO:2000672	FALSE	0.037652255723722064	1.424209000365816	11	11	1	21017	RS12454712
GO:BP	regulation of dendritic cell apoptotic process	GO:2000668	FALSE	0.037652255723722064	1.424209000365816	11	11	1	21017	RS12454712
GO:BP	dendritic cell apoptotic process	GO:0097048	FALSE	0.037652255723722064	1.424209000365816	11	11	1	21017	RS12454712
GO:BP	pons development	GO:0021548	FALSE	0.037652255723722064	1.424209000365816	11	11	1	21017	RS12454712
GO:BP	peptidyl-serine modification	GO:0018209	FALSE	0.037652255723722064	1.424209000365816	219	11	2	21017	RS10779751,RS12454712
GO:BP	positive regulation of endoplasmic reticulum stress-induced intrinsic apoptotic signaling pathway	GO:1902237	FALSE	0.037652255723722064	1.424209000365816	11	11	1	21017	ENSG00000153094
GO:BP	response to starvation	GO:0042594	FALSE	0.037652255723722064	1.424209000365816	218	11	2	21017	RS10779751,RS12454712
GO:BP	regulation of programmed cell death	GO:0043067	FALSE	0.037652255723722064	1.424209000365816	1497	11	4	21017	RS10779751,ENSG00000164161,RS12454712,ENSG00000153094
GO:BP	epinephrine transport	GO:0048241	TRUE	0.037652255723722064	1.424209000365816	11	11	1	21017	RS487152
GO:BP	ATP metabolic process	GO:0046034	FALSE	0.038069994398133286	1.4194171870905443	224	11	2	21017	RS1052177,RS10779751
GO:CC	organelle membrane	GO:0031090	FALSE	0.03900761408175636	1.4088506126929865	3787	11	6	22115	RS10779751,ENSG00000164161,RS12454712,ENSG00000153094,RS487152,RS7123876
GO:BP	regulation of lysosome organization	GO:1905671	FALSE	0.039397789073992454	1.4045281492380435	12	11	1	21017	RS10779751
GO:BP	positive regulation of keratinocyte migration	GO:0051549	TRUE	0.039397789073992454	1.4045281492380435	12	11	1	21017	RS10779751
GO:BP	response to endoplasmic reticulum stress	GO:0034976	FALSE	0.039397789073992454	1.4045281492380435	231	11	2	21017	RS12454712,ENSG00000153094
GO:BP	negative regulation of osteoblast proliferation	GO:0033689	TRUE	0.039397789073992454	1.4045281492380435	12	11	1	21017	RS12454712
GO:BP	extrinsic apoptotic signaling pathway	GO:0097191	FALSE	0.039397789073992454	1.4045281492380435	229	11	2	21017	RS12454712,ENSG00000153094
GO:BP	regulation of neuron apoptotic process	GO:0043523	FALSE	0.039397789073992454	1.4045281492380435	231	11	2	21017	RS12454712,ENSG00000153094
GO:BP	cellular response to epinephrine stimulus	GO:0071872	TRUE	0.039397789073992454	1.4045281492380435	12	11	1	21017	RS1052177
GO:BP	ear development	GO:0043583	TRUE	0.03976034704740629	1.400549833527347	234	11	2	21017	RS12454712,ENSG00000153094
GO:BP	gonad development	GO:0008406	FALSE	0.03988873163573889	1.399149772974625	235	11	2	21017	RS12454712,ENSG00000153094
GO:MF	histone H3 acetyltransferase activity	GO:0010484	FALSE	0.03992916311815253	1.3987097921592104	15	10	1	20196	RS329122
GO:BP	cell-matrix adhesion	GO:0007160	TRUE	0.040017085847110244	1.3977545410521452	236	11	2	21017	RS12454712,ENSG00000153094
GO:BP	positive regulation of myotube differentiation	GO:0010831	FALSE	0.040414160825356864	1.3934664346237036	13	11	1	21017	RS10779751
GO:BP	plasma membrane bounded cell projection organization	GO:0120036	TRUE	0.040414160825356864	1.3934664346237036	1572	11	4	21017	RS10779751,RS12454712,RS329122,RS7123876
GO:BP	cellular response to L-leucine	GO:0071233	TRUE	0.040414160825356864	1.3934664346237036	13	11	1	21017	RS10779751
GO:BP	organophosphate catabolic process	GO:0046434	FALSE	0.040414160825356864	1.3934664346237036	240	11	2	21017	RS1052177,RS10779751
GO:BP	regulation of skeletal muscle fiber development	GO:0048742	FALSE	0.040414160825356864	1.3934664346237036	13	11	1	21017	RS12454712
GO:BP	development of primary sexual characteristics	GO:0045137	FALSE	0.040414160825356864	1.3934664346237036	240	11	2	21017	RS12454712,ENSG00000153094
GO:BP	serotonin uptake	GO:0051610	TRUE	0.040414160825356864	1.3934664346237036	13	11	1	21017	RS487152
GO:BP	imidazole-containing compound metabolic process	GO:0052803	FALSE	0.040414160825356864	1.3934664346237036	13	11	1	21017	RS487152
GO:BP	positive regulation of neurogenesis	GO:0050769	FALSE	0.04084636877924046	1.3888465459671704	244	11	2	21017	RS10779751,RS329122
GO:BP	cellular response to nutrient levels	GO:0031669	FALSE	0.04129881127513303	1.384062448684519	246	11	2	21017	RS10779751,RS12454712
GO:CC	TOR complex	GO:0038201	FALSE	0.04132758775214464	1.3837599432909118	12	11	1	22115	RS10779751
GO:BP	positive regulation of T cell apoptotic process	GO:0070234	FALSE	0.04151660309941075	1.3817781878073043	14	11	1	21017	ENSG00000153094
GO:BP	mesenchymal cell differentiation	GO:0048762	FALSE	0.04151660309941075	1.3817781878073043	248	11	2	21017	RS10779751,RS12454712
GO:BP	positive regulation of receptor recycling	GO:0001921	TRUE	0.04151660309941075	1.3817781878073043	14	11	1	21017	RS7123876
GO:BP	negative regulation of B cell apoptotic process	GO:0002903	FALSE	0.04151660309941075	1.3817781878073043	14	11	1	21017	RS12454712
GO:BP	regulation of keratinocyte migration	GO:0051547	FALSE	0.04151660309941075	1.3817781878073043	14	11	1	21017	RS10779751
GO:BP	purine ribonucleoside triphosphate metabolic process	GO:0009205	FALSE	0.04151660309941075	1.3817781878073043	248	11	2	21017	RS1052177,RS10779751
GO:BP	positive regulation of endoplasmic reticulum unfolded protein response	GO:1900103	FALSE	0.04151660309941075	1.3817781878073043	14	11	1	21017	ENSG00000153094
GO:BP	histamine transport	GO:0051608	FALSE	0.04151660309941075	1.3817781878073043	14	11	1	21017	RS487152
GO:BP	cell projection organization	GO:0030030	FALSE	0.041608526399618526	1.3808176648330253	1615	11	4	21017	RS10779751,RS12454712,RS329122,RS7123876
GO:BP	regulation of transcription of nucleolar large rRNA by RNA polymerase I	GO:1901836	FALSE	0.041608526399618526	1.3808176648330253	15	11	1	21017	RS10779751
GO:BP	polyamine transmembrane transport	GO:1902047	FALSE	0.041608526399618526	1.3808176648330253	15	11	1	21017	RS487152
GO:BP	ribonucleoside triphosphate metabolic process	GO:0009199	FALSE	0.041608526399618526	1.3808176648330253	255	11	2	21017	RS1052177,RS10779751
GO:BP	regulation of IRE1-mediated unfolded protein response	GO:1903894	FALSE	0.041608526399618526	1.3808176648330253	15	11	1	21017	ENSG00000153094
GO:BP	negative regulation of calcineurin-mediated signaling	GO:0106057	FALSE	0.041608526399618526	1.3808176648330253	15	11	1	21017	RS10779751
GO:BP	purine nucleoside triphosphate metabolic process	GO:0009144	FALSE	0.041608526399618526	1.3808176648330253	255	11	2	21017	RS1052177,RS10779751
GO:BP	gamete generation	GO:0007276	TRUE	0.041608526399618526	1.3808176648330253	822	11	3	21017	RS10779751,RS12454712,ENSG00000153094
GO:BP	response to epinephrine	GO:0071871	FALSE	0.041608526399618526	1.3808176648330253	15	11	1	21017	RS1052177
GO:BP	carbohydrate derivative catabolic process	GO:1901136	FALSE	0.041608526399618526	1.3808176648330253	256	11	2	21017	RS1052177,RS10779751
GO:BP	regulation of motor neuron apoptotic process	GO:2000671	FALSE	0.041608526399618526	1.3808176648330253	15	11	1	21017	RS12454712
GO:BP	negative regulation of cytosolic calcium ion concentration	GO:0051481	FALSE	0.041608526399618526	1.3808176648330253	15	11	1	21017	RS12454712
GO:BP	negative regulation of calcineurin-NFAT signaling cascade	GO:0070885	TRUE	0.041608526399618526	1.3808176648330253	15	11	1	21017	RS10779751
GO:BP	positive regulation of growth	GO:0045927	FALSE	0.041608526399618526	1.3808176648330253	258	11	2	21017	RS10779751,RS12454712
GO:BP	actin filament-based process	GO:0030029	FALSE	0.041608526399618526	1.3808176648330253	806	11	3	21017	RS10779751,RS12454712,RS7123876
GO:BP	protein polyubiquitination	GO:0000209	TRUE	0.04272168227061331	1.3693516542365307	266	11	2	21017	RS12454712,RS329122
GO:BP	response to L-leucine	GO:0043201	FALSE	0.04272168227061331	1.3693516542365307	16	11	1	21017	RS10779751
GO:BP	CD8-positive, alpha-beta T cell differentiation	GO:0043374	FALSE	0.04272168227061331	1.3693516542365307	16	11	1	21017	RS12454712
GO:BP	locomotor rhythm	GO:0045475	FALSE	0.04272168227061331	1.3693516542365307	16	11	1	21017	RS10779751
GO:BP	negative regulation of intrinsic apoptotic signaling pathway in response to DNA damage by p53 class mediator	GO:1902166	TRUE	0.04272168227061331	1.3693516542365307	16	11	1	21017	RS12454712
GO:BP	response to insulin	GO:0032868	FALSE	0.04272168227061331	1.3693516542365307	265	11	2	21017	RS1052177,RS10779751
GO:BP	regulation of cellular response to heat	GO:1900034	FALSE	0.04272168227061331	1.3693516542365307	16	11	1	21017	RS10779751
GO:BP	pyrimidine nucleobase metabolic process	GO:0006206	FALSE	0.04272168227061331	1.3693516542365307	16	11	1	21017	RS10779751
GO:BP	regulation of actin filament organization	GO:0110053	FALSE	0.04272168227061331	1.3693516542365307	269	11	2	21017	RS10779751,RS7123876
GO:BP	nucleoside triphosphate metabolic process	GO:0009141	FALSE	0.04284489885788014	1.3681008780523862	271	11	2	21017	RS1052177,RS10779751
GO:BP	supramolecular fiber organization	GO:0097435	FALSE	0.04284489885788014	1.3681008780523862	846	11	3	21017	RS10779751,RS12454712,RS7123876
KEGG	Apoptosis	KEGG:04210	FALSE	0.0432335022428843	1.3641795818813196	135	8	2	8484	RS12454712,ENSG00000153094
KEGG	Insulin signaling pathway	KEGG:04910	FALSE	0.0432335022428843	1.3641795818813196	137	8	2	8484	RS1052177,RS10779751
GO:BP	regulation of cell development	GO:0060284	FALSE	0.04325179119585362	1.3639959022947228	851	11	3	21017	RS10779751,RS12454712,RS329122
REAC	The NLRP1 inflammasome	REAC:R-HSA-844455	FALSE	0.04350451639082633	1.3614656547281783	3	8	1	10916	RS12454712
REAC	Activation of BIM and translocation to mitochondria	REAC:R-HSA-111446	FALSE	0.04350451639082633	1.3614656547281783	3	8	1	10916	ENSG00000153094
WP	Caloric restriction and aging	WP:WP4191	FALSE	0.044184515118555465	1.354729906597658	8	8	1	8722	RS10779751
WP	Insulin signaling in adipocytes diabetic condition	WP:WP3635	FALSE	0.044184515118555465	1.354729906597658	8	8	1	8722	RS10779751
WP	Insulin signaling in adipocytes normal condition	WP:WP3634	FALSE	0.044184515118555465	1.354729906597658	8	8	1	8722	RS10779751
GO:BP	positive regulation of lymphocyte apoptotic process	GO:0070230	FALSE	0.044283068476802724	1.3537622934759719	17	11	1	21017	ENSG00000153094
GO:BP	quaternary ammonium group transport	GO:0015697	TRUE	0.044283068476802724	1.3537622934759719	17	11	1	21017	RS487152
GO:BP	polyamine transport	GO:0015846	FALSE	0.044283068476802724	1.3537622934759719	17	11	1	21017	RS487152
GO:BP	positive regulation of cell differentiation	GO:0045597	FALSE	0.04465532181857981	1.3501267764458469	866	11	3	21017	RS10779751,RS12454712,RS329122
WP	Integrated breast cancer pathway	WP:WP1984	FALSE	0.04478168333548345	1.3488995853980958	152	8	2	8722	RS10779751,RS12454712
WP	Nonalcoholic fatty liver disease	WP:WP4396	FALSE	0.04478168333548345	1.3488995853980958	153	8	2	8722	RS1052177,ENSG00000153094
GO:BP	neuron apoptotic process	GO:0051402	FALSE	0.04483739404540976	1.3483596365897041	281	11	2	21017	RS12454712,ENSG00000153094
GO:BP	tube morphogenesis	GO:0035239	FALSE	0.044969946950046975	1.3470776247583969	872	11	3	21017	ENSG00000164161,RS12454712,ENSG00000153094
GO:BP	negative regulation of apoptotic process	GO:0043066	FALSE	0.044969946950046975	1.3470776247583969	872	11	3	21017	RS10779751,ENSG00000164161,RS12454712
GO:BP	dopamine uptake	GO:0090494	FALSE	0.04558999372854876	1.341130467540456	18	11	1	21017	RS487152
GO:BP	nucleobase biosynthetic process	GO:0046112	FALSE	0.04558999372854876	1.341130467540456	18	11	1	21017	RS10779751
GO:BP	regulation of intrinsic apoptotic signaling pathway in response to DNA damage by p53 class mediator	GO:1902165	FALSE	0.04558999372854876	1.341130467540456	18	11	1	21017	RS12454712
KEGG	Gastric cancer	KEGG:05226	FALSE	0.04565654356696952	1.3404969699069225	148	8	2	8484	RS10779751,RS12454712
KEGG	Non-alcoholic fatty liver disease	KEGG:04932	FALSE	0.04565654356696952	1.3404969699069225	154	8	2	8484	RS1052177,ENSG00000153094
KEGG	JAK-STAT signaling pathway	KEGG:04630	FALSE	0.04565654356696952	1.3404969699069225	162	8	2	8484	RS10779751,RS12454712
KEGG	Autophagy - animal	KEGG:04140	FALSE	0.04565654356696952	1.3404969699069225	165	8	2	8484	RS10779751,RS12454712
KEGG	Herpes simplex virus 1 infection	KEGG:05168	FALSE	0.04565654356696952	1.3404969699069225	506	8	3	8484	RS10779751,RS12454712,RS2304130
GO:BP	negative regulation of programmed cell death	GO:0043069	FALSE	0.04601066505791576	1.3371414892108502	898	11	3	21017	RS10779751,ENSG00000164161,RS12454712
GO:BP	positive regulation of nervous system development	GO:0051962	FALSE	0.04601066505791576	1.3371414892108502	292	11	2	21017	RS10779751,RS329122
GO:BP	striated muscle cell differentiation	GO:0051146	FALSE	0.04601066505791576	1.3371414892108502	294	11	2	21017	RS10779751,RS12454712
GO:BP	regulation of B cell apoptotic process	GO:0002902	FALSE	0.04601066505791576	1.3371414892108502	19	11	1	21017	RS12454712
GO:BP	sex differentiation	GO:0007548	FALSE	0.04601066505791576	1.3371414892108502	291	11	2	21017	RS12454712,ENSG00000153094
GO:BP	catecholamine uptake	GO:0090493	FALSE	0.04601066505791576	1.3371414892108502	19	11	1	21017	RS487152
GO:BP	negative regulation of anoikis	GO:2000811	FALSE	0.04601066505791576	1.3371414892108502	19	11	1	21017	RS12454712
GO:BP	cell fate commitment	GO:0045165	FALSE	0.04601066505791576	1.3371414892108502	291	11	2	21017	RS10779751,RS12454712
GO:BP	positive regulation of transcription by RNA polymerase III	GO:0045945	TRUE	0.04601066505791576	1.3371414892108502	19	11	1	21017	RS10779751
GO:BP	neurogenesis	GO:0022008	FALSE	0.04601066505791576	1.3371414892108502	1746	11	4	21017	RS10779751,ENSG00000164161,RS12454712,RS329122
GO:BP	behavioral response to pain	GO:0048266	TRUE	0.04601066505791576	1.3371414892108502	19	11	1	21017	RS10779751
GO:BP	regulation of fibroblast apoptotic process	GO:2000269	FALSE	0.04601066505791576	1.3371414892108502	19	11	1	21017	ENSG00000153094
GO:BP	DNA damage response	GO:0006974	FALSE	0.046260155028147405	1.334792916144817	901	11	3	21017	RS10779751,RS12454712,ENSG00000153094
WP	Smith Magenis and Potocki Lupski syndrome copy number variation	WP:WP5381	FALSE	0.04657780243525179	1.3318210055556905	159	8	2	8722	RS10779751,ENSG00000153094
GO:BP	keratinocyte migration	GO:0051546	FALSE	0.04661019639168263	1.3315190671672992	20	11	1	21017	RS10779751
GO:BP	negative regulation of myeloid cell apoptotic process	GO:0033033	FALSE	0.04661019639168263	1.3315190671672992	20	11	1	21017	RS12454712
GO:BP	regulation of mitochondrial depolarization	GO:0051900	FALSE	0.04661019639168263	1.3315190671672992	20	11	1	21017	RS12454712
GO:BP	negative regulation of calcium-mediated signaling	GO:0050849	FALSE	0.04661019639168263	1.3315190671672992	20	11	1	21017	RS10779751
GO:BP	regulation of appetite	GO:0032098	FALSE	0.04661019639168263	1.3315190671672992	20	11	1	21017	RS487152
GO:BP	regulation of calcium ion transport into cytosol	GO:0010522	FALSE	0.04661019639168263	1.3315190671672992	20	11	1	21017	RS12454712
GO:BP	response to organic cyclic compound	GO:0014070	FALSE	0.04661019639168263	1.3315190671672992	909	11	3	21017	RS1052177,RS12454712,ENSG00000153094
GO:BP	regulation of biological quality	GO:0065008	FALSE	0.04661019639168263	1.3315190671672992	2847	11	5	21017	RS10779751,RS12454712,ENSG00000153094,RS487152,RS7123876
GO:BP	response to UV-B	GO:0010224	TRUE	0.04661019639168263	1.3315190671672992	20	11	1	21017	RS12454712
GO:MF	alkali metal ion binding	GO:0031420	FALSE	0.04716311055778945	1.326397559524052	19	10	1	20196	RS1052177
GO:MF	histone H3K4 methyltransferase activity	GO:0042800	TRUE	0.04716311055778945	1.326397559524052	19	10	1	20196	RS954018
GO:BP	cellular response to peptide hormone stimulus	GO:0071375	FALSE	0.0477230748035774	1.3212715824533587	307	11	2	21017	RS1052177,RS10779751
GO:BP	thymocyte apoptotic process	GO:0070242	FALSE	0.0477230748035774	1.3212715824533587	21	11	1	21017	ENSG00000153094
GO:BP	IRE1-mediated unfolded protein response	GO:0036498	FALSE	0.0477230748035774	1.3212715824533587	21	11	1	21017	ENSG00000153094
GO:BP	positive regulation of skeletal muscle tissue development	GO:0048643	FALSE	0.0477230748035774	1.3212715824533587	21	11	1	21017	RS12454712
GO:BP	nucleolar large rRNA transcription by RNA polymerase I	GO:0042790	FALSE	0.0477230748035774	1.3212715824533587	21	11	1	21017	RS10779751
GO:BP	pentose-phosphate shunt	GO:0006098	FALSE	0.0477230748035774	1.3212715824533587	21	11	1	21017	RS10779751
GO:BP	motor neuron apoptotic process	GO:0097049	FALSE	0.0477230748035774	1.3212715824533587	21	11	1	21017	RS12454712
GO:BP	T cell differentiation	GO:0030217	FALSE	0.0480775873859786	1.3180573340844728	312	11	2	21017	RS10779751,RS12454712
GO:BP	intrinsic apoptotic signaling pathway	GO:0097193	FALSE	0.04811991918232694	1.3176751107315887	315	11	2	21017	RS12454712,ENSG00000153094
GO:BP	positive regulation of nucleotide catabolic process	GO:0030813	FALSE	0.04811991918232694	1.3176751107315887	22	11	1	21017	RS10779751
GO:BP	reproductive structure development	GO:0048608	FALSE	0.04811991918232694	1.3176751107315887	313	11	2	21017	RS12454712,ENSG00000153094
GO:BP	mesenchyme development	GO:0060485	FALSE	0.04811991918232694	1.3176751107315887	316	11	2	21017	RS10779751,RS12454712
GO:BP	T-helper cell lineage commitment	GO:0002295	FALSE	0.04811991918232694	1.3176751107315887	22	11	1	21017	RS10779751
GO:BP	positive regulation of glycolytic process	GO:0045821	FALSE	0.04811991918232694	1.3176751107315887	22	11	1	21017	RS10779751
GO:BP	reproductive system development	GO:0061458	FALSE	0.04811991918232694	1.3176751107315887	317	11	2	21017	RS12454712,ENSG00000153094
GO:BP	serotonin transport	GO:0006837	FALSE	0.04811991918232694	1.3176751107315887	22	11	1	21017	RS487152
GO:BP	positive regulation of purine nucleotide catabolic process	GO:0033123	FALSE	0.04811991918232694	1.3176751107315887	22	11	1	21017	RS10779751
GO:BP	cell cycle	GO:0007049	TRUE	0.04811991918232694	1.3176751107315887	1824	11	4	21017	ENSG00000285713,RS12454712,ENSG00000153094,RS329122
GO:CC	mitochondrion	GO:0005739	FALSE	0.04821164603795109	1.3168480406183083	1697	11	4	22115	RS10779751,RS12454712,ENSG00000153094,RS487152
GO:BP	kidney development	GO:0001822	TRUE	0.04887874337433329	1.3108799679170593	321	11	2	21017	RS12454712,ENSG00000153094
GO:BP	regulation of cell maturation	GO:1903429	FALSE	0.048967304539107054	1.3100938015568393	23	11	1	21017	RS12454712
GO:BP	regulation of protein stability	GO:0031647	FALSE	0.048967304539107054	1.3100938015568393	325	11	2	21017	RS10779751,RS12454712
GO:BP	negative regulation of intrinsic apoptotic signaling pathway by p53 class mediator	GO:1902254	FALSE	0.048967304539107054	1.3100938015568393	23	11	1	21017	RS12454712
GO:BP	homeostasis of number of cells	GO:0048872	FALSE	0.048967304539107054	1.3100938015568393	323	11	2	21017	RS12454712,ENSG00000153094
GO:BP	positive regulation of lymphocyte activation	GO:0051251	TRUE	0.048967304539107054	1.3100938015568393	324	11	2	21017	RS10779751,RS12454712
GO:BP	ammonium ion metabolic process	GO:0097164	FALSE	0.048967304539107054	1.3100938015568393	23	11	1	21017	RS487152
GO:BP	regulation of developmental growth	GO:0048638	FALSE	0.048967304539107054	1.3100938015568393	322	11	2	21017	RS12454712,ENSG00000153094
GO:BP	regulation of cellular component biogenesis	GO:0044087	FALSE	0.049192776481190165	1.308098664807392	965	11	3	21017	RS10779751,ENSG00000153094,RS7123876
GO:BP	negative regulation of T cell apoptotic process	GO:0070233	FALSE	0.0492957733404104	1.3071903158876372	25	11	1	21017	RS12454712
GO:BP	carbohydrate derivative metabolic process	GO:1901135	FALSE	0.0492957733404104	1.3071903158876372	992	11	3	21017	RS1052177,RS10779751,RS12454712
GO:BP	NADPH regeneration	GO:0006740	FALSE	0.0492957733404104	1.3071903158876372	24	11	1	21017	RS10779751
GO:BP	regulation of anoikis	GO:2000209	FALSE	0.0492957733404104	1.3071903158876372	25	11	1	21017	RS12454712
GO:BP	multicellular organismal reproductive process	GO:0048609	FALSE	0.0492957733404104	1.3071903158876372	980	11	3	21017	RS10779751,RS12454712,ENSG00000153094
GO:BP	positive regulation of striated muscle tissue development	GO:0045844	FALSE	0.0492957733404104	1.3071903158876372	25	11	1	21017	RS12454712
GO:BP	positive regulation of muscle organ development	GO:0048636	FALSE	0.0492957733404104	1.3071903158876372	25	11	1	21017	RS12454712
GO:BP	response to steroid hormone	GO:0048545	FALSE	0.0492957733404104	1.3071903158876372	339	11	2	21017	RS12454712,ENSG00000153094
GO:BP	cell morphogenesis	GO:0000902	FALSE	0.0492957733404104	1.3071903158876372	986	11	3	21017	RS12454712,RS329122,RS7123876
GO:BP	regulation of actin cytoskeleton organization	GO:0032956	FALSE	0.0492957733404104	1.3071903158876372	334	11	2	21017	RS10779751,RS7123876
GO:BP	positive regulation of release of cytochrome c from mitochondria	GO:0090200	FALSE	0.0492957733404104	1.3071903158876372	24	11	1	21017	ENSG00000153094
GO:BP	renal system development	GO:0072001	FALSE	0.0492957733404104	1.3071903158876372	331	11	2	21017	RS12454712,ENSG00000153094
GO:BP	norepinephrine transport	GO:0015874	FALSE	0.0492957733404104	1.3071903158876372	24	11	1	21017	RS487152
GO:BP	mitochondrial depolarization	GO:0051882	FALSE	0.0492957733404104	1.3071903158876372	25	11	1	21017	RS12454712
GO:BP	epithelial tube morphogenesis	GO:0060562	FALSE	0.0492957733404104	1.3071903158876372	335	11	2	21017	ENSG00000164161,RS12454712
GO:BP	melanocyte differentiation	GO:0030318	FALSE	0.0492957733404104	1.3071903158876372	25	11	1	21017	RS12454712
GO:BP	T-helper 1 cell differentiation	GO:0045063	FALSE	0.0492957733404104	1.3071903158876372	24	11	1	21017	RS10779751
GO:BP	fibroblast apoptotic process	GO:0044346	FALSE	0.0492957733404104	1.3071903158876372	25	11	1	21017	ENSG00000153094
GO:BP	regulation of receptor recycling	GO:0001919	FALSE	0.0492957733404104	1.3071903158876372	25	11	1	21017	RS7123876
GO:BP	CD4-positive, alpha-beta T cell lineage commitment	GO:0043373	FALSE	0.0492957733404104	1.3071903158876372	25	11	1	21017	RS10779751
GO:BP	B cell apoptotic process	GO:0001783	FALSE	0.0492957733404104	1.3071903158876372	25	11	1	21017	RS12454712
GO:BP	melanin metabolic process	GO:0006582	TRUE	0.0492957733404104	1.3071903158876372	25	11	1	21017	RS12454712
GO:BP	lymphoid progenitor cell differentiation	GO:0002320	TRUE	0.0492957733404104	1.3071903158876372	24	11	1	21017	RS12454712

## Sheet: Supplementary Data 6
Supplementary Data 6. MR results for the effect of each BMI cluster on proteins
				IVW				Egger			Egger Intercept
Cluster	protein	exposure	nsnp	Estimate	SE	P	FDR	Estimate	SE	P	Estimate	SE	P
C1	A1BG	BMI	83	0.019852	0.0113242	0.0795912	0.356617	0.0629327	0.0417175	0.135307	-0.000754161	0.000702929	0.286509
C3	A1BG	BMI	54	0.0178317	0.0122397	0.14515	0.495566	0.00792362	0.0476485	0.868571	0.00017592	0.00081709	0.830375
C4	A1BG	BMI	10	-0.0290356	0.0439958	0.509277	0.826605	0.0464756	0.174453	0.796664	-0.00122236	0.00272369	0.665491
C2	A1BG	BMI	305	0.000913083	0.00520732	0.860808	0.96055	0.00275273	0.0144117	0.848648	-3.46344e-05	0.000252932	0.891176
C4	AAMDC	BMI	10	-0.174649	0.0909378	0.0547905	0.284212	-0.268341	0.344251	0.458128	0.00151663	0.00537461	0.784965
C3	AAMDC	BMI	54	-0.0450869	0.0336986	0.180914	0.55496	-0.16995	0.130022	0.196936	0.00221692	0.00222965	0.324684
C2	AAMDC	BMI	305	0.0161535	0.0147223	0.27255	0.65959	0.0153126	0.0407471	0.707332	1.58311e-05	0.000715117	0.982353
C1	AAMDC	BMI	83	0.00756621	0.0272615	0.781364	0.941379	0.0868407	0.100734	0.391188	-0.0013877	0.00169727	0.415981
C1	AARSD1	BMI	83	0.0699709	0.0353171	0.0475671	0.261026	0.0874198	0.131022	0.506531	-0.00030544	0.00220758	0.8903
C4	AARSD1	BMI	10	-0.13789	0.112898	0.221947	0.608825	0.116309	0.427324	0.792376	-0.00411476	0.00667137	0.554523
C3	AARSD1	BMI	54	0.0389687	0.0449256	0.385721	0.757935	0.0733777	0.174886	0.676524	-0.000610965	0.0029991	0.83937
C2	AARSD1	BMI	305	-0.0127408	0.0182111	0.484167	0.812888	-0.10581	0.0500737	0.0354105	0.00175225	0.000878843	0.0470688
C1	ABCA2	BMI	83	0.0250921	0.0178852	0.16063	0.521963	0.0953512	0.0659479	0.152076	-0.00122999	0.00111125	0.271633
C3	ABCA2	BMI	54	-0.0282635	0.0253587	0.265044	0.652795	-0.115827	0.0979681	0.242468	0.00155463	0.00167991	0.359021
C2	ABCA2	BMI	305	-0.00780826	0.0094672	0.409502	0.773034	-0.0498362	0.0260745	0.0569091	0.000791227	0.00045761	0.0848201
C4	ABCA2	BMI	10	-0.0331087	0.0839997	0.693468	0.910438	-0.112225	0.336105	0.747041	0.00128072	0.00524766	0.81333
C3	ABHD14B	BMI	54	-0.0936128	0.0425314	0.0277343	0.18372	-0.0805513	0.164068	0.625519	-0.000231917	0.0028136	0.934623
C1	ABHD14B	BMI	83	0.0225284	0.033993	0.507499	0.826605	-0.00820956	0.125346	0.947941	0.000538067	0.00211196	0.799545
C2	ABHD14B	BMI	305	0.0117151	0.018727	0.531596	0.83708	0.00312443	0.0518264	0.951967	0.000161734	0.000909576	0.858989
C4	ABHD14B	BMI	10	-0.0624133	0.11479	0.586635	0.868034	0.577093	0.434529	0.220788	-0.0103518	0.00678392	0.16554
C1	ABL1	BMI	83	0.0469945	0.0474438	0.321914	0.70589	-0.0436626	0.175704	0.804376	0.00158696	0.00296044	0.593389
C3	ABL1	BMI	54	-0.0506418	0.0513117	0.32367	0.707532	-0.123818	0.197993	0.534468	0.00129923	0.00339524	0.703531
C2	ABL1	BMI	305	0.0183375	0.0217323	0.398786	0.76569	0.0242421	0.0601464	0.687194	-0.000111163	0.00105559	0.916201
C4	ABL1	BMI	10	-0.0285514	0.138484	0.836657	0.955974	-0.0428657	0.524228	0.936839	0.000231713	0.00818451	0.978107
C3	ABO	BMI	54	-0.229203	0.0945955	0.0153938	0.121901	-0.701818	0.362084	0.0580273	0.00839164	0.00620929	0.182396
C4	ABO	BMI	10	0.485601	0.248549	0.050732	0.271252	0.678974	0.940842	0.491051	-0.00313037	0.0146894	0.836577
C1	ABO	BMI	83	0.0603252	0.0754512	0.423985	0.783527	-0.598484	0.271402	0.0302781	0.0115331	0.00457309	0.0136303
C2	ABO	BMI	305	0.011093	0.0415088	0.789281	0.9442	-0.0155674	0.114876	0.892295	0.000501917	0.0020161	0.803565
C1	ABRAXAS2	BMI	83	0.0296605	0.0389558	0.446425	0.794857	-0.0718496	0.144044	0.61927	0.00177705	0.00242714	0.466186
C2	ABRAXAS2	BMI	305	0.00971958	0.0175511	0.579723	0.864622	0.00358107	0.0484953	0.941183	0.000115567	0.00085111	0.892082
C4	ABRAXAS2	BMI	10	0.0449192	0.112478	0.689629	0.908878	-0.18864	0.425768	0.669459	0.00378079	0.00664735	0.585123
C3	ABRAXAS2	BMI	54	-0.00200306	0.0416774	0.961667	0.98695	0.00480395	0.160793	0.97628	-0.000120861	0.00275735	0.965206
C3	ACAA1	BMI	54	-0.171837	0.0594053	0.00382052	0.0447722	-0.037279	0.229186	0.871418	-0.00238914	0.00393025	0.545909
C4	ACAA1	BMI	10	-0.299357	0.160329	0.0618814	0.30456	-0.285967	0.606951	0.650112	-0.000216746	0.00947608	0.982312
C2	ACAA1	BMI	305	0.0292627	0.0250187	0.242148	0.633285	0.0516555	0.0691314	0.455517	-0.000421574	0.00121327	0.72848
C1	ACAA1	BMI	83	0.0466163	0.0500453	0.351603	0.730364	0.0223194	0.185645	0.904602	0.000425323	0.00312796	0.892179
C3	ACADM	BMI	54	0.0175082	0.0446731	0.695119	0.910622	0.0933906	0.172351	0.590228	-0.00134719	0.00295528	0.650391
C2	ACADM	BMI	305	0.00627865	0.0188126	0.738571	0.924957	0.00741444	0.0519868	0.886684	-2.13815e-05	0.000912342	0.981318
C1	ACADM	BMI	83	0.0100589	0.0394801	0.798891	0.946715	-0.0439303	0.14636	0.764829	0.000945099	0.00246608	0.702547
C4	ACADM	BMI	10	-0.0187042	0.129858	0.885472	0.968033	-0.0915627	0.52072	0.86479	0.00117927	0.00812884	0.888242
C2	ACADSB	BMI	305	0.0107686	0.0247331	0.663279	0.898452	-0.0156265	0.0684325	0.819529	0.000496939	0.00120104	0.679344
C1	ACADSB	BMI	83	0.0201566	0.0492916	0.682594	0.905928	-0.196456	0.18116	0.28139	0.00379177	0.00305234	0.217729
C4	ACADSB	BMI	10	-0.0480713	0.153901	0.754772	0.932244	0.331639	0.58258	0.584804	-0.00614678	0.00909583	0.518234
C3	ACADSB	BMI	54	0.0156834	0.0570374	0.783342	0.941825	0.181407	0.220056	0.413497	-0.0029424	0.00377354	0.439077
C2	ACAN	BMI	305	-0.0605765	0.00977174	5.67693e-10	1.03658e-07	-0.0429684	0.0270229	0.11286	-0.000331499	0.00047426	0.485099
C1	ACAN	BMI	83	-0.0557438	0.0183535	0.00238769	0.0316123	0.0132274	0.0676241	0.845411	-0.00120735	0.00113941	0.292461
C3	ACAN	BMI	54	-0.0592007	0.0297598	0.0466696	0.257974	-0.124834	0.115528	0.284885	0.00116533	0.00198113	0.558934
C4	ACAN	BMI	10	0.106734	0.0566468	0.0595384	0.297616	0.299941	0.214415	0.199403	-0.00312764	0.00334763	0.377495
C1	ACE	BMI	83	0.0259452	0.0167757	0.121961	0.451342	-0.0658734	0.0613353	0.286017	0.00160731	0.00103346	0.123781
C3	ACE	BMI	54	0.0238673	0.0192359	0.214691	0.598489	-0.0079432	0.0747893	0.915826	0.000564787	0.00128249	0.661485
C4	ACE	BMI	10	0.0283553	0.0454449	0.532661	0.83714	0.12869	0.172038	0.475853	-0.00162407	0.00268579	0.562138
C2	ACE	BMI	305	0.00306396	0.00709231	0.665733	0.899743	0.0142666	0.0195968	0.467173	-0.000210906	0.00034393	0.540188
C1	ACE2	BMI	83	0.149463	0.0319401	2.87636e-06	0.000129162	-0.018937	0.116879	0.871692	0.00294806	0.00196943	0.138304
C2	ACE2	BMI	305	0.054602	0.0170222	0.00133805	0.0204688	-0.0197219	0.0468894	0.674341	0.00139923	0.000822907	0.0900913
C4	ACE2	BMI	10	-0.26384	0.139935	0.0593692	0.297054	-0.959946	0.500434	0.091365	0.0112688	0.00781328	0.18721
C3	ACE2	BMI	54	-0.000855086	0.041213	0.983447	0.994782	-0.13815	0.159318	0.389853	0.00243761	0.00273196	0.376366
C2	ACHE	BMI	305	-0.0323391	0.00914871	0.000408042	0.00791141	-0.0408899	0.0253152	0.107301	0.000160986	0.000444301	0.717354
C1	ACHE	BMI	83	0.0282181	0.0237959	0.235686	0.625755	0.156998	0.0870162	0.0749104	-0.00225436	0.00146616	0.128046
C4	ACHE	BMI	10	-0.040185	0.0911747	0.659396	0.896558	0.0888646	0.362972	0.812755	-0.00208899	0.00566684	0.721965
C3	ACHE	BMI	54	0.000998716	0.0304301	0.973818	0.991487	0.0332688	0.118457	0.779938	-0.000572952	0.00203133	0.77902
C1	ACOT13	BMI	83	0.0971007	0.0655303	0.138402	0.483661	-0.142851	0.241529	0.55587	0.00420053	0.00406968	0.305072
C2	ACOT13	BMI	305	0.0329379	0.0318275	0.300721	0.685579	-0.012371	0.0880459	0.888354	0.000853002	0.00154523	0.581339
C4	ACOT13	BMI	10	-0.18623	0.196237	0.342618	0.723647	-0.918449	0.742875	0.251396	0.0118529	0.0115982	0.336708
C3	ACOT13	BMI	54	0.054992	0.0727131	0.449477	0.795882	0.212796	0.280526	0.45154	-0.00280189	0.00481066	0.562791
C2	ACOX1	BMI	305	0.0118384	0.0155	0.445005	0.794349	-0.0290317	0.0428295	0.498389	0.000769472	0.000751705	0.306824
C1	ACOX1	BMI	83	0.0187611	0.0325692	0.564589	0.854589	-0.0297413	0.120699	0.805989	0.000849039	0.00203366	0.677422
C4	ACOX1	BMI	10	0.0693113	0.127735	0.587394	0.868324	0.479476	0.490255	0.356712	-0.00663946	0.00765391	0.410954
C3	ACOX1	BMI	54	-0.000583125	0.0368062	0.98736	0.995971	0.0271017	0.142019	0.849401	-0.000491542	0.00243539	0.840834
C4	ACP1	BMI	10	0.127582	0.0897337	0.15509	0.514264	-0.0158639	0.356435	0.965591	0.00232216	0.00556515	0.687455
C3	ACP1	BMI	54	0.0371253	0.0282079	0.188129	0.565357	0.0437212	0.108818	0.68949	-0.000117099	0.00186585	0.950199
C1	ACP1	BMI	83	-0.0104822	0.0249361	0.67422	0.902672	0.0101428	0.0924849	0.912942	-0.000361036	0.00155826	0.817361
C2	ACP1	BMI	305	-0.00460441	0.0118781	0.698283	0.91252	-0.029439	0.0328194	0.370431	0.000467578	0.000576023	0.417581
C4	ACP5	BMI	10	-0.190846	0.0651608	0.00340216	0.0412952	-0.428843	0.24665	0.120287	0.00385263	0.00385086	0.346385
C2	ACP5	BMI	305	-0.0126086	0.0120725	0.296295	0.681048	-0.0245759	0.0334055	0.462492	0.000225295	0.000586263	0.701033
C1	ACP5	BMI	83	0.0163341	0.0242264	0.500167	0.822532	-0.122473	0.0884402	0.169913	0.00242983	0.00149014	0.106855
C3	ACP5	BMI	54	-0.0101923	0.0358512	0.776184	0.939986	0.0087472	0.139634	0.95029	-0.000336259	0.00239441	0.888859
C1	ACP6	BMI	83	-0.0342344	0.0429901	0.425839	0.784747	0.0340723	0.159299	0.831171	-0.00119572	0.00268405	0.657152
C3	ACP6	BMI	54	-0.0374887	0.0506191	0.458933	0.801591	0.373924	0.19532	0.061076	-0.0073045	0.00334935	0.0337395
C2	ACP6	BMI	305	-0.00617663	0.021319	0.772027	0.938603	0.0378763	0.0589085	0.52073	-0.000829349	0.00103385	0.423068
C4	ACP6	BMI	10	0.0115155	0.136645	0.932839	0.979872	0.269231	0.517189	0.616766	-0.00417215	0.00807526	0.61937
C1	ACRBP	BMI	83	0.0536871	0.0224587	0.0168263	0.129038	-0.0384727	0.0826511	0.642834	0.00161326	0.0013926	0.250084
C4	ACRBP	BMI	10	-0.0494098	0.0669311	0.460381	0.802594	-0.1366	0.253351	0.604444	0.00141141	0.00395549	0.730452
C3	ACRBP	BMI	54	0.0133724	0.0247986	0.58972	0.869311	0.0280567	0.0956851	0.770521	-0.000260709	0.00164078	0.874368
C2	ACRBP	BMI	305	-0.00360337	0.0106969	0.736221	0.924131	-0.0216919	0.0295852	0.464002	0.000340541	0.000519226	0.51241
C4	ACRV1	BMI	10	0.227236	0.142666	0.11121	0.432294	-0.52541	0.539985	0.359047	0.0121837	0.00843058	0.186413
C1	ACRV1	BMI	83	0.0647358	0.0498906	0.19444	0.572675	-0.126408	0.183777	0.493523	0.00334606	0.00309654	0.283091
C2	ACRV1	BMI	305	0.0112701	0.0225744	0.61761	0.878918	0.0311812	0.0624674	0.61803	-0.000374856	0.00109632	0.732647
C3	ACRV1	BMI	54	-0.01522	0.056698	0.788361	0.943929	-0.333706	0.216066	0.128541	0.00565471	0.00370516	0.133027
C3	ACSL1	BMI	54	0.0338638	0.023913	0.156739	0.516324	0.013566	0.0930731	0.884677	0.000360417	0.00159614	0.822238
C1	ACSL1	BMI	83	-0.0260275	0.019155	0.174215	0.544135	-0.0807574	0.0707808	0.257253	0.000958211	0.00119278	0.42413
C4	ACSL1	BMI	10	-0.0590332	0.0619325	0.340495	0.722987	0.0740838	0.234399	0.760047	-0.00215476	0.00365937	0.57222
C2	ACSL1	BMI	305	0.00236988	0.00990466	0.810897	0.948478	-0.00550828	0.0274107	0.84087	0.000148324	0.000481092	0.75806
C2	ACTA2	BMI	305	0.0354967	0.0135264	0.00868406	0.0817443	0.0418444	0.0374367	0.264564	-0.000119502	0.000657005	0.855792
C3	ACTA2	BMI	54	-0.0620619	0.031668	0.050023	0.2687	-0.0452333	0.122162	0.712683	-0.000298802	0.00209492	0.887132
C4	ACTA2	BMI	10	0.0618906	0.0985928	0.530175	0.83613	0.274737	0.388108	0.499116	-0.0034456	0.00605959	0.585219
C1	ACTA2	BMI	83	0.00575355	0.0263911	0.827421	0.954258	-0.108072	0.0970239	0.268629	0.00199254	0.00163477	0.226438
C2	ACTN2	BMI	305	0.0559214	0.017186	0.00113838	0.0180656	0.145352	0.0472464	0.0022859	-0.00168362	0.000829171	0.04318
C1	ACTN2	BMI	83	0.0346709	0.0295275	0.24032	0.63034	0.0106163	0.108868	0.922558	0.000421083	0.00183434	0.819016
C4	ACTN2	BMI	10	0.0369322	0.099727	0.711134	0.914766	0.594899	0.377474	0.153675	-0.00903249	0.00589351	0.16391
C3	ACTN2	BMI	54	0.00770698	0.0456273	0.865866	0.961673	0.0420446	0.177613	0.813804	-0.000609678	0.00304577	0.842127
C1	ACTN4	BMI	83	-0.0362995	0.0188083	0.0536103	0.279598	-0.0187783	0.0693606	0.787284	-0.000306681	0.00116856	0.793646
C3	ACTN4	BMI	54	-0.0404625	0.0235299	0.0855015	0.372087	-0.123974	0.0907799	0.177926	0.00148274	0.00155671	0.345257
C4	ACTN4	BMI	10	0.120408	0.095136	0.205643	0.586746	-0.300801	0.349361	0.414295	0.00681811	0.0054542	0.246603
C2	ACTN4	BMI	305	0.00361956	0.00991026	0.714937	0.916046	0.0068836	0.0273835	0.801693	-6.14506e-05	0.000480592	0.898341
C2	ACVRL1	BMI	305	0.0375067	0.00878968	1.98004e-05	0.000675761	0.0613341	0.0242821	0.0120499	-0.000448591	0.000426162	0.29335
C1	ACVRL1	BMI	83	0.0575081	0.0173156	0.000896381	0.0149465	-0.0196834	0.06362	0.757819	0.00135127	0.00107196	0.211085
C3	ACVRL1	BMI	54	0.0606834	0.0191389	0.00152082	0.0224696	0.14308	0.0735829	0.0572563	-0.001463	0.00126183	0.251579
C4	ACVRL1	BMI	10	0.0448923	0.0555489	0.418999	0.780465	-0.075014	0.218643	0.740373	0.00194102	0.0034136	0.585222
C4	ACY1	BMI	10	-0.60323	0.150512	6.12725e-05	0.00174484	-0.843944	0.597813	0.195723	0.00389658	0.00933334	0.687299
C2	ACY1	BMI	305	0.0775049	0.0194299	6.63682e-05	0.00185323	0.0328983	0.0536875	0.540486	0.000839778	0.000942225	0.373491
C1	ACY1	BMI	83	0.185049	0.0486213	0.000141279	0.00337221	0.0559703	0.179763	0.75633	0.00225958	0.00302889	0.457822
C3	ACY1	BMI	54	-0.0205469	0.0497701	0.679726	0.905385	-0.122418	0.19328	0.529267	0.00180885	0.00331462	0.587593
C1	ACY3	BMI	83	0.0457384	0.029191	0.117146	0.443792	0.0745118	0.10824	0.493172	-0.0005037	0.0018238	0.783113
C4	ACY3	BMI	10	-0.185001	0.127509	0.146812	0.499005	0.256613	0.485624	0.611549	-0.00714869	0.0075818	0.373343
C2	ACY3	BMI	305	0.0158679	0.0145402	0.275135	0.661185	0.0425868	0.0402075	0.290364	-0.000503032	0.000705664	0.476488
C3	ACY3	BMI	54	-0.0154973	0.0412192	0.706937	0.914766	-0.203896	0.158209	0.203181	0.00334556	0.00271339	0.223128
C1	ACYP1	BMI	83	0.0586685	0.0360703	0.103842	0.415939	-0.00496333	0.133622	0.970461	0.00111391	0.00225147	0.622117
C4	ACYP1	BMI	10	-0.177173	0.113213	0.117594	0.444194	0.186488	0.428589	0.674974	-0.00588666	0.00669124	0.404643
C2	ACYP1	BMI	305	0.00124006	0.0176661	0.944039	0.982683	-0.0217409	0.0488124	0.656351	0.00043266	0.000856688	0.613899
C3	ACYP1	BMI	54	0.000949501	0.0419487	0.981942	0.994207	0.0111594	0.161836	0.94529	-0.000181281	0.00277527	0.948169
C1	ADA	BMI	83	0.0640632	0.0212654	0.00259064	0.033664	0.0354553	0.0784167	0.652377	0.000500781	0.00132125	0.705664
C2	ADA	BMI	305	0.0241657	0.0116897	0.0387093	0.227923	0.0250831	0.0323541	0.438785	-1.72709e-05	0.000567818	0.975755
C3	ADA	BMI	54	-0.0328361	0.0309262	0.288346	0.672697	-0.125305	0.11971	0.300061	0.00164183	0.00205284	0.427476
C4	ADA	BMI	10	-0.0878948	0.105959	0.406811	0.771929	-0.270926	0.420151	0.537086	0.00296272	0.00655943	0.663498
C2	ADA2	BMI	305	0.0364623	0.0147131	0.0132039	0.11024	0.0743402	0.0406545	0.0684446	-0.000713122	0.000713513	0.318373
C1	ADA2	BMI	83	0.0621773	0.0311128	0.045668	0.253706	-0.0877204	0.114125	0.444347	0.00262405	0.00192297	0.176162
C3	ADA2	BMI	54	0.0518046	0.0426262	0.224242	0.612164	0.106303	0.165822	0.524293	-0.000967695	0.00284373	0.735008
C4	ADA2	BMI	10	0.0911477	0.0817648	0.264955	0.652714	-0.107784	0.309484	0.736625	0.0032204	0.00483206	0.523865
C1	ADAM12	BMI	83	0.089662	0.0176795	3.94651e-07	2.50784e-05	0.129195	0.0651861	0.050877	-0.000692029	0.00109831	0.530414
C2	ADAM12	BMI	305	0.0474009	0.0096102	8.12442e-07	4.45203e-05	0.0814544	0.0265156	0.00231977	-0.000641124	0.000465371	0.169324
C3	ADAM12	BMI	54	0.0853376	0.0221159	0.000114017	0.00283754	0.221131	0.0853002	0.0123463	-0.00241116	0.00146281	0.105318
C4	ADAM12	BMI	10	0.0203692	0.0820139	0.803853	0.947916	-0.120016	0.32521	0.721672	0.00227255	0.00507743	0.666328
C2	ADAM15	BMI	305	-0.021014	0.00939706	0.0253369	0.172544	-0.0114161	0.0259655	0.660495	-0.000180694	0.000455704	0.692003
C4	ADAM15	BMI	10	0.814082	0.816156	0.318542	0.703002	0.395021	3.28227	0.907174	0.00678294	0.0512502	0.897976
C3	ADAM15	BMI	54	0.0414462	0.0944637	0.660841	0.897212	0.14241	0.367737	0.700144	-0.00179265	0.0063063	0.777337
C1	ADAM15	BMI	83	-0.00487799	0.0194171	0.801643	0.947567	0.00990837	0.0720187	0.890913	-0.000258843	0.00121348	0.831624
C4	ADAM22	BMI	10	0.137858	0.0697467	0.0480921	0.262769	0.0832044	0.26402	0.760716	0.000884711	0.00412202	0.835425
C3	ADAM22	BMI	54	0.0352135	0.0302517	0.244418	0.634318	-0.0044172	0.117688	0.970204	0.000703642	0.00201814	0.728753
C2	ADAM22	BMI	305	0.0109064	0.012054	0.365574	0.743728	0.0669549	0.0331832	0.0445	-0.00105518	0.00058237	0.0709949
C1	ADAM22	BMI	83	0.0135804	0.0253868	0.592692	0.870838	0.275218	0.0892183	0.00278644	-0.00457998	0.00150325	0.00312244
C2	ADAM23	BMI	305	0.0122285	0.0122882	0.319665	0.70395	0.00359047	0.0340053	0.915981	0.000162626	0.00059681	0.785429
C1	ADAM23	BMI	83	0.0132405	0.0248912	0.594771	0.871574	0.247507	0.0882895	0.00632675	-0.00410087	0.00148759	0.00721146
C4	ADAM23	BMI	10	0.0251857	0.0875188	0.77352	0.938997	0.0158753	0.351347	0.965068	0.000150718	0.00548563	0.978754
C3	ADAM23	BMI	54	0.00406608	0.0298966	0.891817	0.969068	-0.0511068	0.11619	0.661864	0.000979497	0.00199226	0.625035
C2	ADAM8	BMI	305	0.0462282	0.010525	1.12202e-05	0.000412576	0.0909915	0.0289991	0.00187005	-0.00084275	0.000508952	0.0987864
C1	ADAM8	BMI	83	0.059109	0.0220048	0.00722717	0.0718531	0.0699874	0.0816278	0.393755	-0.00019044	0.00137544	0.890223
C3	ADAM8	BMI	54	0.0529125	0.0286081	0.0643759	0.312431	0.0602293	0.111422	0.591124	-0.00012991	0.00191069	0.946054
C4	ADAM8	BMI	10	0.0586295	0.0671588	0.382664	0.755874	0.314044	0.252866	0.249433	-0.00413453	0.00394787	0.325577
C3	ADAM9	BMI	54	0.0685047	0.0208377	0.00101069	0.0164072	0.00346953	0.0806089	0.965833	0.00115474	0.00138233	0.407338
C2	ADAM9	BMI	305	0.0183676	0.00814731	0.0241683	0.167216	0.0061586	0.022536	0.784826	0.000229863	0.000395529	0.56157
C1	ADAM9	BMI	83	0.0312468	0.0160641	0.0517597	0.273243	-0.0268301	0.0592192	0.651714	0.00101668	0.000997823	0.311286
C4	ADAM9	BMI	10	0.00527711	0.0522004	0.919476	0.975796	-0.364998	0.193008	0.095264	0.0059937	0.0030133	0.0818895
C2	ADAMTS1	BMI	305	0.0175003	0.00838573	0.0368958	0.222403	0.0282443	0.0231734	0.223859	-0.00020226	0.000406683	0.619309
C4	ADAMTS1	BMI	10	0.0653373	0.0537637	0.224264	0.612164	0.262256	0.203486	0.233481	-0.00318775	0.00317701	0.345058
C3	ADAMTS1	BMI	54	0.0237583	0.0217505	0.274698	0.660951	-0.0070217	0.0846113	0.93418	0.000546459	0.00145084	0.707966
C1	ADAMTS1	BMI	83	0.00199044	0.0180443	0.912165	0.973874	-0.0809196	0.0662589	0.225529	0.00145131	0.00111637	0.197281
C1	ADAMTS13	BMI	83	0.0207683	0.0176407	0.239078	0.628696	-0.00391695	0.0653837	0.952377	0.000432128	0.00110168	0.695908
C4	ADAMTS13	BMI	10	-0.080575	0.0750665	0.2831	0.667544	0.235598	0.278196	0.421673	-0.00511827	0.00434348	0.272506
C2	ADAMTS13	BMI	305	-0.00403076	0.00792507	0.611027	0.876854	0.0323835	0.0218186	0.138792	-0.000685559	0.000382926	0.0744014
C3	ADAMTS13	BMI	54	-0.00195045	0.0240419	0.935341	0.979872	-0.149455	0.091217	0.107364	0.00261899	0.00156424	0.100079
C2	ADAMTS15	BMI	305	0.127496	0.0159361	1.23984e-15	1.31558e-12	0.098471	0.0440706	0.0261864	0.000546444	0.000773459	0.480424
C1	ADAMTS15	BMI	83	0.17852	0.0284214	3.35983e-10	6.87999e-08	0.139655	0.105353	0.188701	0.000680358	0.00177517	0.702528
C3	ADAMTS15	BMI	54	0.104444	0.0365351	0.00425363	0.0484374	0.179667	0.14189	0.211071	-0.00133558	0.00243314	0.585416
C4	ADAMTS15	BMI	10	-0.163614	0.0940957	0.0820689	0.362981	-0.141297	0.377694	0.718048	-0.000361264	0.00589683	0.952652
C2	ADAMTS16	BMI	305	0.0442228	0.0103953	2.09877e-05	0.000712118	0.0312823	0.028756	0.277524	0.000243645	0.000504707	0.629626
C3	ADAMTS16	BMI	54	0.0567089	0.0283351	0.0453532	0.252765	0.0957087	0.110223	0.389209	-0.000692429	0.00189009	0.715593
C1	ADAMTS16	BMI	83	0.014946	0.0203455	0.462578	0.803522	-0.0796934	0.0746868	0.289126	0.00165675	0.00125846	0.191723
C4	ADAMTS16	BMI	10	0.0599064	0.086435	0.488259	0.816929	0.199499	0.343209	0.577061	-0.00225966	0.00535831	0.684339
C2	ADAMTS4	BMI	305	0.0162872	0.00946618	0.08533	0.372048	0.0125483	0.0261912	0.632211	7.03897e-05	0.000459662	0.878395
C4	ADAMTS4	BMI	10	0.121809	0.0748607	0.103706	0.415823	0.301066	0.293304	0.334705	-0.00290168	0.00457913	0.54398
C1	ADAMTS4	BMI	83	0.0133963	0.0179661	0.455883	0.7998	0.109856	0.0662525	0.101158	-0.00168857	0.00111632	0.13427
C3	ADAMTS4	BMI	54	0.0108247	0.0224758	0.630078	0.884134	-0.0283293	0.0867324	0.74526	0.000695125	0.00148721	0.642165
C2	ADAMTS8	BMI	305	-0.0484775	0.0171318	0.00465934	0.0516782	-0.061095	0.047407	0.198473	0.000237551	0.000832029	0.77545
C3	ADAMTS8	BMI	54	-0.0253174	0.0338087	0.453951	0.798264	-0.0686647	0.130405	0.600747	0.000769682	0.00223633	0.732105
C4	ADAMTS8	BMI	10	-0.0506722	0.104434	0.627528	0.883535	0.172079	0.411243	0.686636	-0.0036058	0.00642051	0.589766
C1	ADAMTS8	BMI	83	0.00732421	0.0279995	0.793643	0.94575	0.0332001	0.103837	0.749993	-0.000452968	0.00174958	0.796369
C2	ADAMTSL2	BMI	305	0.038532	0.009317	3.53934e-05	0.00110754	0.0366894	0.0257854	0.155801	3.46894e-05	0.00045255	0.93895
C1	ADAMTSL2	BMI	83	0.0885671	0.0214935	3.77825e-05	0.00117287	0.0356923	0.0795064	0.654686	0.000925566	0.00133959	0.491583
C4	ADAMTSL2	BMI	10	-0.153433	0.0862424	0.0752258	0.343251	-0.206877	0.345679	0.566084	0.000865168	0.0053971	0.876617
C3	ADAMTSL2	BMI	54	0.0205596	0.0212871	0.334133	0.718129	0.0217246	0.0829209	0.794363	-2.06852e-05	0.001422	0.98845
C4	ADAMTSL4	BMI	10	-0.0742897	0.0400945	0.0639021	0.311208	-0.209554	0.151801	0.204791	0.00218957	0.00237001	0.382576
C3	ADAMTSL4	BMI	54	0.017184	0.0158117	0.277131	0.662029	0.0506218	0.0614026	0.413465	-0.000593667	0.00105291	0.575292
C2	ADAMTSL4	BMI	305	-0.0070834	0.00694892	0.308035	0.693669	-0.0159365	0.0192246	0.407777	0.000166675	0.000337401	0.621667
C1	ADAMTSL4	BMI	83	0.00757783	0.0123401	0.539162	0.84097	0.0566595	0.0454282	0.215906	-0.000859157	0.0007654	0.264968
C1	ADAMTSL5	BMI	83	0.0416616	0.0224081	0.0629962	0.308123	0.00745269	0.0830478	0.928716	0.000598823	0.00139927	0.66982
C2	ADAMTSL5	BMI	305	-0.0101614	0.0111577	0.362451	0.740898	0.0306805	0.0307772	0.319628	-0.00076894	0.000540167	0.155614
C3	ADAMTSL5	BMI	54	0.0191779	0.0250319	0.443594	0.793909	0.010785	0.0965762	0.911512	0.000149013	0.00165608	0.928649
C4	ADAMTSL5	BMI	10	0.00181833	0.0911905	0.984091	0.994954	-0.260468	0.353304	0.48204	0.00424586	0.0055161	0.463585
C4	ADCYAP1R1	BMI	10	0.092853	0.0689859	0.178312	0.550306	-0.183051	0.261076	0.503097	0.00446659	0.00407632	0.30508
C3	ADCYAP1R1	BMI	54	-0.0298268	0.0255457	0.242975	0.633439	-0.0919616	0.0986886	0.355728	0.00110324	0.00169237	0.517344
C1	ADCYAP1R1	BMI	83	-0.01547	0.0204269	0.448849	0.795594	0.0758152	0.0753179	0.317124	-0.00159796	0.00126903	0.211578
C2	ADCYAP1R1	BMI	305	0.00282644	0.0109819	0.796892	0.946457	-0.0506357	0.0302185	0.0948381	0.00100643	0.000530314	0.0586724
C4	ADD1	BMI	10	-0.158957	0.122338	0.19383	0.571971	0.354449	0.463077	0.466001	-0.00831094	0.0072299	0.283544
C3	ADD1	BMI	54	-0.0373682	0.045327	0.409704	0.773034	0.00447375	0.17487	0.979688	-0.000742915	0.00299874	0.805309
C2	ADD1	BMI	305	-0.014728	0.0190874	0.440347	0.791324	-0.021533	0.0527409	0.683358	0.000128114	0.00092562	0.890009
C1	ADD1	BMI	83	0.0264295	0.0423747	0.532819	0.83714	0.177585	0.156243	0.259059	-0.00264604	0.0026326	0.317839
C2	ADGRB3	BMI	305	-0.0421077	0.0107321	8.72558e-05	0.00227841	0.023642	0.0294263	0.422354	-0.00123784	0.000516443	0.0171423
C1	ADGRB3	BMI	83	-0.0426829	0.0205329	0.0376402	0.224253	-0.0159986	0.0761179	0.834054	-0.00046711	0.00128252	0.716648
C3	ADGRB3	BMI	54	-0.051659	0.0258446	0.0456266	0.253706	-0.0467034	0.100664	0.644617	-8.79887e-05	0.00172628	0.959545
C4	ADGRB3	BMI	10	0.0784297	0.0658768	0.233829	0.623403	0.427737	0.249363	0.124627	-0.00565462	0.0038933	0.184457
C1	ADGRD1	BMI	83	0.110263	0.0302976	0.000273358	0.00573265	-0.041451	0.111039	0.709899	0.00265571	0.00187087	0.159589
C4	ADGRD1	BMI	10	-0.0725057	0.0664456	0.275184	0.661185	0.218966	0.251532	0.409372	-0.0047182	0.00392704	0.26393
C2	ADGRD1	BMI	305	0.01015	0.0119029	0.393808	0.762402	0.0342325	0.0329091	0.299069	-0.0004534	0.000577577	0.433064
C3	ADGRD1	BMI	54	-0.00433951	0.0246158	0.860067	0.960414	0.0119412	0.0949655	0.90042	-0.000289073	0.00162853	0.859801
C1	ADGRE1	BMI	83	0.0702892	0.0280817	0.0123136	0.105292	-0.0273065	0.103572	0.792722	0.00170847	0.00174514	0.330502
C2	ADGRE1	BMI	305	0.0258691	0.0153494	0.0919215	0.38944	0.114882	0.042127	0.00676298	-0.00167582	0.00073935	0.0241189
C3	ADGRE1	BMI	54	0.0575753	0.0414739	0.165067	0.530177	-0.108338	0.159772	0.500728	0.00294575	0.00273976	0.287256
C4	ADGRE1	BMI	10	0.0615841	0.130063	0.63586	0.887185	-1.02121	0.355982	0.0208703	0.0175283	0.00555797	0.0135224
C1	ADGRE2	BMI	83	0.038913	0.0183837	0.0342841	0.211748	-0.0392154	0.0676016	0.563461	0.00136769	0.00113906	0.233359
C4	ADGRE2	BMI	10	0.10403	0.0919745	0.258024	0.646418	-0.129487	0.359156	0.727784	0.00378022	0.00560748	0.519224
C2	ADGRE2	BMI	305	0.00122123	0.00929425	0.895462	0.969917	0.0675335	0.0253974	0.00825225	-0.00124842	0.000445731	0.00542481
C3	ADGRE2	BMI	54	0.0021387	0.0208809	0.91842	0.975414	-0.0224166	0.0805577	0.78191	0.000436003	0.00138149	0.753567
C1	ADGRE5	BMI	83	0.0520801	0.0232512	0.0250985	0.171616	-0.0238616	0.0858129	0.78167	0.00132938	0.00144587	0.360602
C4	ADGRE5	BMI	10	0.134812	0.0871442	0.121863	0.451342	-0.081089	0.34076	0.81789	0.00349516	0.00532044	0.529666
C3	ADGRE5	BMI	54	0.0179328	0.0222864	0.421021	0.781523	-0.0706708	0.0859815	0.41487	0.00157327	0.00147453	0.290918
C2	ADGRE5	BMI	305	-0.00300114	0.0106333	0.777759	0.940245	0.0468904	0.0292693	0.11019	-0.000939278	0.000513685	0.0684561
C1	ADGRF5	BMI	83	0.0199176	0.0159043	0.210444	0.592542	0.0113677	0.0589966	0.847689	0.000149666	0.000994024	0.880693
C3	ADGRF5	BMI	54	-0.00391805	0.018313	0.830587	0.954656	-0.0666968	0.0706593	0.349575	0.00111462	0.00121167	0.361871
C2	ADGRF5	BMI	305	-0.000589518	0.00847296	0.944531	0.982714	-0.02454	0.023404	0.295228	0.00045091	0.000410755	0.273181
C4	ADGRF5	BMI	10	0.00255096	0.0710876	0.971374	0.989972	0.0970097	0.283339	0.740886	-0.00152899	0.00442348	0.738516
C1	ADGRG1	BMI	83	0.24152	0.0405237	2.52267e-09	3.82397e-07	0.13717	0.14987	0.362771	0.00182661	0.00252512	0.471533
C2	ADGRG1	BMI	305	0.0947879	0.0206783	4.56325e-06	0.000190904	0.0988943	0.0572255	0.0849798	-7.73108e-05	0.00100432	0.938692
C3	ADGRG1	BMI	54	0.125755	0.0494933	0.0110587	0.0977906	0.235115	0.192172	0.226672	-0.00194171	0.0032955	0.558277
C4	ADGRG1	BMI	10	-0.240632	0.170031	0.157002	0.516693	-1.0919	0.607169	0.109829	0.0137803	0.0094796	0.184112
C2	ADGRG2	BMI	305	-0.0677489	0.0100977	1.95497e-11	6.16714e-09	-0.0311581	0.0278547	0.264199	-0.000688892	0.000488865	0.159811
C3	ADGRG2	BMI	54	-0.0777371	0.0234414	0.000912391	0.0151485	-0.171094	0.0903089	0.0637197	0.00165756	0.00154863	0.28941
C1	ADGRG2	BMI	83	-0.0624683	0.0213667	0.00345985	0.0417615	-0.131929	0.0788689	0.0982334	0.00121592	0.00132889	0.362911
C4	ADGRG2	BMI	10	0.0353869	0.0564874	0.531016	0.836778	0.151589	0.222752	0.515379	-0.00188106	0.00347776	0.603319
C3	ADGRV1	BMI	54	0.118524	0.0478099	0.013173	0.11022	0.144471	0.186203	0.441336	-0.000460633	0.00319266	0.885838
C1	ADGRV1	BMI	83	-0.0190358	0.0357559	0.594462	0.871574	0.0740035	0.132234	0.577268	-0.00162868	0.00222806	0.466897
C2	ADGRV1	BMI	305	0.00287078	0.0184659	0.876456	0.965549	0.0570003	0.0509986	0.264587	-0.00101905	0.000895022	0.255781
C4	ADGRV1	BMI	10	0.0127433	0.11777	0.913833	0.9739	-0.191153	0.454001	0.684809	0.00330075	0.00708847	0.65388
C2	ADH1B	BMI	305	0.0992367	0.0201805	8.76808e-07	4.76005e-05	0.0565501	0.0557608	0.311318	0.000803642	0.000978621	0.412179
C1	ADH1B	BMI	83	0.21333	0.0442298	1.41263e-06	7.23167e-05	0.130115	0.163811	0.429341	0.00145674	0.00276016	0.5991
C4	ADH1B	BMI	10	-0.498616	0.176423	0.00470963	0.0520064	-1.1436	0.667629	0.12508	0.0104412	0.0104238	0.345834
C3	ADH1B	BMI	54	-0.0144377	0.0512337	0.778096	0.940245	-0.0619557	0.199413	0.757278	0.000843778	0.00341994	0.806094
C1	ADH4	BMI	83	0.32277	0.0604846	9.48071e-08	7.68464e-06	0.0699961	0.222487	0.753869	0.00442495	0.00374878	0.241308
C4	ADH4	BMI	10	-0.903324	0.17234	1.5925e-07	1.16904e-05	-1.53676	0.652309	0.0462551	0.0102541	0.0101844	0.34349
C2	ADH4	BMI	305	0.124398	0.0275052	6.10514e-06	0.000241224	0.0355469	0.0759283	0.640004	0.00167273	0.00133255	0.210341
C3	ADH4	BMI	54	-0.0149993	0.0638479	0.814269	0.948815	-0.209572	0.246342	0.398817	0.00345465	0.00422435	0.417207
C1	ADIPOQ	BMI	83	-0.156712	0.0378896	3.53391e-05	0.00110754	-0.309696	0.139451	0.0291559	0.00267812	0.00234972	0.257746
C2	ADIPOQ	BMI	305	-0.0830729	0.0212601	9.32714e-05	0.00238873	-0.0401222	0.0587793	0.495387	-0.000808636	0.00103162	0.433741
C4	ADIPOQ	BMI	10	0.350152	0.177815	0.0489303	0.264935	0.538155	0.710553	0.470543	-0.00304331	0.0110935	0.79078
C3	ADIPOQ	BMI	54	0.0614776	0.0686369	0.370417	0.748788	-0.0580656	0.266806	0.828567	0.00212245	0.00457518	0.644652
C2	ADM	BMI	305	0.103067	0.0104103	4.14202e-23	1.20864e-19	0.0878917	0.0287963	0.00247308	0.000285702	0.000505395	0.572285
C1	ADM	BMI	83	0.156562	0.0211083	1.19723e-13	7.76337e-11	0.222502	0.0779434	0.00546924	-0.00115431	0.0013133	0.382033
C3	ADM	BMI	54	0.146788	0.0265234	3.12474e-08	3.14413e-06	0.368883	0.0982594	0.000439966	-0.00394313	0.0016849	0.0231417
C4	ADM	BMI	10	-0.048951	0.063664	0.441955	0.792688	-0.331282	0.233719	0.194104	0.00457034	0.00364901	0.245765
C3	ADRA2A	BMI	54	-0.131743	0.0454957	0.00378292	0.0444655	0.00835376	0.175515	0.962221	-0.00248733	0.00300965	0.412324
C4	ADRA2A	BMI	10	0.217443	0.122802	0.0766142	0.347548	0.568758	0.464752	0.25585	-0.00568657	0.00725536	0.455749
C1	ADRA2A	BMI	83	-0.0132408	0.0389403	0.733836	0.923188	-0.146682	0.143644	0.310224	0.00233592	0.00242029	0.337346
C2	ADRA2A	BMI	305	0.000892335	0.0196422	0.963765	0.987453	-0.0855458	0.0540994	0.11486	0.00162737	0.000949482	0.0875592
C1	AFAP1	BMI	83	-0.0425632	0.0427897	0.319879	0.70395	-0.312681	0.157767	0.0508792	0.00472848	0.00265822	0.079022
C4	AFAP1	BMI	10	-0.108102	0.14446	0.45427	0.798264	-0.288688	0.546889	0.611911	0.00292334	0.00853861	0.740896
C3	AFAP1	BMI	54	-0.0351466	0.0551384	0.523849	0.832566	0.230966	0.211337	0.279482	-0.00472492	0.00362411	0.198063
C2	AFAP1	BMI	305	-0.00662711	0.0225436	0.768782	0.937151	-0.0770178	0.0622912	0.217262	0.0013252	0.00109322	0.226382
C1	AFM	BMI	83	0.074471	0.0122839	1.3401e-09	2.14269e-07	0.0600204	0.0455455	0.191282	0.000252959	0.0007674	0.74253
C2	AFM	BMI	305	0.0291708	0.00582159	5.42039e-07	3.27807e-05	-0.00142795	0.0160018	0.928953	0.000576076	0.000280841	0.0411021
C4	AFM	BMI	10	-0.158428	0.0480793	0.000983705	0.016081	-0.205561	0.192258	0.31618	0.00076296	0.00300161	0.805765
C3	AFM	BMI	54	0.0233337	0.0168575	0.166306	0.532342	0.00153829	0.0655783	0.981375	0.000387	0.00112461	0.732144
C3	AFP	BMI	54	-0.235963	0.0759145	0.00188187	0.0264323	-0.321094	0.295428	0.282104	0.00151155	0.00506621	0.766618
C2	AFP	BMI	305	-0.0722224	0.0233538	0.00198456	0.0274127	-0.0707969	0.0646354	0.274243	-2.68371e-05	0.0011344	0.981141
C1	AFP	BMI	83	-0.0722252	0.0465898	0.121085	0.450744	-0.292832	0.170955	0.0905524	0.00386178	0.00288045	0.183769
C4	AFP	BMI	10	0.098325	0.151272	0.515701	0.829375	0.446623	0.593787	0.473502	-0.00563812	0.00927054	0.559937
C1	AGBL2	BMI	83	0.101951	0.0451268	0.0238705	0.166053	-0.244696	0.166434	0.145373	0.00606809	0.0028043	0.0334218
C4	AGBL2	BMI	10	-0.152343	0.15243	0.317587	0.701881	0.0939308	0.576937	0.874706	-0.00398648	0.00900713	0.669783
C2	AGBL2	BMI	305	0.0145113	0.0237776	0.54167	0.842241	-0.00762681	0.065696	0.907656	0.000416811	0.00115305	0.717989
C3	AGBL2	BMI	54	-0.0324427	0.0582232	0.577383	0.862895	0.307811	0.221461	0.170478	-0.00604095	0.00379751	0.117724
C2	AGER	BMI	305	-0.0706672	0.0141591	6.00846e-07	3.54196e-05	-0.018505	0.0390561	0.63598	-0.000982031	0.000685446	0.152978
C3	AGER	BMI	54	-0.0987183	0.0354665	0.00537887	0.057283	-0.203669	0.137308	0.144029	0.00186336	0.00235452	0.432306
C1	AGER	BMI	83	-0.033855	0.0277459	0.222397	0.609203	-0.106491	0.102597	0.302379	0.00127152	0.00172868	0.464135
C4	AGER	BMI	10	0.0182686	0.113357	0.871967	0.964153	0.707349	0.378553	0.098625	-0.0111546	0.00591017	0.0958143
C1	AGR2	BMI	83	0.0864636	0.0647677	0.181883	0.556312	0.202932	0.239919	0.400137	-0.00203878	0.0040424	0.615385
C4	AGR2	BMI	10	-0.438807	0.372653	0.238987	0.628696	-0.0458575	1.48934	0.976191	-0.00636102	0.0232529	0.791354
C3	AGR2	BMI	54	0.0335942	0.0726644	0.643851	0.890512	0.0876644	0.280242	0.755671	-0.000960071	0.0048058	0.842437
C2	AGR2	BMI	305	-0.00633071	0.0321346	0.843823	0.956678	0.0186796	0.0889288	0.833769	-0.000470848	0.00156071	0.763096
C2	AGR3	BMI	305	0.025924	0.0186101	0.163618	0.527167	0.0186977	0.0515049	0.716838	0.000136048	0.000903937	0.880465
C4	AGR3	BMI	10	0.0969659	0.116289	0.404372	0.770333	0.342011	0.440947	0.46028	-0.00396676	0.00688445	0.58033
C1	AGR3	BMI	83	-0.0332784	0.0453363	0.462928	0.803522	0.0114191	0.168101	0.946009	-0.00078247	0.00283245	0.783058
C3	AGR3	BMI	54	0.027766	0.0430867	0.519302	0.830754	-0.019197	0.166227	0.908504	0.000833897	0.00285072	0.771052
C2	AGRN	BMI	305	0.0690293	0.0122296	1.65735e-08	1.80767e-06	0.0644668	0.0338456	0.0577616	8.5897e-05	0.000594008	0.885118
C1	AGRN	BMI	83	0.122104	0.023882	3.17404e-07	2.10497e-05	0.111902	0.0886019	0.210221	0.000178589	0.00149289	0.905075
C3	AGRN	BMI	54	0.0615362	0.0251108	0.0142624	0.116169	0.102465	0.0970708	0.296046	-0.000726695	0.0016646	0.664239
C4	AGRN	BMI	10	-0.196794	0.0912556	0.0310433	0.19886	-0.444304	0.354947	0.246021	0.00400654	0.00554151	0.490272
C3	AGRP	BMI	54	-0.123589	0.0392799	0.00165307	0.0239983	-0.169051	0.151533	0.269721	0.00080717	0.00259852	0.757326
C1	AGRP	BMI	83	-0.0681453	0.0447359	0.127688	0.462564	-0.0335421	0.165922	0.840302	-0.000605759	0.00279575	0.829009
C2	AGRP	BMI	305	-0.0225145	0.0166715	0.176862	0.548297	-0.0580481	0.0460895	0.208832	0.000668974	0.000808888	0.408871
C4	AGRP	BMI	10	-0.294375	0.271085	0.277517	0.662408	0.19023	1.07402	0.863817	-0.00784455	0.0167683	0.652393
C3	AGT	BMI	54	-0.0459634	0.01446	0.0014796	0.0220279	-0.0768899	0.0557813	0.173976	0.000549075	0.000956496	0.56841
C2	AGT	BMI	305	-0.0110491	0.0060878	0.0695298	0.32835	-0.00443501	0.0168213	0.792225	-0.000124517	0.000295212	0.673478
C1	AGT	BMI	83	0.00621141	0.0116916	0.595232	0.871603	0.117898	0.0426215	0.00702402	-0.00195532	0.000718212	0.00793169
C4	AGT	BMI	10	0.00359766	0.0390184	0.926536	0.978532	0.175087	0.147743	0.269993	-0.00277588	0.00230659	0.2632
C4	AGXT	BMI	10	-0.44325	0.198214	0.0253376	0.172544	-0.43574	0.795803	0.598942	-0.000121574	0.0124244	0.992432
C1	AGXT	BMI	83	0.0814272	0.0521961	0.118754	0.446408	0.177689	0.193329	0.360773	-0.00168512	0.00325753	0.606355
C3	AGXT	BMI	54	-0.0967483	0.0633761	0.126867	0.460609	-0.224432	0.24615	0.366099	0.00226713	0.00422121	0.593503
C2	AGXT	BMI	305	0.0308989	0.0245366	0.207924	0.589939	-0.121003	0.0672633	0.0730225	0.00285973	0.00118048	0.0159995
C2	AHCY	BMI	305	0.0538153	0.022866	0.018597	0.138788	0.0626288	0.0632858	0.32315	-0.000165923	0.00111067	0.881346
C4	AHCY	BMI	10	0.114192	0.138474	0.40957	0.773034	0.896978	0.524197	0.125418	-0.0126717	0.00818424	0.16014
C3	AHCY	BMI	54	0.0366204	0.0513075	0.475385	0.808821	0.079362	0.197964	0.690142	-0.000758905	0.00339487	0.823988
C1	AHCY	BMI	83	-0.00443491	0.0442677	0.920198	0.976057	0.0415515	0.164146	0.800804	-0.000805019	0.00276578	0.771747
C2	AHNAK	BMI	305	0.0452081	0.0101419	8.28966e-06	0.000316199	0.0393864	0.0280669	0.16155	0.000109602	0.000492582	0.824071
C1	AHNAK	BMI	83	0.0719635	0.0174832	3.85257e-05	0.00119276	0.230375	0.0622323	0.000389112	-0.00277317	0.00104862	0.00981981
C3	AHNAK	BMI	54	0.0321055	0.0247601	0.194747	0.572675	0.112777	0.0957659	0.244306	-0.00143226	0.00164217	0.387124
C4	AHNAK	BMI	10	-0.0043516	0.0563598	0.938456	0.980034	0.0134495	0.213377	0.951288	-0.000288168	0.00333153	0.933197
C1	AHNAK2	BMI	83	0.0258191	0.0156426	0.0988276	0.40547	0.0443265	0.0579913	0.446871	-0.000323983	0.000977128	0.741072
C2	AHNAK2	BMI	305	0.00927565	0.00815078	0.255117	0.642861	0.0121259	0.0225584	0.591294	-5.36603e-05	0.00039591	0.892278
C4	AHNAK2	BMI	10	-0.0371628	0.0766553	0.627815	0.883535	-1.53446e-06	0.307445	0.999996	-0.00060158	0.00480019	0.903359
C3	AHNAK2	BMI	54	0.00227532	0.0187539	0.903434	0.971555	0.0682472	0.0724272	0.350402	-0.00117135	0.00124201	0.349988
C2	AHSA1	BMI	305	0.00788674	0.0179848	0.661008	0.897212	-0.0328191	0.0496923	0.50947	0.000766363	0.000872128	0.380245
C4	AHSA1	BMI	10	-0.0411511	0.115282	0.721122	0.918213	0.262096	0.436349	0.564693	-0.00490872	0.00681229	0.491691
C1	AHSA1	BMI	83	-0.00641338	0.0341332	0.850961	0.958186	0.0495602	0.125856	0.694773	-0.000979963	0.00212084	0.645275
C3	AHSA1	BMI	54	0.00739416	0.0427114	0.862558	0.96102	0.118829	0.164759	0.473998	-0.00197867	0.00282548	0.486866
C1	AHSG	BMI	83	0.0419597	0.0142825	0.00330515	0.0403955	0.104261	0.0524973	0.0504124	-0.00109061	0.000884538	0.221154
C2	AHSG	BMI	305	0.0131831	0.00794998	0.097266	0.401162	-0.0242554	0.0218825	0.268552	0.000704816	0.000384037	0.0674438
C4	AHSG	BMI	10	-0.0243485	0.0522814	0.641415	0.889145	-0.44528	0.178443	0.0372103	0.00681368	0.00278589	0.0402003
C3	AHSG	BMI	54	-0.003864	0.0229	0.866006	0.961673	-0.0951103	0.0882163	0.285943	0.00162015	0.00151281	0.289134
C1	AHSP	BMI	83	0.0647114	0.0558431	0.246535	0.635222	0.29747	0.20544	0.151486	-0.00407457	0.00346157	0.242609
C3	AHSP	BMI	54	0.0586839	0.0735226	0.424769	0.784106	0.205989	0.285554	0.473917	-0.00261548	0.00489687	0.59554
C2	AHSP	BMI	305	0.0187488	0.029333	0.522711	0.832004	-0.119348	0.080736	0.14038	0.00259992	0.00141696	0.0675075
C4	AHSP	BMI	10	0.0369488	0.207734	0.858828	0.960075	0.512245	0.815638	0.54749	-0.00769405	0.0127344	0.562453
C3	AIDA	BMI	54	-0.184394	0.0545618	0.000726037	0.0126671	0.0830172	0.210492	0.694901	-0.0047477	0.0036094	0.194155
C1	AIDA	BMI	83	0.0532949	0.0488413	0.275192	0.661185	-0.244351	0.177916	0.173415	0.00521027	0.00299769	0.0859938
C4	AIDA	BMI	10	0.142455	0.147264	0.333374	0.716865	0.363952	0.557338	0.532058	-0.00358549	0.00870128	0.691112
C2	AIDA	BMI	305	-0.00726965	0.0233313	0.755357	0.932365	-0.0700997	0.0644543	0.277641	0.00118292	0.00113123	0.296537
C3	AIF1	BMI	54	-0.0331135	0.0386485	0.391563	0.761185	0.0856104	0.149115	0.568359	-0.00210798	0.0025571	0.4135
C2	AIF1	BMI	305	0.0143653	0.0167938	0.392332	0.761186	-0.000693423	0.0464697	0.988104	0.00028351	0.000815574	0.728367
C4	AIF1	BMI	10	0.0559162	0.140783	0.691234	0.909489	-0.247538	0.554181	0.666955	0.00491228	0.00865231	0.585786
C1	AIF1	BMI	83	-0.00664226	0.0308909	0.829749	0.954656	-0.0523803	0.113902	0.646842	0.000800676	0.00191921	0.677643
C1	AIF1L	BMI	83	0.0328345	0.0279718	0.240458	0.630418	-0.0772516	0.103141	0.456032	0.0019269	0.00173768	0.270757
C3	AIF1L	BMI	54	-0.0324256	0.0349952	0.354147	0.732478	0.225165	0.134961	0.101252	-0.00457363	0.00231435	0.0534473
C4	AIF1L	BMI	10	-0.0747121	0.0944579	0.428969	0.785971	-0.17598	0.357544	0.635805	0.00163934	0.00558231	0.776488
C2	AIF1L	BMI	305	-0.00387481	0.0150476	0.79679	0.946457	-0.0167355	0.0416403	0.688037	0.000242124	0.000730812	0.74064
C2	AIFM1	BMI	305	0.0613335	0.033641	0.0682766	0.324638	-0.00319235	0.0930208	0.972646	0.00121482	0.00163258	0.457384
C1	AIFM1	BMI	83	0.0948409	0.0705343	0.178752	0.551519	0.0182928	0.26153	0.944409	0.00134003	0.00440669	0.761839
C4	AIFM1	BMI	10	-0.149513	0.210513	0.477561	0.809907	-0.341982	0.79685	0.679125	0.0031156	0.0124407	0.808562
C3	AIFM1	BMI	54	0.0296818	0.0779945	0.703528	0.914161	-0.105601	0.300894	0.727039	0.00240206	0.00516004	0.643508
C4	AK1	BMI	10	0.112254	0.136024	0.409228	0.773034	0.891937	0.493049	0.108052	-0.012621	0.00769761	0.13972
C1	AK1	BMI	83	0.0315025	0.0402358	0.433659	0.786794	-0.0268816	0.149134	0.857406	0.00102202	0.00251279	0.685282
C2	AK1	BMI	305	-0.0131511	0.0203226	0.517558	0.83012	-0.0663533	0.0561551	0.238288	0.00100161	0.000985546	0.310295
C3	AK1	BMI	54	0.0068475	0.0482903	0.887239	0.968609	-0.14167	0.186845	0.45174	0.00263709	0.00320422	0.414262
C1	AK2	BMI	83	0.0599341	0.0628358	0.340174	0.722826	-0.131412	0.232073	0.572786	0.00334962	0.0039103	0.394186
C2	AK2	BMI	305	0.0205773	0.0288674	0.475955	0.809015	-0.0719626	0.0797646	0.367674	0.00174217	0.00139987	0.214268
C3	AK2	BMI	54	-0.0314696	0.0685525	0.646192	0.891244	0.263691	0.264483	0.323378	-0.00524049	0.00453533	0.253175
C4	AK2	BMI	10	0.046908	0.185011	0.79985	0.946936	-0.137732	0.700336	0.848993	0.00298882	0.0109338	0.791504
C2	AKAP12	BMI	305	-0.00487621	0.00559774	0.383698	0.756067	0.0278512	0.0154689	0.0727821	-0.000616101	0.00027147	0.0239408
C1	AKAP12	BMI	83	-0.00595312	0.0106253	0.575291	0.861866	0.0446367	0.0391819	0.257971	-0.000885621	0.000660214	0.183535
C3	AKAP12	BMI	54	-0.0019666	0.0148772	0.894835	0.969688	0.049213	0.0574789	0.39582	-0.000908643	0.000985607	0.360832
C4	AKAP12	BMI	10	0.00320565	0.0387788	0.934118	0.979872	0.0224334	0.155514	0.888868	-0.000311256	0.00242798	0.901158
C1	AKR1B1	BMI	83	0.0425065	0.0488212	0.383941	0.75622	-0.140874	0.179885	0.435832	0.00321015	0.00303095	0.292691
C2	AKR1B1	BMI	305	0.0167106	0.0238	0.482601	0.812525	-0.0963916	0.0655043	0.142186	0.00212928	0.00114961	0.0649728
C3	AKR1B1	BMI	54	-0.0094942	0.0546312	0.862033	0.96102	-0.0938337	0.210787	0.658053	0.00149745	0.00361465	0.680378
C4	AKR1B1	BMI	10	0.0221275	0.147469	0.880727	0.967059	-0.741344	0.55827	0.220837	0.0123585	0.00871583	0.193964
C4	AKR1B10	BMI	10	-0.243507	0.0987877	0.0137031	0.112948	-0.309205	0.373896	0.43222	0.00106354	0.00583765	0.859969
C3	AKR1B10	BMI	54	-0.0416183	0.0365922	0.25539	0.643271	-0.133945	0.14113	0.346964	0.00163951	0.00242042	0.501178
C2	AKR1B10	BMI	305	0.0153915	0.0161006	0.339095	0.721985	-0.0127582	0.0445223	0.774647	0.000530003	0.00078143	0.498133
C1	AKR1B10	BMI	83	0.0182132	0.0332132	0.583436	0.866643	0.038928	0.123193	0.75282	-0.000362624	0.00207573	0.861753
C3	AKR1C4	BMI	54	-0.0641614	0.0407401	0.11528	0.440724	-0.196692	0.157546	0.21745	0.00235284	0.00270137	0.387768
C2	AKR1C4	BMI	305	0.0169319	0.0165141	0.305222	0.690283	0.0122238	0.0456336	0.788983	8.86321e-05	0.000800847	0.911949
C4	AKR1C4	BMI	10	0.0758787	0.105854	0.473484	0.808821	0.131843	0.40075	0.75061	-0.000906002	0.00625729	0.888457
C1	AKR1C4	BMI	83	0.000258864	0.031342	0.99341	0.997739	-0.121394	0.115594	0.296757	0.0021294	0.00194754	0.277468
C1	AKR7L	BMI	83	0.104511	0.0380059	0.0059622	0.0619117	2.13706e-06	0.140479	0.999988	0.00182943	0.00236693	0.441822
C3	AKR7L	BMI	54	-0.0967516	0.0436538	0.0266682	0.178206	-0.263361	0.168387	0.123878	0.00295819	0.00288753	0.310356
C2	AKR7L	BMI	305	0.0228782	0.0184358	0.214618	0.598458	0.0110215	0.0510137	0.829094	0.000223231	0.000895336	0.803277
C4	AKR7L	BMI	10	-0.0958122	0.140696	0.49588	0.820523	-0.813256	0.499896	0.142421	0.0116134	0.00780443	0.175056
C2	AKT1S1	BMI	305	-0.0148138	0.0206899	0.473996	0.808821	0.0226638	0.057169	0.692063	-0.000705573	0.00100334	0.482454
C1	AKT1S1	BMI	83	0.0280942	0.0429299	0.512842	0.828364	-0.0802411	0.158781	0.614681	0.00189647	0.00267539	0.480447
C4	AKT1S1	BMI	10	-0.0420198	0.132603	0.751331	0.930653	0.181996	0.501937	0.726306	-0.00362627	0.00783648	0.655876
C3	AKT1S1	BMI	54	-0.00537621	0.049129	0.912861	0.9739	0.0132436	0.189554	0.944567	-0.000330583	0.00325041	0.919382
C4	AKT2	BMI	10	-0.235806	0.219596	0.282905	0.667322	-0.581867	0.831291	0.503797	0.00560191	0.0129786	0.67741
C3	AKT2	BMI	54	0.0693419	0.0813735	0.394134	0.762402	0.244419	0.313963	0.439804	-0.00310844	0.00538382	0.566183
C2	AKT2	BMI	305	0.00908657	0.0342643	0.790863	0.944345	-0.0548321	0.0946756	0.562913	0.00120336	0.00166158	0.469485
C1	AKT2	BMI	83	0.0148424	0.0716401	0.83587	0.955974	-0.150884	0.26509	0.570811	0.0029012	0.00446675	0.517846
C3	AKT3	BMI	54	-0.0422405	0.0419686	0.314186	0.69971	-0.135454	0.161907	0.406636	0.0016551	0.00277655	0.553695
C2	AKT3	BMI	305	0.00704046	0.0188668	0.709025	0.914766	-0.0202375	0.0521909	0.698466	0.000513547	0.000915965	0.575442
C4	AKT3	BMI	10	-0.0325568	0.113254	0.773755	0.938997	-0.169283	0.428761	0.703294	0.00221324	0.00669402	0.749418
C1	AKT3	BMI	83	0.00293152	0.0343488	0.931986	0.979734	-0.0840016	0.127044	0.51036	0.00152177	0.00214057	0.479178
C1	ALCAM	BMI	83	0.0177956	0.0133243	0.181687	0.556227	-0.0157492	0.0492806	0.750107	0.000587203	0.000830328	0.481475
C2	ALCAM	BMI	305	-0.00728195	0.00634651	0.251218	0.63885	0.0259978	0.0174455	0.137203	-0.000626529	0.000306169	0.0415845
C4	ALCAM	BMI	10	0.0190678	0.04758	0.688603	0.908794	-0.107092	0.185325	0.579254	0.00204234	0.00289351	0.500326
C3	ALCAM	BMI	54	-0.000730867	0.0175031	0.966693	0.988544	-0.0317984	0.0680253	0.642131	0.000551617	0.00116654	0.638287
C1	ALDH1A1	BMI	83	0.156308	0.0351264	8.59183e-06	0.000323496	0.178643	0.1303	0.174157	-0.000390975	0.00219546	0.859102
C4	ALDH1A1	BMI	10	-0.437466	0.132261	0.000941053	0.015536	-0.202259	0.52395	0.709539	-0.00380736	0.00818001	0.654019
C2	ALDH1A1	BMI	305	0.00847598	0.0182622	0.642557	0.88967	-0.0403852	0.0504525	0.424072	0.000919916	0.000885483	0.299686
C3	ALDH1A1	BMI	54	-0.00801877	0.0405524	0.84325	0.956678	-0.114581	0.157171	0.469259	0.00189226	0.00269551	0.485806
C3	ALDH2	BMI	54	-0.0446003	0.0375197	0.234552	0.623838	0.0176548	0.145911	0.90416	-0.0011054	0.00250231	0.6605
C1	ALDH2	BMI	83	0.032506	0.0288598	0.260021	0.647528	-0.108602	0.105825	0.307835	0.00247014	0.00178308	0.169758
C2	ALDH2	BMI	305	-0.00625643	0.0144394	0.664805	0.899038	0.0272425	0.0399151	0.495437	-0.000630631	0.000700496	0.368694
C4	ALDH2	BMI	10	0.0372564	0.107021	0.727749	0.920627	0.231745	0.423622	0.599264	-0.00314848	0.00661407	0.646783
C3	ALDH3A1	BMI	54	0.15809	0.0509694	0.00192431	0.0268479	0.123297	0.198506	0.537229	0.000617699	0.00340378	0.856701
C1	ALDH3A1	BMI	83	0.0920944	0.0456242	0.0435347	0.246549	-0.123747	0.167421	0.46196	0.00377831	0.00282088	0.184183
C2	ALDH3A1	BMI	305	0.0394028	0.0210085	0.0607152	0.300993	0.0496131	0.0581396	0.394142	-0.000192224	0.00102035	0.850697
C4	ALDH3A1	BMI	10	-0.162358	0.128778	0.207397	0.589364	0.306909	0.487433	0.546485	-0.00759697	0.00761068	0.347414
C3	ALDH5A1	BMI	54	-0.0424587	0.0300688	0.157935	0.518435	-0.0239748	0.116009	0.837081	-0.000328198	0.00198945	0.869608
C4	ALDH5A1	BMI	10	-0.0986857	0.087501	0.259394	0.647147	-0.294345	0.343943	0.417005	0.00316722	0.00536979	0.571589
C1	ALDH5A1	BMI	83	0.0257444	0.0291406	0.376991	0.752816	-0.09931	0.107152	0.356777	0.00218906	0.00180541	0.228843
C2	ALDH5A1	BMI	305	0.00699354	0.012851	0.586304	0.867893	-0.0674987	0.0352705	0.056595	0.0014024	0.000618996	0.0241815
C3	ALMS1	BMI	54	-0.0587259	0.0285601	0.0397613	0.232163	0.0340302	0.110192	0.758688	-0.00164706	0.00188981	0.387461
C1	ALMS1	BMI	83	0.00862462	0.023022	0.70794	0.914766	-0.0190438	0.0853622	0.824024	0.000484334	0.00143827	0.737179
C4	ALMS1	BMI	10	0.0209051	0.0770724	0.786207	0.94347	-0.14213	0.291644	0.639091	0.00263882	0.00455263	0.578121
C2	ALMS1	BMI	305	-0.000516293	0.0120263	0.965757	0.988193	-0.00492645	0.0332854	0.882436	8.30237e-05	0.000584144	0.887073
C2	ALPI	BMI	305	-0.0468431	0.032425	0.148553	0.501132	-0.0513252	0.0897411	0.567797	8.43848e-05	0.00157502	0.957307
C1	ALPI	BMI	83	-0.0723148	0.0659003	0.272494	0.65959	0.282488	0.24103	0.244631	-0.00621106	0.00406125	0.130075
C4	ALPI	BMI	10	-0.203159	0.20569	0.323302	0.70706	0.193466	0.778538	0.810008	-0.00642064	0.0121553	0.611683
C3	ALPI	BMI	54	-0.0469581	0.0815148	0.564569	0.854589	-0.198829	0.316755	0.532943	0.0026965	0.00543185	0.621687
C3	ALPP	BMI	54	0.490417	0.126253	0.000102583	0.00257627	0.621103	0.491356	0.211846	-0.00232056	0.00842668	0.784114
C1	ALPP	BMI	83	0.0922985	0.0846969	0.275823	0.661418	0.320547	0.313113	0.309006	-0.00399571	0.00527592	0.451039
C4	ALPP	BMI	10	-0.266646	0.556928	0.632095	0.884353	-1.36466	2.19967	0.552257	0.0177753	0.0343446	0.61877
C2	ALPP	BMI	305	0.00868447	0.0417403	0.835182	0.955548	0.00957591	0.115526	0.933994	-1.67826e-05	0.00202753	0.993401
C2	AMBN	BMI	305	-0.008725	0.00868921	0.315322	0.699719	0.00384514	0.024037	0.873013	-0.000236648	0.000421853	0.57523
C1	AMBN	BMI	83	-0.0128968	0.017011	0.448366	0.795097	0.0374146	0.0628436	0.553262	-0.00088084	0.00105902	0.407994
C4	AMBN	BMI	10	-0.0115043	0.0732884	0.875266	0.96499	-0.338581	0.268915	0.243502	0.00529417	0.0041983	0.24283
C3	AMBN	BMI	54	0.000413086	0.0213036	0.98453	0.994956	0.0816599	0.0821267	0.324674	-0.0014429	0.00140865	0.310428
C2	AMBP	BMI	305	0.0326902	0.00733026	8.21073e-06	0.000314215	0.0468244	0.020269	0.0215519	-0.000266096	0.000355724	0.455017
C1	AMBP	BMI	83	0.0543103	0.0143148	0.000148235	0.00350078	0.127978	0.0524252	0.0168204	-0.0012896	0.000883347	0.148185
C3	AMBP	BMI	54	0.040785	0.0157592	0.00965304	0.0881525	0.0549077	0.0613469	0.374891	-0.000250747	0.00105198	0.81254
C4	AMBP	BMI	10	0.0212789	0.0428938	0.619835	0.880166	-0.0207537	0.171528	0.906681	0.000680428	0.00267808	0.805847
C3	AMDHD2	BMI	54	0.0250091	0.0165108	0.129845	0.467237	0.0442079	0.0637016	0.49078	-0.000340861	0.00109232	0.75625
C4	AMDHD2	BMI	10	0.0179485	0.0449932	0.689956	0.908935	0.120213	0.176707	0.515521	-0.00165539	0.00275881	0.565086
C1	AMDHD2	BMI	83	0.00227712	0.0131979	0.863016	0.961084	-0.00299696	0.0486665	0.951048	9.23228e-05	0.000819982	0.910633
C2	AMDHD2	BMI	305	-0.000508949	0.00695365	0.941654	0.981263	0.0267736	0.0192146	0.16452	-0.000513635	0.000337224	0.12877
C1	AMFR	BMI	83	0.0355211	0.0383256	0.354018	0.732469	0.00634689	0.141322	0.964289	0.000510707	0.0023812	0.830716
C2	AMFR	BMI	305	0.0147531	0.0205934	0.473746	0.808821	0.045815	0.0569684	0.421902	-0.000584756	0.000999772	0.559057
C4	AMFR	BMI	10	-0.0819349	0.12944	0.526738	0.83443	0.290342	0.489935	0.569808	-0.00602647	0.00764934	0.453498
C3	AMFR	BMI	54	0.0056517	0.0543667	0.917205	0.974833	-0.0900803	0.211303	0.671642	0.00169977	0.00362356	0.640967
C2	AMIGO1	BMI	305	-0.0203487	0.0134972	0.13165	0.470924	0.00272614	0.037297	0.94178	-0.000434424	0.000654591	0.507415
C4	AMIGO1	BMI	10	-0.142628	0.136167	0.294893	0.678979	-0.827349	0.485627	0.126846	0.0110831	0.0075812	0.181904
C1	AMIGO1	BMI	83	-0.0178723	0.027463	0.515189	0.829375	-0.13782	0.100953	0.175972	0.00209964	0.00170093	0.22062
C3	AMIGO1	BMI	54	-0.0201509	0.0374838	0.59086	0.869899	0.16114	0.143657	0.267144	-0.00321879	0.00246343	0.197089
C1	AMIGO2	BMI	83	0.0137292	0.013946	0.324889	0.707939	-0.0133785	0.051647	0.796263	0.000474529	0.000870214	0.587045
C4	AMIGO2	BMI	10	-0.0316265	0.0452524	0.48462	0.813297	-0.267174	0.171285	0.157422	0.0038132	0.00267435	0.191746
C3	AMIGO2	BMI	54	-0.0117095	0.0173769	0.500404	0.822541	0.0406367	0.0672678	0.548402	-0.000929363	0.00115347	0.42408
C2	AMIGO2	BMI	305	0.000804073	0.00730886	0.912399	0.973874	0.0425723	0.0200645	0.0346683	-0.000786353	0.000352141	0.0262749
C2	AMN	BMI	305	0.0185151	0.0153591	0.228018	0.616784	-0.0316423	0.0423946	0.456019	0.000944318	0.000744057	0.205363
C4	AMN	BMI	10	-0.0952735	0.126116	0.449983	0.79615	-1.10814	0.355133	0.0142214	0.0163976	0.00554508	0.0182257
C3	AMN	BMI	54	-0.0230281	0.0395355	0.560253	0.851848	-0.0929351	0.153666	0.547952	0.00124125	0.00263521	0.639594
C1	AMN	BMI	83	-0.0255388	0.0742401	0.730844	0.922705	0.166402	0.274552	0.546154	-0.00336	0.00462605	0.469736
C1	AMOT	BMI	83	0.0909791	0.0214533	2.22723e-05	0.000744878	0.177644	0.0789626	0.02718	-0.00151704	0.00133042	0.257535
C2	AMOT	BMI	305	0.0397018	0.011409	0.000501678	0.00933905	0.0301029	0.0315707	0.341093	0.000180716	0.000554083	0.744534
C3	AMOT	BMI	54	0.0612817	0.0288241	0.0334983	0.20931	0.270293	0.108165	0.0156555	-0.00371112	0.00185488	0.0506548
C4	AMOT	BMI	10	0.0386058	0.0754032	0.608657	0.87638	-0.0202858	0.301962	0.948087	0.000953321	0.00471442	0.844797
C3	AMOTL2	BMI	54	-0.0329658	0.0333605	0.323069	0.70706	-0.124257	0.129282	0.340935	0.0016208	0.00221687	0.467986
C2	AMOTL2	BMI	305	-0.00557699	0.0141722	0.693939	0.910483	-0.013202	0.0392185	0.736632	0.000143557	0.000688315	0.83493
C4	AMOTL2	BMI	10	0.0336164	0.0855567	0.694383	0.91058	0.052359	0.343365	0.882578	-0.000303401	0.00536075	0.956255
C1	AMOTL2	BMI	83	-0.00305929	0.0258462	0.905778	0.972174	0.0114123	0.0958812	0.90555	-0.000253316	0.00161545	0.875786
C2	AMPD3	BMI	305	-0.0245167	0.0200319	0.220997	0.607937	0.00434191	0.0554128	0.937597	-0.000543326	0.000972544	0.576803
C1	AMPD3	BMI	83	-0.0328254	0.0457934	0.473488	0.808821	0.243869	0.166867	0.147758	-0.00484372	0.00281164	0.0887522
C4	AMPD3	BMI	10	-0.0704036	0.12605	0.576476	0.862394	0.287261	0.477125	0.5638	-0.00578985	0.00744926	0.459382
C3	AMPD3	BMI	54	-0.0166456	0.0530352	0.753627	0.931914	-0.251434	0.203776	0.222796	0.00416882	0.00349448	0.238295
C2	AMY1A_AMY1B_AMY1C	BMI	305	-0.0542517	0.0140669	0.000114928	0.00284807	-0.0523834	0.0389317	0.179463	-3.51738e-05	0.000683253	0.958977
C3	AMY1A_AMY1B_AMY1C	BMI	54	-0.0886968	0.0304038	0.0035309	0.0423648	-0.167326	0.117889	0.161763	0.00139598	0.00202147	0.492903
C1	AMY1A_AMY1B_AMY1C	BMI	83	-0.0762885	0.0279529	0.00634919	0.0648362	0.179254	0.0994442	0.0751771	-0.00447317	0.00167552	0.00917041
C4	AMY1A_AMY1B_AMY1C	BMI	10	0.0475271	0.0945314	0.615129	0.878633	0.00982029	0.379254	0.979976	0.000610401	0.00592124	0.920431
C2	AMY2A	BMI	305	-0.0775362	0.0154677	5.36518e-07	3.26158e-05	-0.039015	0.0427455	0.362112	-0.000725215	0.000750199	0.334466
C1	AMY2A	BMI	83	-0.107152	0.0311847	0.000590282	0.0106818	0.177727	0.11094	0.113047	-0.0049868	0.00186925	0.00921832
C3	AMY2A	BMI	54	-0.0663583	0.0421672	0.115558	0.44108	-0.203841	0.163061	0.216865	0.00244083	0.00279602	0.386696
C4	AMY2A	BMI	10	0.143495	0.112415	0.201787	0.582339	0.0758473	0.450652	0.87052	0.00109512	0.00703619	0.880171
C2	AMY2B	BMI	305	-0.0753102	0.0151785	6.99028e-07	3.98003e-05	-0.0489476	0.0419793	0.244534	-0.000496314	0.000736752	0.501047
C1	AMY2B	BMI	83	-0.0982433	0.030971	0.00151338	0.022388	0.195967	0.109787	0.0780074	-0.00515004	0.00184977	0.00667843
C4	AMY2B	BMI	10	0.165941	0.121792	0.17304	0.542049	0.161727	0.488976	0.749332	6.82175e-05	0.00763461	0.99309
C3	AMY2B	BMI	54	-0.0542936	0.0418841	0.194878	0.572675	-0.179784	0.162155	0.272656	0.0022279	0.00278048	0.426624
C4	ANG	BMI	10	-0.160549	0.0794048	0.0431867	0.24577	0.0304738	0.311011	0.924356	-0.00309229	0.00485581	0.542029
C2	ANG	BMI	305	0.0182899	0.0108115	0.0907018	0.385465	-0.0160624	0.0298477	0.59087	0.000646748	0.000523847	0.217931
C1	ANG	BMI	83	0.036104	0.0249381	0.147688	0.500049	-0.00206917	0.09242	0.982193	0.000668257	0.00155727	0.668974
C3	ANG	BMI	54	-0.00505999	0.0295294	0.863945	0.961333	-0.00874586	0.115037	0.93969	6.54375e-05	0.00197254	0.973663
C2	ANGPT1	BMI	305	-0.0333501	0.0303136	0.271258	0.65841	-0.00535456	0.0838834	0.949145	-0.000527053	0.00147217	0.720585
C1	ANGPT1	BMI	83	-0.0424631	0.0498117	0.393952	0.762402	0.0167235	0.183678	0.92768	-0.00103606	0.0030948	0.738661
C3	ANGPT1	BMI	54	-0.0338944	0.0676076	0.616132	0.878633	-0.0632071	0.263308	0.811235	0.000520447	0.00451527	0.90868
C4	ANGPT1	BMI	10	0.000731593	0.202403	0.997116	0.998913	-0.191843	0.809651	0.818654	0.00311734	0.0126409	0.811422
C2	ANGPT2	BMI	305	0.0693627	0.0151418	4.63003e-06	0.000193006	0.179774	0.0413498	1.8815e-05	-0.00207873	0.000725725	0.00447059
C1	ANGPT2	BMI	83	0.0811803	0.029387	0.00573683	0.0599465	0.0163136	0.108776	0.881158	0.00113548	0.00183275	0.537292
C3	ANGPT2	BMI	54	0.0688748	0.038856	0.0763012	0.346878	0.122715	0.151146	0.420552	-0.000955895	0.00259178	0.713761
C4	ANGPT2	BMI	10	0.00968157	0.108013	0.928579	0.978811	0.0599871	0.433257	0.893302	-0.000814333	0.00676428	0.907145
C2	ANGPTL1	BMI	305	-0.0361847	0.00954945	0.000151138	0.00353734	-0.0591074	0.026391	0.0258364	0.000431571	0.000463184	0.352208
C4	ANGPTL1	BMI	10	-0.0698236	0.0706697	0.323139	0.70706	0.260315	0.256615	0.340078	-0.00534382	0.00400615	0.218959
C3	ANGPTL1	BMI	54	-0.00827321	0.0231912	0.721287	0.918213	-0.0686269	0.0899165	0.448775	0.00107161	0.00154196	0.490169
C1	ANGPTL1	BMI	83	-0.00699804	0.0219632	0.75001	0.929904	-0.017416	0.0814741	0.83127	0.000182376	0.00137282	0.894644
C2	ANGPTL2	BMI	305	0.0814602	0.015163	7.77371e-08	6.52768e-06	0.086081	0.0419666	0.041109	-8.69928e-05	0.000736522	0.906056
C1	ANGPTL2	BMI	83	0.137704	0.0276732	6.48835e-07	3.76776e-05	0.0907674	0.102519	0.378577	0.000821645	0.00172737	0.635595
C4	ANGPTL2	BMI	10	-0.154467	0.0821818	0.0601659	0.29947	-0.15879	0.32791	0.641188	6.99827e-05	0.00511962	0.989428
C3	ANGPTL2	BMI	54	-0.011045	0.0357748	0.757522	0.932854	0.0532477	0.139036	0.703297	-0.00114152	0.00238423	0.634102
C1	ANGPTL3	BMI	83	0.0333351	0.0253344	0.188239	0.56554	0.0894463	0.093766	0.342956	-0.000982253	0.0015799	0.535873
C2	ANGPTL3	BMI	305	0.0156097	0.0121181	0.1977	0.577018	0.0764745	0.033328	0.0224396	-0.00114588	0.000584919	0.0510256
C3	ANGPTL3	BMI	54	0.0240732	0.0277214	0.385175	0.757246	0.0855565	0.107619	0.43023	-0.0010916	0.00184541	0.556735
C4	ANGPTL3	BMI	10	0.0370445	0.112279	0.74145	0.926938	-0.175433	0.444041	0.703107	0.00343951	0.00693264	0.633143
C2	ANGPTL4	BMI	305	0.0760126	0.0142386	9.37252e-08	7.68464e-06	0.0971905	0.0393424	0.0140474	-0.000398716	0.000690486	0.564069
C1	ANGPTL4	BMI	83	0.0818274	0.0299123	0.00622718	0.063967	0.170797	0.110503	0.12609	-0.00155745	0.00186189	0.405343
C3	ANGPTL4	BMI	54	0.0408814	0.0355639	0.250341	0.638093	-0.0351466	0.138104	0.800118	0.0013498	0.00236811	0.571141
C4	ANGPTL4	BMI	10	-0.051251	0.113122	0.650506	0.892659	-0.48833	0.424966	0.283706	0.00707544	0.00663494	0.317369
C2	ANGPTL7	BMI	305	-0.0129943	0.0122216	0.287681	0.672149	0.00775169	0.0338001	0.81876	-0.000390586	0.000593216	0.510768
C4	ANGPTL7	BMI	10	-0.87445	0.871492	0.315671	0.700079	0.606051	3.46307	0.865425	-0.0239547	0.0540497	0.669363
C3	ANGPTL7	BMI	54	0.0274504	0.0313234	0.380836	0.754818	-0.0373244	0.121662	0.760231	0.00115006	0.00208628	0.583824
C1	ANGPTL7	BMI	83	-0.00497477	0.0269413	0.853502	0.958406	0.111076	0.0990524	0.265439	-0.00203152	0.00166898	0.227054
C3	ANK2	BMI	54	-0.0699586	0.0447371	0.117871	0.44452	-0.194035	0.172605	0.266109	0.00220305	0.00295997	0.460056
C4	ANK2	BMI	10	0.171228	0.120718	0.15607	0.515837	0.314339	0.456936	0.510947	-0.00231662	0.00713388	0.75371
C2	ANK2	BMI	305	0.0205393	0.0188407	0.275646	0.661334	0.0561001	0.0520628	0.282094	-0.000669451	0.000913681	0.46431
C1	ANK2	BMI	83	-0.00616142	0.0369886	0.867703	0.962356	-0.0579992	0.137091	0.673364	0.000907499	0.00231003	0.695461
C2	ANKMY2	BMI	305	0.016178	0.0212292	0.446022	0.794857	0.102472	0.0586603	0.0816716	-0.00162458	0.00102948	0.115597
C4	ANKMY2	BMI	10	0.078234	0.136047	0.565258	0.854956	-0.127022	0.515026	0.811403	0.0033226	0.00804089	0.690304
C1	ANKMY2	BMI	83	0.00700436	0.0435163	0.872125	0.964237	-0.0219425	0.161414	0.892207	0.00050672	0.00271969	0.852663
C3	ANKMY2	BMI	54	0.00417947	0.0504114	0.933925	0.979872	0.099323	0.194486	0.611726	-0.00168931	0.00333515	0.614636
C4	ANKRA2	BMI	10	-0.107432	0.116072	0.354673	0.732957	0.0653829	0.461705	0.890888	-0.002797	0.0072072	0.708076
C3	ANKRA2	BMI	54	-0.0142125	0.0346471	0.681654	0.905928	-0.134413	0.133629	0.319137	0.00213409	0.00229137	0.355972
C2	ANKRA2	BMI	305	0.00443126	0.0145899	0.76134	0.933855	0.0249604	0.0403134	0.536278	-0.000386496	0.000707522	0.585284
C1	ANKRA2	BMI	83	0.00808119	0.0305449	0.791343	0.944626	0.0165084	0.113328	0.884544	-0.000147514	0.00190942	0.93861
C3	ANKRD54	BMI	54	-0.0338742	0.0425977	0.42649	0.784747	-0.184688	0.16436	0.266312	0.00267751	0.00281831	0.346487
C4	ANKRD54	BMI	10	-0.072346	0.114958	0.529136	0.835666	0.308912	0.435117	0.497903	-0.00617197	0.00679359	0.390162
C1	ANKRD54	BMI	83	0.0145629	0.0340464	0.668843	0.900086	-0.169206	0.125529	0.181436	0.00321705	0.00211514	0.132164
C2	ANKRD54	BMI	305	0.00755734	0.0192263	0.694265	0.91058	-0.076894	0.0529581	0.147542	0.00158991	0.000929427	0.088172
C2	ANP32C	BMI	305	-0.0357731	0.0108428	0.00096945	0.0159148	-0.0453447	0.0299626	0.131227	0.000180207	0.000525883	0.73208
C3	ANP32C	BMI	54	-0.0725973	0.025748	0.00480932	0.0526589	0.0317187	0.0992491	0.750562	-0.00185246	0.00170214	0.281476
C4	ANP32C	BMI	10	0.0804271	0.0718337	0.262872	0.650104	-0.105148	0.280171	0.717193	0.00300421	0.00437435	0.511635
C1	ANP32C	BMI	83	0.0149891	0.021404	0.483743	0.812761	-0.0323319	0.0792099	0.684218	0.000828411	0.00133468	0.536552
C2	ANPEP	BMI	305	0.0138888	0.0100604	0.167417	0.533032	0.0418447	0.0277917	0.133197	-0.000526287	0.000487733	0.281425
C1	ANPEP	BMI	83	0.0244265	0.018492	0.186527	0.563005	-0.107901	0.0668796	0.110557	0.00231652	0.00112691	0.0430393
C3	ANPEP	BMI	54	-0.0176762	0.0247198	0.474572	0.808821	0.0191769	0.0961428	0.842679	-0.000654283	0.00164857	0.693082
C4	ANPEP	BMI	10	0.0070727	0.0638257	0.911765	0.973874	-0.262726	0.236388	0.29867	0.00436731	0.00369052	0.270627
C2	ANXA1	BMI	305	0.0187559	0.0121023	0.121195	0.450744	-0.0248526	0.0333883	0.45724	0.000820947	0.000585942	0.162216
C4	ANXA1	BMI	10	-0.0840067	0.103813	0.418392	0.780465	0.635352	0.322835	0.0845998	-0.0116454	0.00504061	0.0496647
C3	ANXA1	BMI	54	-0.0244911	0.0321978	0.446868	0.794857	0.0493726	0.125006	0.694486	-0.00131139	0.00214358	0.543353
C1	ANXA1	BMI	83	-0.000488774	0.0248452	0.984304	0.994956	0.181455	0.089751	0.0465034	-0.00318512	0.00151231	0.038289
C2	ANXA10	BMI	305	0.0409178	0.0245647	0.0957702	0.398017	0.0446568	0.0678765	0.511094	-7.03919e-05	0.00119126	0.952919
C3	ANXA10	BMI	54	0.0558975	0.0666193	0.401436	0.767642	-0.0544344	0.258971	0.834337	0.00195892	0.0044408	0.660956
C4	ANXA10	BMI	10	-0.0882088	0.231475	0.703149	0.914161	-0.268958	0.926968	0.779081	0.00292597	0.0144726	0.844828
C1	ANXA10	BMI	83	0.0119554	0.0466218	0.797617	0.946472	0.0815359	0.1719	0.636546	-0.00121808	0.0028965	0.675208
C2	ANXA11	BMI	305	-0.0202634	0.0209837	0.334208	0.718129	-0.0519272	0.0579817	0.371189	0.000596104	0.00101758	0.558441
C4	ANXA11	BMI	10	-0.117989	0.134499	0.380353	0.754411	-0.524513	0.51901	0.341793	0.00658085	0.00810328	0.440216
C1	ANXA11	BMI	83	-0.030541	0.0406403	0.452354	0.797328	-0.183068	0.149745	0.225053	0.00267008	0.00252315	0.293095
C3	ANXA11	BMI	54	-0.00226838	0.0498292	0.96369	0.987453	-0.0140823	0.192236	0.941884	0.000209762	0.00329659	0.949509
C2	ANXA2	BMI	305	0.0458034	0.0194989	0.0188226	0.139779	0.055142	0.0539621	0.30766	-0.000175815	0.000947053	0.852848
C1	ANXA2	BMI	83	0.0728761	0.0372038	0.0501323	0.269155	0.037442	0.137966	0.786784	0.000620266	0.00232455	0.790276
C3	ANXA2	BMI	54	0.0560289	0.0480471	0.243565	0.633439	0.239189	0.185305	0.202487	-0.00325228	0.00317794	0.310859
C4	ANXA2	BMI	10	0.0180761	0.121502	0.881733	0.967413	0.334968	0.459937	0.487204	-0.00512969	0.00718077	0.495314
C2	ANXA3	BMI	305	0.0228889	0.0223304	0.305358	0.690458	-0.014977	0.0617015	0.808376	0.000712883	0.00108288	0.510832
C4	ANXA3	BMI	10	-0.140509	0.143112	0.326195	0.709665	-0.044633	0.541753	0.936364	-0.00155203	0.00845834	0.858978
C3	ANXA3	BMI	54	-0.0185498	0.0530273	0.726477	0.9199	-0.0298488	0.204578	0.884561	0.000200621	0.00350828	0.954617
C1	ANXA3	BMI	83	-0.0107127	0.0460108	0.815894	0.949558	0.131557	0.16991	0.441023	-0.00249054	0.00286294	0.386913
C1	ANXA4	BMI	83	-0.0550572	0.0443568	0.214519	0.598458	-0.151246	0.16419	0.3597	0.00168383	0.00276651	0.544461
C3	ANXA4	BMI	54	-0.051142	0.054035	0.343914	0.725363	-0.242372	0.208479	0.250312	0.00339528	0.00357505	0.346651
C4	ANXA4	BMI	10	0.0522007	0.145829	0.720375	0.918166	0.105428	0.552053	0.853304	-0.000861622	0.00861903	0.92283
C2	ANXA4	BMI	305	0.000521588	0.0227543	0.981712	0.994207	-0.0352858	0.0628751	0.575073	0.000674115	0.00110346	0.541718
C4	ANXA5	BMI	10	-0.0701045	0.0591622	0.236036	0.625812	-0.188332	0.223997	0.424887	0.00191378	0.00349715	0.599143
C2	ANXA5	BMI	305	-0.00897952	0.00923291	0.330774	0.714948	-0.0164731	0.0255125	0.51897	0.000141073	0.000447739	0.752919
C3	ANXA5	BMI	54	0.0134634	0.0219278	0.539224	0.84097	-0.043153	0.0845798	0.612067	0.00100525	0.0014504	0.491342
C1	ANXA5	BMI	83	-0.000834675	0.0175249	0.962013	0.986992	0.0650793	0.0646285	0.316946	-0.00115382	0.00108893	0.292481
C2	AOC1	BMI	305	0.0151315	0.0185195	0.413896	0.77544	-0.0658144	0.0510145	0.197995	0.00152388	0.000895299	0.089763
C1	AOC1	BMI	83	0.0314258	0.0388843	0.418983	0.780465	-0.0628028	0.143879	0.663637	0.00164949	0.00242427	0.498188
C3	AOC1	BMI	54	-0.002587	0.0413738	0.950143	0.98415	-0.268489	0.159032	0.0973492	0.0047211	0.00272711	0.0893509
C4	AOC1	BMI	10	0.00542231	0.121842	0.964504	0.987955	0.286121	0.478044	0.566047	-0.0045434	0.00746253	0.559525
C2	AOC3	BMI	305	-0.0225997	0.0107342	0.0352567	0.215906	0.0602713	0.0292671	0.0403146	-0.00156015	0.000513641	0.0025936
C3	AOC3	BMI	54	-0.0252263	0.023292	0.278787	0.664354	-0.0431549	0.0906922	0.636182	0.000318316	0.00155519	0.838621
C4	AOC3	BMI	10	-0.057629	0.109082	0.597285	0.872479	-0.48633	0.408758	0.268244	0.00694006	0.0063821	0.308522
C1	AOC3	BMI	83	-0.0100402	0.0220985	0.649584	0.892589	-0.181351	0.0795637	0.0252793	0.00299888	0.0013406	0.028037
C1	AP1G2	BMI	83	0.076063	0.0461152	0.099063	0.406134	0.181236	0.17065	0.291377	-0.00184109	0.00287533	0.523781
C3	AP1G2	BMI	54	-0.0627333	0.0519118	0.226871	0.615679	-0.025887	0.200293	0.897662	-0.000654221	0.00343477	0.849682
C2	AP1G2	BMI	305	0.00608213	0.022065	0.78282	0.941595	-0.0381425	0.0610086	0.532311	0.000832574	0.0010707	0.437411
C4	AP1G2	BMI	10	-0.0352178	0.140094	0.801515	0.947567	0.638101	0.530324	0.263283	-0.0108995	0.00827978	0.224502
C3	AP2B1	BMI	54	-0.0418506	0.0307147	0.173021	0.542049	0.0154335	0.118506	0.896883	-0.00101708	0.00203217	0.618841
C4	AP2B1	BMI	10	-0.0741453	0.0828907	0.371057	0.749196	-0.0921849	0.313748	0.776376	0.000292014	0.00489832	0.953925
C1	AP2B1	BMI	83	0.0185199	0.0308996	0.548934	0.846053	-0.0594019	0.114293	0.604667	0.00136394	0.00192561	0.480784
C2	AP2B1	BMI	305	0.00565648	0.0138844	0.683715	0.905928	-0.0673973	0.0381626	0.0783929	0.00137538	0.000669782	0.0408841
C1	AP3B1	BMI	83	0.0723339	0.043629	0.0973308	0.401287	0.0639508	0.161862	0.693811	0.00014675	0.00272726	0.95722
C2	AP3B1	BMI	305	0.0304992	0.0213604	0.153338	0.510048	0.018338	0.0591138	0.756611	0.000228952	0.00103746	0.825486
C4	AP3B1	BMI	10	-0.133502	0.134321	0.320271	0.704473	-0.0796624	0.508498	0.879393	-0.000871543	0.00793911	0.915289
C3	AP3B1	BMI	54	0.0142462	0.0497731	0.774707	0.939499	0.144423	0.192037	0.455408	-0.00231131	0.00329314	0.485899
C1	AP3S2	BMI	83	0.0351502	0.0269059	0.191412	0.569649	0.0351365	0.0998208	0.725756	2.40039e-07	0.00168192	0.999886
C2	AP3S2	BMI	305	0.0126469	0.0129375	0.328303	0.71176	0.00871413	0.0357489	0.807582	7.40386e-05	0.000627399	0.906139
C4	AP3S2	BMI	10	-0.0700983	0.0829112	0.397853	0.765207	-0.0517939	0.313873	0.873025	-0.00029631	0.00490048	0.953268
C3	AP3S2	BMI	54	-0.00191816	0.0307227	0.950217	0.98415	0.0711425	0.118538	0.551003	-0.00129721	0.00203276	0.526175
C2	APBB1IP	BMI	305	0.039516	0.0146957	0.00716778	0.0713799	0.0550303	0.0406606	0.176934	-0.000292091	0.000713629	0.682606
C1	APBB1IP	BMI	83	0.0539681	0.027766	0.0519346	0.273794	0.218114	0.102387	0.0361818	-0.0028734	0.00172514	0.0996552
C4	APBB1IP	BMI	10	0.0698528	0.0937649	0.456285	0.800175	0.400581	0.354979	0.291826	-0.0053538	0.00554229	0.362339
C3	APBB1IP	BMI	54	-0.00297342	0.0365749	0.935206	0.979872	-0.0178029	0.142453	0.901026	0.000263309	0.00244293	0.914582
C1	APCS	BMI	83	0.112647	0.0227979	7.7673e-07	4.31714e-05	0.0777949	0.084484	0.359877	0.000610123	0.00142353	0.669353
C2	APCS	BMI	305	0.038487	0.0108781	0.000403112	0.00782882	0.0768385	0.0300137	0.0109487	-0.000722006	0.000526735	0.171477
C4	APCS	BMI	10	-0.0764898	0.0986125	0.43795	0.789703	-0.42656	0.37452	0.287678	0.00566698	0.00584737	0.360853
C3	APCS	BMI	54	0.0120862	0.0241782	0.617161	0.878918	0.0579886	0.0932874	0.536913	-0.000814995	0.00159972	0.612583
C2	APEX1	BMI	305	0.0383002	0.0188403	0.0420636	0.241261	-0.0336764	0.0520593	0.518195	0.00135506	0.000913656	0.139082
C4	APEX1	BMI	10	-0.151758	0.120761	0.20887	0.590918	0.191277	0.457142	0.686648	-0.00555317	0.00713751	0.458943
C1	APEX1	BMI	83	0.0482465	0.0405856	0.234535	0.623838	0.270541	0.148377	0.0719404	-0.00389135	0.00250005	0.123486
C3	APEX1	BMI	54	0.0137605	0.0484648	0.776465	0.939986	-0.0781995	0.188319	0.679667	0.00163279	0.00322942	0.615275
C2	APLP1	BMI	305	-0.0957153	0.017234	2.7945e-08	2.8363e-06	-0.0670134	0.0476671	0.160789	-0.000540352	0.000836572	0.518825
C3	APLP1	BMI	54	-0.145372	0.0456052	0.00143451	0.0215213	-0.416478	0.173332	0.0198755	0.00481323	0.00297221	0.111408
C1	APLP1	BMI	83	-0.0802195	0.0347446	0.0209528	0.151431	0.0621808	0.127854	0.628038	-0.0024928	0.00215428	0.250617
C4	APLP1	BMI	10	0.0593538	0.104353	0.569504	0.858707	0.642873	0.39504	0.142311	-0.00944584	0.00616764	0.164177
C3	APOA1	BMI	54	-0.0535329	0.0179137	0.00280469	0.0359344	-0.0914123	0.0691114	0.191729	0.000672628	0.00118527	0.572826
C2	APOA1	BMI	305	-0.0133972	0.0079343	0.0913125	0.387343	-0.0389128	0.0219003	0.0766018	0.000480412	0.000384383	0.212328
C1	APOA1	BMI	83	-0.0206837	0.0172567	0.230686	0.62055	0.0624477	0.0632845	0.32669	-0.00145527	0.0010663	0.176099
C4	APOA1	BMI	10	0.0343934	0.0540687	0.524707	0.833022	-0.185753	0.201488	0.383538	0.00356356	0.00314562	0.29008
C2	APOA2	BMI	305	-0.0633377	0.0156938	5.44076e-05	0.00159159	-0.127776	0.0432517	0.00338	0.00121317	0.000759089	0.111043
C1	APOA2	BMI	83	-0.165481	0.0436735	0.000151228	0.00353734	-0.0482584	0.161455	0.765784	-0.0020521	0.0027205	0.45285
C3	APOA2	BMI	54	-0.0873942	0.0331297	0.00834112	0.0795404	-0.167016	0.128531	0.199532	0.00141366	0.00220405	0.524084
C4	APOA2	BMI	10	0.0540726	0.177554	0.760715	0.933855	-0.53751	0.679049	0.451444	0.00957678	0.0106021	0.39276
C3	APOA4	BMI	54	-0.0659486	0.0225352	0.00342838	0.0414674	-0.00063104	0.0869377	0.994236	-0.0011598	0.00149093	0.440151
C1	APOA4	BMI	83	-0.0305882	0.020527	0.136186	0.479796	0.112422	0.0743322	0.134318	-0.00250348	0.00125245	0.0489768
C2	APOA4	BMI	305	-0.0043818	0.00964342	0.649554	0.892589	-0.0283612	0.0266451	0.287991	0.000451494	0.000467665	0.335104
C4	APOA4	BMI	10	0.00866757	0.0749106	0.907886	0.97317	-0.213129	0.289556	0.482719	0.00359007	0.00452033	0.449991
C2	APOB	BMI	305	0.00210311	0.00613805	0.731873	0.923006	0.0190097	0.0169597	0.263229	-0.000318287	0.000297643	0.285759
C4	APOB	BMI	10	0.0127431	0.0393256	0.745907	0.928007	0.112877	0.148892	0.470126	-0.00162089	0.00232458	0.50538
C1	APOB	BMI	83	0.00306102	0.0128159	0.811226	0.948478	-0.014859	0.0475082	0.755262	0.000313684	0.000800457	0.696175
C3	APOB	BMI	54	0.00297856	0.0146932	0.839356	0.956059	-0.000784075	0.0572292	0.989121	6.68026e-05	0.000981336	0.945989
C2	APOBR	BMI	305	-0.284939	0.104602	0.00644933	0.065572	-1.08306	0.283958	0.000165603	0.015093	0.00500239	0.00276801
C4	APOBR	BMI	10	0.0925965	0.072585	0.202062	0.582339	0.196074	0.274736	0.495714	-0.0016751	0.00428941	0.706345
C3	APOBR	BMI	54	-0.0200817	0.0284298	0.479964	0.811467	0.110861	0.109139	0.314439	-0.00232472	0.00187142	0.219728
C1	APOBR	BMI	83	-0.015545	0.0278221	0.576347	0.862394	-0.12168	0.102493	0.238617	0.00185801	0.00172701	0.285187
C3	APOC1	BMI	54	-0.0846612	0.023475	0.000310431	0.00633453	-0.157296	0.0905581	0.0883152	0.00128987	0.00155319	0.410073
C1	APOC1	BMI	83	-0.0409466	0.0188934	0.0302167	0.195071	0.0345117	0.0695408	0.621041	-0.00132092	0.0011717	0.262921
C2	APOC1	BMI	305	-0.0198804	0.0106814	0.062713	0.307299	-0.055629	0.0294788	0.0601047	0.000673059	0.000517387	0.194288
C4	APOC1	BMI	10	0.112627	0.0678829	0.0970896	0.400899	0.361605	0.256788	0.196729	-0.00403035	0.00400907	0.344183
C3	APOD	BMI	54	-0.0867147	0.0268143	0.00122113	0.0191573	-0.154206	0.103423	0.141996	0.00119846	0.0017737	0.502236
C2	APOD	BMI	305	-0.0376523	0.0117572	0.00136251	0.0207881	-0.0804839	0.0324307	0.0136171	0.000806424	0.000569202	0.15758
C4	APOD	BMI	10	0.211652	0.0759851	0.00534537	0.0570825	0.252303	0.30462	0.43154	-0.000658029	0.00475575	0.893371
C1	APOD	BMI	83	-0.048615	0.0249706	0.0515481	0.272372	0.0325278	0.0921425	0.724993	-0.00142042	0.00155249	0.362944
C2	APOE	BMI	305	0.0459468	0.0201951	0.0228974	0.161583	0.00905348	0.0558404	0.87131	0.000694636	0.000980087	0.479025
C3	APOE	BMI	54	-0.0755126	0.0465976	0.10512	0.418552	-0.120146	0.179715	0.50675	0.000792726	0.00308275	0.798079
C1	APOE	BMI	83	0.257757	0.216043	0.232837	0.622178	1.21044	0.79333	0.130962	-0.0166845	0.0133722	0.215737
C4	APOE	BMI	10	0.0661579	0.125778	0.598897	0.872479	0.116643	0.476055	0.812609	-0.000817211	0.00743216	0.915153
C2	APOF	BMI	305	-0.0478676	0.00665942	6.57692e-13	3.48936e-10	-0.0237371	0.018372	0.197334	-0.000454266	0.000322417	0.159879
C1	APOF	BMI	83	-0.0733441	0.0170162	1.63079e-05	0.000576805	-0.111375	0.0629777	0.0807444	0.000665796	0.0010612	0.532164
C4	APOF	BMI	10	0.134237	0.0382093	0.000442761	0.00841679	0.14066	0.144636	0.359277	-0.000103994	0.0022583	0.964399
C3	APOF	BMI	54	-0.0555894	0.0196768	0.00472623	0.0520911	-0.0913831	0.0764738	0.237525	0.000635528	0.00131142	0.629987
C4	APOH	BMI	10	0.0989644	0.0753889	0.189277	0.567492	-0.474248	0.270703	0.117889	0.00927837	0.00422616	0.059413
C2	APOH	BMI	305	0.00747021	0.0111584	0.503195	0.823975	-0.0455098	0.0308334	0.140984	0.000997387	0.000541116	0.0662759
C3	APOH	BMI	54	0.0122931	0.0264958	0.642672	0.889725	-0.0171099	0.102249	0.867755	0.000522031	0.00175335	0.767093
C1	APOH	BMI	83	0.00328454	0.024537	0.893513	0.969068	0.185416	0.0885752	0.0394492	-0.00318828	0.00149244	0.0356741
C1	APOL1	BMI	83	0.0686635	0.0466459	0.141016	0.488505	0.0460361	0.173039	0.790881	0.000396121	0.00291573	0.892272
C4	APOL1	BMI	10	-0.121654	0.107435	0.25749	0.646126	-0.832609	0.3877	0.0640181	0.011509	0.00605312	0.0937746
C2	APOL1	BMI	305	0.0155699	0.018119	0.390168	0.760401	0.0132926	0.0501462	0.79113	4.28739e-05	0.000880076	0.961178
C3	APOL1	BMI	54	-0.0177705	0.0395848	0.653488	0.893943	0.0845013	0.153507	0.584352	-0.00181575	0.00263226	0.493385
C2	APOM	BMI	305	-0.0523717	0.00934525	2.09333e-08	2.2012e-06	-0.0534471	0.0258649	0.0396406	2.02445e-05	0.000453924	0.964456
C3	APOM	BMI	54	-0.0887083	0.0245161	0.000296468	0.00610295	-0.280491	0.0914581	0.00342893	0.00340499	0.00156832	0.0345096
C1	APOM	BMI	83	-0.0474632	0.0195066	0.0149665	0.119856	-0.219117	0.0696053	0.00230159	0.00300487	0.00117281	0.0122563
C4	APOM	BMI	10	0.0104059	0.0547984	0.849392	0.958078	-0.0132907	0.207435	0.950485	0.000383607	0.00323872	0.908636
C1	APP	BMI	83	0.0375231	0.0395025	0.342167	0.72351	0.0660733	0.145663	0.651326	-0.000499783	0.00245432	0.839151
C4	APP	BMI	10	0.097498	0.169282	0.564649	0.854589	0.273628	0.676604	0.696505	-0.00285117	0.0105637	0.794066
C3	APP	BMI	54	0.0248947	0.0494191	0.614439	0.878321	-0.190016	0.190668	0.323584	0.0038156	0.00326951	0.248524
C2	APP	BMI	305	-0.00486966	0.023616	0.836634	0.955974	-0.042042	0.0653229	0.520319	0.000699818	0.00114643	0.542032
C2	APPL2	BMI	305	-0.0292151	0.030295	0.33487	0.718889	0.0423291	0.0837312	0.61355	-0.00134691	0.0014695	0.360091
C4	APPL2	BMI	10	-0.132211	0.192552	0.492319	0.818904	-0.168403	0.72892	0.82309	0.000585868	0.0113803	0.960204
C3	APPL2	BMI	54	-0.0338062	0.0713498	0.635636	0.88712	-0.140055	0.275282	0.613066	0.00188643	0.00472057	0.691073
C1	APPL2	BMI	83	0.0158382	0.0624076	0.799661	0.946905	-0.234426	0.229709	0.310512	0.00438112	0.00387055	0.261011
C4	APRT	BMI	10	-0.196907	0.0959091	0.0400674	0.233309	-0.251545	0.363021	0.507971	0.000884516	0.00566793	0.879855
C2	APRT	BMI	305	0.0197287	0.0149633	0.187347	0.564313	0.0146037	0.0413455	0.724175	9.64863e-05	0.000725635	0.894307
C3	APRT	BMI	54	0.00138766	0.0355291	0.968845	0.989	0.0519162	0.137062	0.706394	-0.00089717	0.00235044	0.704237
C1	APRT	BMI	83	0.000695039	0.03129	0.982278	0.994289	-0.0404886	0.115991	0.727945	0.000720957	0.00195443	0.713178
C3	ARAF	BMI	54	-0.0655164	0.0425995	0.124058	0.456155	0.0113778	0.164326	0.945065	-0.00136526	0.00281787	0.630065
C1	ARAF	BMI	83	0.0352277	0.0340538	0.300916	0.685579	-0.0560668	0.125567	0.656422	0.00159813	0.0021157	0.452221
C2	ARAF	BMI	305	0.0155266	0.0180281	0.389105	0.759522	0.0578419	0.0498288	0.246632	-0.000796638	0.0008745	0.363038
C4	ARAF	BMI	10	0.00468794	0.114972	0.967476	0.988959	0.0892671	0.435213	0.842608	-0.00136908	0.00679453	0.845338
C4	AREG	BMI	10	-0.18145	0.110707	0.101209	0.411159	-0.452887	0.433275	0.326453	0.00439406	0.00676482	0.534187
C1	AREG	BMI	83	0.028043	0.0296563	0.344354	0.72568	-0.162957	0.107805	0.134531	0.00334339	0.00181639	0.0693303
C3	AREG	BMI	54	0.0220469	0.04366	0.613581	0.878259	-0.0610555	0.169611	0.720324	0.00147567	0.00290887	0.614088
C2	AREG	BMI	305	-0.00622133	0.0149592	0.677493	0.90446	-0.0826214	0.0411319	0.0454565	0.0014384	0.000721899	0.0472111
C2	ARF6	BMI	305	0.033964	0.028958	0.240848	0.631157	-0.0608153	0.0800152	0.447818	0.00178436	0.00140429	0.204829
C4	ARF6	BMI	10	-0.22911	0.245524	0.350744	0.729357	-0.276741	0.985633	0.786007	0.000771024	0.0153881	0.961267
C1	ARF6	BMI	83	0.0485427	0.0549603	0.37711	0.752816	0.0662677	0.202673	0.744535	-0.000310284	0.00341494	0.927828
C3	ARF6	BMI	54	0.0191046	0.068768	0.781157	0.941379	0.153398	0.265336	0.565674	-0.00238425	0.00454983	0.602483
C3	ARFIP1	BMI	54	0.0262913	0.0444088	0.553831	0.848447	0.00161619	0.171343	0.99251	0.000438092	0.00293816	0.882048
C2	ARFIP1	BMI	305	0.0114496	0.0193878	0.554818	0.848595	0.0518794	0.0536012	0.333878	-0.000761142	0.000940706	0.419082
C4	ARFIP1	BMI	10	-0.0643624	0.119839	0.591217	0.869899	0.414075	0.453648	0.388044	-0.00774472	0.00708257	0.306009
C1	ARFIP1	BMI	83	0.0177303	0.0389478	0.648942	0.892536	-0.142471	0.143317	0.323136	0.00280435	0.00241478	0.248919
C2	ARG1	BMI	305	-0.0357084	0.0291051	0.219869	0.607108	-0.0544566	0.080548	0.499508	0.000352964	0.00141365	0.803002
C3	ARG1	BMI	54	-0.0213749	0.0392438	0.58598	0.867893	-0.00111864	0.151397	0.994133	-0.000359658	0.00259622	0.890356
C4	ARG1	BMI	10	-0.0409107	0.105937	0.699365	0.912779	0.0819907	0.401006	0.843098	-0.00198958	0.00626103	0.758794
C1	ARG1	BMI	83	-0.00266367	0.0375951	0.943516	0.98258	0.163862	0.138154	0.239058	-0.00291507	0.00232779	0.214069
C1	ARG2	BMI	83	0.05813	0.0229588	0.0113439	0.0996062	-0.0503883	0.0842472	0.551442	0.0018996	0.00141946	0.184559
C2	ARG2	BMI	305	0.0208179	0.0116917	0.0749807	0.342781	-0.00161299	0.0323058	0.960212	0.000422267	0.000566939	0.456959
C4	ARG2	BMI	10	-0.0550728	0.0749438	0.462428	0.803522	0.112521	0.28367	0.701989	-0.00271302	0.00442893	0.557169
C3	ARG2	BMI	54	-0.0192111	0.0277675	0.489027	0.816984	0.127999	0.107109	0.237495	-0.00261387	0.00183681	0.160694
C3	ARHGAP1	BMI	54	-0.0340294	0.0338516	0.314776	0.699719	-0.107537	0.130605	0.414054	0.00130507	0.00223955	0.562588
C4	ARHGAP1	BMI	10	-0.0991366	0.107759	0.35758	0.736227	-0.777921	0.353948	0.0591931	0.0109885	0.00552632	0.0819777
C1	ARHGAP1	BMI	83	-0.0175467	0.0354715	0.620832	0.880373	-0.133547	0.130914	0.310713	0.00203062	0.0022058	0.360003
C2	ARHGAP1	BMI	305	-0.00543308	0.0142662	0.703324	0.914161	-0.0405489	0.0394247	0.304528	0.000661112	0.000691919	0.340099
C2	ARHGAP25	BMI	305	0.0257923	0.0189008	0.172375	0.541782	0.0323145	0.0523088	0.537195	-0.000122797	0.000918074	0.893685
C3	ARHGAP25	BMI	54	-0.0294946	0.0440503	0.503134	0.823975	0.00114282	0.169962	0.994661	-0.000543923	0.00291433	0.852671
C4	ARHGAP25	BMI	10	-0.0720472	0.136126	0.59662	0.872479	-0.060873	0.546612	0.914071	-0.000180869	0.00853343	0.983609
C1	ARHGAP25	BMI	83	-0.000131925	0.0352038	0.99701	0.998893	0.0456033	0.129825	0.7263	-0.000800585	0.00218741	0.715322
C3	ARHGAP30	BMI	54	-0.0481749	0.0258275	0.062146	0.305418	0.0597561	0.0994049	0.550359	-0.00191612	0.00170446	0.266097
C4	ARHGAP30	BMI	10	0.0751171	0.0851276	0.377557	0.753189	0.137072	0.340976	0.69821	-0.00100279	0.00532282	0.855258
C2	ARHGAP30	BMI	305	-0.00601586	0.0109133	0.58147	0.865892	-0.0295662	0.0301702	0.327878	0.000443351	0.000529475	0.403061
C1	ARHGAP30	BMI	83	0.00986867	0.0215211	0.646551	0.891244	-0.012815	0.0798052	0.872826	0.000397099	0.00134472	0.768518
C4	ARHGAP45	BMI	10	-0.112398	0.141603	0.427335	0.784747	-0.0997301	0.536044	0.857038	-0.000205068	0.00836894	0.981051
C1	ARHGAP45	BMI	83	0.0333262	0.0498891	0.504131	0.824928	-0.0770072	0.184639	0.677732	0.00193146	0.00311109	0.536454
C2	ARHGAP45	BMI	305	0.0120815	0.0220954	0.584526	0.867131	0.0220871	0.0610517	0.717771	-0.000188371	0.00107148	0.860565
C3	ARHGAP45	BMI	54	-0.0167318	0.0524686	0.749809	0.929778	-0.024606	0.202435	0.903723	0.000139805	0.00347136	0.968029
C4	ARHGAP5	BMI	10	0.23623	0.128533	0.066079	0.318182	0.321421	0.48654	0.527414	-0.00137914	0.00759671	0.860456
C3	ARHGAP5	BMI	54	-0.0775226	0.0476301	0.10361	0.415723	-0.0954929	0.183759	0.605502	0.00031906	0.00315111	0.919739
C2	ARHGAP5	BMI	305	0.0318038	0.0201536	0.114551	0.439541	0.134426	0.0554187	0.0158656	-0.00193205	0.000972635	0.0478888
C1	ARHGAP5	BMI	83	0.00882178	0.0433296	0.838668	0.956048	-0.000116353	0.160753	0.999424	0.000156466	0.00270859	0.954077
C4	ARHGEF1	BMI	10	-0.15543	0.157253	0.322954	0.70706	0.143564	0.595266	0.815485	-0.00483994	0.00929351	0.616619
C2	ARHGEF1	BMI	305	0.0168192	0.0249365	0.500005	0.822532	-0.0115476	0.0689936	0.867189	0.000534051	0.00121086	0.659492
C3	ARHGEF1	BMI	54	0.0214705	0.058263	0.712493	0.915077	0.252198	0.224795	0.26706	-0.0040965	0.0038548	0.292828
C1	ARHGEF1	BMI	83	0.0159594	0.0508084	0.753438	0.931779	-0.102627	0.187998	0.586639	0.00207596	0.00316773	0.514102
C4	ARHGEF10	BMI	10	-0.349408	0.163106	0.0321764	0.203778	-0.120936	0.617407	0.84959	-0.00369839	0.00963924	0.711211
C3	ARHGEF10	BMI	54	-0.084997	0.0632529	0.179025	0.551847	0.127328	0.244493	0.604728	-0.00376976	0.00419257	0.372716
C2	ARHGEF10	BMI	305	0.0105427	0.0255729	0.680148	0.905622	0.0469069	0.0707401	0.507779	-0.000684616	0.00124152	0.581742
C1	ARHGEF10	BMI	83	0.0215333	0.0585631	0.713102	0.91524	0.0033126	0.217251	0.987872	0.000318963	0.00366054	0.930779
C1	ARHGEF12	BMI	83	-0.0553897	0.0748408	0.459239	0.801591	-0.128319	0.277519	0.645048	0.0012767	0.00467614	0.785529
C3	ARHGEF12	BMI	54	-0.0521012	0.0784646	0.506685	0.826536	-0.194349	0.302743	0.52372	0.00252557	0.00519145	0.628667
C4	ARHGEF12	BMI	10	-0.0254481	0.211774	0.904351	0.97197	0.571875	0.801618	0.495879	-0.00966937	0.0125154	0.461975
C2	ARHGEF12	BMI	305	-0.00351098	0.0330439	0.915382	0.974125	-0.0174283	0.0913047	0.848747	0.000262014	0.00160243	0.870225
C4	ARHGEF5	BMI	10	-0.0884999	0.125376	0.480266	0.811638	0.706352	0.474699	0.17507	-0.0128663	0.00741113	0.120762
C1	ARHGEF5	BMI	83	-0.0144273	0.042967	0.737039	0.924229	-0.030176	0.159394	0.850318	0.000275706	0.00268587	0.918494
C2	ARHGEF5	BMI	305	-0.0029142	0.0195659	0.881599	0.967413	-0.0507564	0.0540638	0.348569	0.000900679	0.000948814	0.343241
C3	ARHGEF5	BMI	54	0.00116621	0.0496147	0.981247	0.99416	-0.150479	0.192	0.436747	0.00269259	0.00329261	0.417221
C1	ARID3A	BMI	83	0.032466	0.0214738	0.130563	0.468615	-0.0964198	0.0782561	0.221474	0.00225626	0.00131859	0.0908865
C4	ARID3A	BMI	10	0.0901449	0.0675965	0.182343	0.556567	0.207223	0.264523	0.455965	-0.00189511	0.00412967	0.658517
C3	ARID3A	BMI	54	0.0249388	0.0268271	0.352571	0.731334	0.108626	0.103782	0.300093	-0.00148595	0.00177977	0.407586
C2	ARID3A	BMI	305	0.000254084	0.0105742	0.98083	0.994119	-0.0607333	0.0291461	0.0380205	0.00114818	0.000511526	0.0255146
C2	ARID4B	BMI	305	0.0145	0.0140975	0.303691	0.688688	-0.00166791	0.0390062	0.965921	0.000304372	0.000684544	0.656901
C3	ARID4B	BMI	54	-0.0158431	0.0308683	0.607778	0.87638	-0.00764149	0.119095	0.949086	-0.000145625	0.00204235	0.94343
C1	ARID4B	BMI	83	-0.00635292	0.0247721	0.7976	0.946472	0.0271086	0.091807	0.768537	-0.000585768	0.00154689	0.705921
C4	ARID4B	BMI	10	-0.00228745	0.083331	0.978101	0.992989	0.346362	0.315386	0.304061	-0.0056448	0.00492479	0.284837
C4	ARL13B	BMI	10	0.141326	0.132522	0.286226	0.670581	-0.177495	0.519177	0.741251	0.00516074	0.00810546	0.542106
C1	ARL13B	BMI	83	0.0394178	0.0409751	0.336053	0.719722	0.0401666	0.152027	0.792292	-1.31081e-05	0.00256159	0.99593
C2	ARL13B	BMI	305	0.00674535	0.0184556	0.714745	0.916046	-0.00343276	0.0509965	0.946376	0.000191611	0.000894974	0.830616
C3	ARL13B	BMI	54	0.00296478	0.0438299	0.94607	0.983044	0.227776	0.169116	0.183865	-0.00399145	0.00290001	0.174608
C2	ARL2BP	BMI	305	0.0102226	0.0107356	0.340988	0.723421	-0.0128294	0.0296667	0.665722	0.000433968	0.000520642	0.405206
C4	ARL2BP	BMI	10	0.0585327	0.0719449	0.415888	0.777924	0.112228	0.288191	0.707127	-0.000869209	0.00449949	0.851633
C1	ARL2BP	BMI	83	0.00951256	0.0228553	0.677258	0.904354	0.0017198	0.0847926	0.983868	0.000136412	0.00142867	0.924168
C3	ARL2BP	BMI	54	0.00562106	0.0254935	0.825489	0.95379	-0.0169972	0.0983496	0.86346	0.00040161	0.00168661	0.812726
C4	ARMCX2	BMI	10	-0.137456	0.10672	0.197744	0.577018	-0.343049	0.403925	0.420407	0.00332824	0.00630657	0.611999
C1	ARMCX2	BMI	83	0.0448154	0.0364049	0.218312	0.604835	-0.0625445	0.13447	0.643095	0.0018794	0.00226573	0.409265
C2	ARMCX2	BMI	305	-0.019249	0.0166449	0.247497	0.636054	-0.0290379	0.046	0.528348	0.000184279	0.000807283	0.81959
C3	ARMCX2	BMI	54	0.00886122	0.0441683	0.840993	0.956266	-0.159477	0.17033	0.353456	0.00298869	0.0029207	0.310914
C4	ARNT	BMI	10	0.164428	0.0901551	0.0681769	0.324403	0.0425063	0.359242	0.908729	0.00197373	0.00560904	0.734014
C3	ARNT	BMI	54	-0.0479555	0.0277252	0.0836891	0.367778	-0.178315	0.106359	0.0996365	0.00231453	0.00182387	0.210086
C2	ARNT	BMI	305	-0.0149533	0.0120044	0.21289	0.596355	0.00731225	0.0331969	0.82581	-0.000419179	0.000582612	0.472399
C1	ARNT	BMI	83	0.00651802	0.0267024	0.807155	0.948478	0.080794	0.0986847	0.415355	-0.00130029	0.00166284	0.436511
C4	ARNTL	BMI	10	0.149271	0.0869984	0.0862002	0.37347	0.0523541	0.329344	0.877636	0.00156889	0.00514205	0.768069
C2	ARNTL	BMI	305	0.0181052	0.0135749	0.182294	0.556567	0.0302882	0.0375077	0.420002	-0.000229363	0.000658271	0.727758
C1	ARNTL	BMI	83	0.0140716	0.0265061	0.595501	0.871688	-0.101177	0.0974097	0.302047	0.00201748	0.00164127	0.222548
C3	ARNTL	BMI	54	0.0118161	0.0340241	0.728377	0.921085	-0.209985	0.128683	0.108765	0.00393761	0.00220648	0.0801655
C2	ARSA	BMI	305	0.0446608	0.0142004	0.00166068	0.024049	0.0344428	0.0392951	0.381443	0.000192373	0.000689653	0.78048
C1	ARSA	BMI	83	0.0938241	0.03918	0.0166343	0.12841	0.0128526	0.145061	0.929617	0.00141744	0.0024442	0.563578
C4	ARSA	BMI	10	-0.327063	0.196391	0.0958409	0.398017	-1.18163	0.723508	0.141071	0.0138345	0.0112966	0.255539
C3	ARSA	BMI	54	0.0448612	0.0430669	0.297568	0.682411	0.0163894	0.1677	0.922522	0.000505501	0.00287568	0.861146
C1	ARSB	BMI	83	0.0764761	0.0392641	0.0514463	0.271957	-0.0407982	0.145048	0.779217	0.00205291	0.00244394	0.403381
C4	ARSB	BMI	10	-0.158743	0.116746	0.173916	0.543347	-0.659755	0.431285	0.164609	0.00811021	0.00673351	0.262835
C3	ARSB	BMI	54	-0.0382079	0.0410149	0.351563	0.730364	0.0184096	0.158239	0.90783	-0.00100525	0.00271352	0.712545
C2	ARSB	BMI	305	0.0133682	0.0189915	0.481493	0.811769	-0.0158317	0.0525316	0.763335	0.000549738	0.000921957	0.551438
C2	ART3	BMI	305	-0.0434516	0.0108433	6.14403e-05	0.00174484	-0.029124	0.0299982	0.332394	-0.00026974	0.000526483	0.608784
C1	ART3	BMI	83	-0.056432	0.0258927	0.0292981	0.190798	-0.00329	0.0958627	0.972706	-0.000930268	0.00161521	0.566252
C3	ART3	BMI	54	-0.0633503	0.0303776	0.0370307	0.22291	0.00878877	0.117855	0.940841	-0.00128085	0.00202101	0.529012
C4	ART3	BMI	10	0.131024	0.109304	0.230642	0.62055	0.238374	0.437131	0.600407	-0.00173777	0.00682488	0.805438
C4	ART5	BMI	10	-0.145158	0.151607	0.338335	0.721985	-0.252821	0.60741	0.688186	0.0017429	0.00948371	0.85876
C2	ART5	BMI	305	-0.00630746	0.0166396	0.70464	0.914478	0.0273816	0.0459774	0.551924	-0.000634252	0.000806924	0.432475
C1	ART5	BMI	83	-0.00378166	0.0343498	0.912336	0.973874	0.0340129	0.127336	0.790063	-0.000661635	0.00214558	0.758592
C3	ART5	BMI	54	0.00117275	0.0418513	0.977645	0.992989	-0.247327	0.159073	0.12606	0.00441154	0.00272749	0.111835
C1	ARTN	BMI	83	0.0488502	0.0272365	0.0728841	0.337929	-0.0918371	0.0997454	0.359933	0.00246259	0.00168053	0.146692
C3	ARTN	BMI	54	-0.0497004	0.0329863	0.131888	0.471486	-0.095926	0.127272	0.454423	0.000820812	0.0021827	0.708407
C2	ARTN	BMI	305	-0.0100592	0.0138874	0.468859	0.807276	-0.0424043	0.0383721	0.270001	0.000608986	0.000673485	0.366591
C4	ARTN	BMI	10	0.000361819	0.089025	0.996757	0.998893	-0.0466515	0.336943	0.893302	0.000761086	0.00526084	0.88855
C1	ASAH1	BMI	83	0.0551127	0.0260891	0.0346456	0.213283	-0.0235846	0.0963746	0.807294	0.00137765	0.00162388	0.398735
C4	ASAH1	BMI	10	-0.134953	0.0792396	0.0885496	0.379703	-0.428743	0.299934	0.190738	0.00475607	0.00468302	0.339548
C2	ASAH1	BMI	305	0.0186682	0.0123618	0.131006	0.469365	0.00632771	0.0342059	0.853362	0.000232312	0.000600292	0.699029
C3	ASAH1	BMI	54	0.0299761	0.0293647	0.30734	0.693349	0.0383723	0.113297	0.736208	-0.000149074	0.00194283	0.939133
C2	ASAH2	BMI	305	0.0562957	0.0185213	0.00236963	0.0315015	0.0839102	0.0512339	0.102504	-0.000519879	0.000899164	0.563572
C1	ASAH2	BMI	83	0.0788537	0.0479077	0.099774	0.408189	0.300447	0.175879	0.0914174	-0.00387916	0.00296349	0.194242
C4	ASAH2	BMI	10	-0.142568	0.110952	0.198809	0.578534	-0.633345	0.40752	0.158757	0.00794499	0.00636281	0.247091
C3	ASAH2	BMI	54	-0.020966	0.0516801	0.684972	0.906242	-0.154683	0.200411	0.44371	0.00237399	0.00343652	0.492755
C2	ASGR1	BMI	305	0.0722288	0.0100007	5.10771e-13	2.83891e-10	0.0690459	0.0276779	0.0131415	5.99214e-05	0.000485749	0.901905
C1	ASGR1	BMI	83	0.122808	0.0224121	4.26427e-08	4.01392e-06	0.250609	0.0818304	0.00297851	-0.00223721	0.00137879	0.108565
C3	ASGR1	BMI	54	0.0370814	0.0273759	0.175568	0.545589	0.102988	0.106207	0.336687	-0.0011702	0.00182129	0.523364
C4	ASGR1	BMI	10	-0.091321	0.0701557	0.193022	0.571363	-0.570144	0.231664	0.0392525	0.00775113	0.00361693	0.064473
C2	ASGR2	BMI	305	0.0192019	0.00754108	0.0108872	0.0966352	0.0292181	0.0208615	0.162363	-0.000188575	0.00036613	0.606895
C3	ASGR2	BMI	54	0.0301714	0.0190831	0.113866	0.437911	0.0139578	0.074291	0.851702	0.000287864	0.00127392	0.822113
C1	ASGR2	BMI	83	0.0216105	0.0156902	0.168411	0.535174	0.168908	0.0556771	0.00324586	-0.0025785	0.000938131	0.00737782
C4	ASGR2	BMI	10	0.0277067	0.046077	0.547632	0.844826	-0.272449	0.16892	0.145434	0.00485869	0.00263721	0.102673
C2	ASPN	BMI	305	-0.0140477	0.007462	0.0597601	0.298213	0.0260629	0.020615	0.207105	-0.000755221	0.000361829	0.0377023
C1	ASPN	BMI	83	-0.00675319	0.0153954	0.660915	0.897212	-0.0730874	0.0565976	0.200254	0.00116112	0.000953559	0.226883
C3	ASPN	BMI	54	-0.00663191	0.0186848	0.722638	0.918505	-0.0986593	0.0715739	0.173974	0.00163373	0.00122721	0.188912
C4	ASPN	BMI	10	-0.0046867	0.0667662	0.944038	0.982683	-0.11458	0.265235	0.677154	0.00177889	0.0041412	0.678852
C4	ASPSCR1	BMI	10	-0.167775	0.118769	0.157766	0.518426	0.068126	0.449641	0.883323	-0.0038186	0.00701998	0.601294
C1	ASPSCR1	BMI	83	0.020149	0.0386355	0.602008	0.873406	0.084697	0.14315	0.555722	-0.00112992	0.00241195	0.640709
C3	ASPSCR1	BMI	54	0.0141413	0.044013	0.747985	0.928759	0.0526039	0.169812	0.757968	-0.000682903	0.00291197	0.815506
C2	ASPSCR1	BMI	305	0.00296606	0.0187714	0.874449	0.964966	-0.00310526	0.0519505	0.952376	0.000114302	0.000911748	0.900317
C4	ASRGL1	BMI	10	-0.188702	0.174532	0.279614	0.664586	-0.686895	0.660672	0.328883	0.00806456	0.0103148	0.456819
C3	ASRGL1	BMI	54	-0.0554637	0.0646631	0.39104	0.761185	0.0471554	0.249495	0.850826	-0.00182199	0.00427839	0.671968
C2	ASRGL1	BMI	305	0.0177969	0.0272304	0.51339	0.828465	0.0162494	0.0752413	0.829161	2.91335e-05	0.0013205	0.982413
C1	ASRGL1	BMI	83	0.0237727	0.0600801	0.692339	0.90999	0.079139	0.222802	0.723364	-0.000969229	0.00375414	0.796926
C1	ASS1	BMI	83	0.116361	0.0478713	0.0150698	0.120311	0.0553457	0.177466	0.755944	0.00106808	0.00299017	0.721874
C4	ASS1	BMI	10	-0.413392	0.192852	0.0320676	0.203199	-0.949049	0.748932	0.240724	0.00867132	0.0116931	0.479545
C2	ASS1	BMI	305	0.026522	0.0205171	0.196123	0.574492	-0.0386343	0.0566423	0.495713	0.00122664	0.000994067	0.218175
C3	ASS1	BMI	54	-0.0730632	0.0601522	0.224503	0.612387	-0.484293	0.226732	0.0374093	0.00730141	0.00388805	0.0660067
C2	ATF2	BMI	305	-0.0239852	0.0209327	0.251867	0.639086	-0.00112233	0.0578355	0.98453	-0.000430447	0.00101506	0.671823
C1	ATF2	BMI	83	0.0381092	0.0397331	0.337493	0.72094	0.119072	0.146519	0.418786	-0.00141713	0.00246848	0.567498
C4	ATF2	BMI	10	0.0561841	0.134168	0.675393	0.903621	-0.472418	0.507923	0.379531	0.00855706	0.00793025	0.312025
C3	ATF2	BMI	54	-0.0170907	0.0496993	0.730935	0.922721	-0.136442	0.191672	0.479738	0.00211925	0.00328699	0.521932
C3	ATF4	BMI	54	0.0303176	0.0211232	0.15121	0.506578	0.010107	0.082231	0.902653	0.000358813	0.00141002	0.800133
C4	ATF4	BMI	10	-0.07104	0.0566634	0.209944	0.592161	-0.141493	0.214555	0.528117	0.00114036	0.00334951	0.742281
C2	ATF4	BMI	305	0.00796009	0.00884496	0.368143	0.745741	0.041688	0.0244388	0.0890676	-0.000635015	0.000428931	0.139789
C1	ATF4	BMI	83	-0.00843656	0.0167884	0.6153	0.878633	0.100917	0.0619043	0.10694	-0.00191435	0.00104309	0.0701358
C1	ATG16L1	BMI	83	0.0705192	0.0488685	0.14901	0.502235	0.0194375	0.181197	0.914838	0.000894224	0.0030531	0.770355
C2	ATG16L1	BMI	305	0.0212662	0.0235969	0.367468	0.745404	0.0323536	0.0653047	0.620659	-0.000208739	0.00114613	0.855606
C4	ATG16L1	BMI	10	-0.103225	0.148827	0.487938	0.81687	-0.155132	0.563386	0.79002	0.000840247	0.00879582	0.926245
C3	ATG16L1	BMI	54	0.024381	0.0551444	0.658396	0.896082	0.191547	0.212776	0.372148	-0.00296794	0.00364864	0.419676
C1	ATG4A	BMI	83	0.0455769	0.0358515	0.203632	0.584744	-0.13715	0.131331	0.29945	0.00319871	0.00221285	0.152171
C2	ATG4A	BMI	305	-0.0157315	0.0186816	0.39974	0.766597	-0.0551827	0.0516472	0.286166	0.000742756	0.000906459	0.4132
C4	ATG4A	BMI	10	-0.0785114	0.118938	0.509186	0.826605	0.0937244	0.450251	0.840306	-0.00278811	0.00702965	0.702017
C3	ATG4A	BMI	54	5.10012e-05	0.0443815	0.999083	0.999655	-0.182424	0.170853	0.290577	0.00323986	0.00292982	0.273894
C4	ATOX1	BMI	10	-0.314522	0.145326	0.0304445	0.196216	-0.598547	0.550135	0.308283	0.00459772	0.00858909	0.606999
C1	ATOX1	BMI	83	0.062483	0.046306	0.177224	0.548845	-0.193071	0.169253	0.257345	0.00447365	0.00285186	0.120621
C3	ATOX1	BMI	54	0.0493369	0.0538526	0.359589	0.73778	-0.11201	0.207762	0.592099	0.00286471	0.00356273	0.425012
C2	ATOX1	BMI	305	0.00440817	0.0235593	0.851575	0.958317	-0.0959291	0.0649113	0.140487	0.00188899	0.00113921	0.0983204
C2	ATP1B1	BMI	305	-0.0251979	0.0128913	0.0506257	0.271023	-0.0562786	0.0356188	0.115145	0.000585179	0.000625158	0.349993
C1	ATP1B1	BMI	83	-0.0234584	0.0244647	0.337625	0.72109	0.0152933	0.0901973	0.865784	-0.000678366	0.00151975	0.656524
C3	ATP1B1	BMI	54	-0.0166389	0.0347393	0.631964	0.884353	-0.170185	0.133476	0.207968	0.00272664	0.00228921	0.239028
C4	ATP1B1	BMI	10	0.0372856	0.0866343	0.66692	0.900041	-0.0428565	0.346505	0.904618	0.00129729	0.00540965	0.816508
C3	ATP1B2	BMI	54	-0.0186423	0.0195702	0.340801	0.723242	-0.0986304	0.0755112	0.197243	0.00142018	0.00129488	0.277798
C4	ATP1B2	BMI	10	0.026986	0.052828	0.609472	0.87638	0.0857574	0.199931	0.679287	-0.000951343	0.00312129	0.768303
C1	ATP1B2	BMI	83	-0.00952896	0.018922	0.614548	0.878321	-0.113294	0.069174	0.10534	0.00181649	0.00116557	0.123023
C2	ATP1B2	BMI	305	-0.00312356	0.00842276	0.710751	0.914766	0.00673121	0.0233032	0.772891	-0.000185523	0.00040896	0.650409
C3	ATP1B3	BMI	54	-0.0399806	0.0264741	0.130999	0.469365	-0.0246272	0.103111	0.812168	-0.000272563	0.00176796	0.878074
C4	ATP1B3	BMI	10	0.0686091	0.0665534	0.302593	0.687535	0.22119	0.251917	0.405527	-0.00247	0.00393319	0.547515
C2	ATP1B3	BMI	305	0.00935102	0.010384	0.367842	0.745475	0.0221785	0.0286947	0.440177	-0.000241492	0.0005036	0.631906
C1	ATP1B3	BMI	83	0.00405871	0.01971	0.836852	0.955974	-0.0168566	0.0726587	0.817126	0.000366115	0.00122418	0.765652
C4	ATP1B4	BMI	10	-0.114623	0.0708709	0.105802	0.419044	0.0668657	0.268265	0.809446	-0.00293794	0.00418839	0.502913
C1	ATP1B4	BMI	83	0.012999	0.0209892	0.535707	0.838848	-0.0138869	0.0774581	0.858164	0.000470605	0.00130501	0.719326
C3	ATP1B4	BMI	54	0.00656392	0.027235	0.809547	0.948478	-0.029845	0.105976	0.779353	0.000646288	0.00181691	0.723498
C2	ATP1B4	BMI	305	0.00222396	0.0110949	0.84113	0.956281	0.0353695	0.0306392	0.249252	-0.000624022	0.000537735	0.246773
C4	ATP2B4	BMI	10	0.227035	0.108295	0.0360418	0.21899	0.294655	0.409886	0.492681	-0.00109446	0.00639848	0.868431
C3	ATP2B4	BMI	54	-0.0796008	0.0401287	0.0472964	0.260275	0.0662576	0.154774	0.670352	-0.00258969	0.00265402	0.333699
C2	ATP2B4	BMI	305	-0.0172681	0.0171695	0.31454	0.699719	0.0128596	0.04748	0.786696	-0.00056724	0.000833339	0.496591
C1	ATP2B4	BMI	83	-0.00678234	0.0359857	0.850506	0.958186	-0.188253	0.131849	0.157195	0.00317662	0.00222149	0.156577
C4	ATP5F1D	BMI	10	0.168926	0.0864379	0.0506658	0.271023	-0.098387	0.330229	0.773343	0.00432735	0.00515583	0.425663
C2	ATP5F1D	BMI	305	0.00641627	0.0134816	0.634127	0.886198	0.0126871	0.037254	0.733672	-0.00011805	0.000653779	0.856829
C3	ATP5F1D	BMI	54	-0.0103452	0.0320124	0.746572	0.928007	-0.0810427	0.123563	0.514792	0.0012552	0.0021189	0.556162
C1	ATP5F1D	BMI	83	0.00616498	0.0255905	0.809626	0.948478	-0.0397697	0.0943601	0.67453	0.000804093	0.00158988	0.614401
C1	ATP5IF1	BMI	83	0.0646604	0.0743757	0.384642	0.756579	-0.0293076	0.275723	0.915612	0.00164498	0.00464586	0.724202
C2	ATP5IF1	BMI	305	0.028574	0.0359945	0.427286	0.784747	-0.0221029	0.0995746	0.824484	0.00095406	0.00174756	0.585509
C4	ATP5IF1	BMI	10	0.0692323	0.227135	0.760513	0.933855	1.02146	0.846648	0.262097	-0.0154144	0.0132184	0.277147
C3	ATP5IF1	BMI	54	0.0241213	0.0828722	0.771001	0.938093	-0.0293722	0.319731	0.927158	0.000949788	0.00548289	0.863145
C2	ATP5PO	BMI	305	-0.0206285	0.0127307	0.105153	0.418552	-0.0433589	0.0351782	0.2187	0.000427933	0.000617392	0.488759
C3	ATP5PO	BMI	54	-0.0415778	0.0306357	0.174727	0.544716	-0.152293	0.118235	0.203432	0.00196573	0.00202748	0.336762
C1	ATP5PO	BMI	83	0.0286258	0.0241652	0.236181	0.625812	-0.00703638	0.0891213	0.937265	0.000624284	0.00150166	0.678708
C4	ATP5PO	BMI	10	0.0601474	0.081578	0.46094	0.802879	-0.0696574	0.308917	0.827252	0.00210113	0.00482289	0.6746
C3	ATP6AP2	BMI	54	-0.0157172	0.029547	0.594769	0.871574	0.0363467	0.114831	0.752874	-0.000924489	0.00196935	0.640719
C4	ATP6AP2	BMI	10	-0.0409994	0.0861335	0.634075	0.886198	0.383479	0.308913	0.249628	-0.00687132	0.004823	0.192065
C1	ATP6AP2	BMI	83	0.00512207	0.0236115	0.828262	0.954258	0.0415649	0.0870638	0.634358	-0.000637946	0.00146697	0.664811
C2	ATP6AP2	BMI	305	-0.00198012	0.0124406	0.873538	0.964557	-0.0542846	0.0343691	0.115274	0.000984766	0.000603216	0.103607
C1	ATP6V1D	BMI	83	0.0268157	0.0153975	0.0815856	0.361941	0.0501229	0.0567726	0.379919	-0.000407995	0.000956559	0.670858
C2	ATP6V1D	BMI	305	-0.010717	0.00811242	0.186479	0.563005	-0.0184674	0.022434	0.411049	0.000145906	0.000393709	0.7112
C4	ATP6V1D	BMI	10	-0.012384	0.0520152	0.811816	0.948478	-0.290347	0.19685	0.178456	0.00449969	0.00307337	0.181325
C3	ATP6V1D	BMI	54	0.0040255	0.0208866	0.847169	0.957688	0.0425072	0.0811608	0.602684	-0.000683329	0.00139193	0.625548
C3	ATP6V1F	BMI	54	-0.11719	0.0498783	0.0187978	0.139779	-0.522146	0.187643	0.00749681	0.00719006	0.00321776	0.0297738
C1	ATP6V1F	BMI	83	-0.0370247	0.0446578	0.407061	0.771929	0.0161203	0.165577	0.922682	-0.000930293	0.00278978	0.739645
C4	ATP6V1F	BMI	10	-0.0498861	0.131288	0.703964	0.914182	0.535121	0.496942	0.312955	-0.00946972	0.00775838	0.256998
C2	ATP6V1F	BMI	305	-0.00594631	0.0207409	0.774346	0.939499	0.0628437	0.0572474	0.273182	-0.00129506	0.0010047	0.19838
C1	ATP6V1G1	BMI	83	0.0535848	0.0376638	0.154819	0.51351	0.0685465	0.139732	0.625066	-0.000261911	0.00235441	0.911699
C3	ATP6V1G1	BMI	54	-0.028854	0.046145	0.531781	0.83708	-0.0479133	0.178053	0.788921	0.000338397	0.00305331	0.912178
C4	ATP6V1G1	BMI	10	-0.0682381	0.124543	0.583754	0.866867	0.330267	0.471424	0.503432	-0.00645096	0.00736024	0.406327
C2	ATP6V1G1	BMI	305	-0.00470157	0.0194856	0.809334	0.948478	0.00655232	0.053926	0.903371	-0.000211864	0.000946387	0.823013
C4	ATP6V1G2	BMI	10	0.192909	0.180137	0.284215	0.668821	0.0109425	0.719986	0.988246	0.00294573	0.0112411	0.799904
C2	ATP6V1G2	BMI	305	0.0183362	0.0260556	0.481599	0.811769	-0.0140094	0.07209	0.846046	0.000608949	0.0012652	0.630646
C1	ATP6V1G2	BMI	83	0.0304248	0.0486386	0.531626	0.83708	0.314269	0.179339	0.083494	-0.00496886	0.00302177	0.103979
C3	ATP6V1G2	BMI	54	-0.0262898	0.06088	0.665865	0.899743	-0.0602838	0.234812	0.798399	0.00060362	0.0040269	0.881426
C2	ATRAID	BMI	305	0.0185631	0.00845115	0.0280551	0.185334	0.0132756	0.0233906	0.570753	9.95524e-05	0.000410552	0.808569
C1	ATRAID	BMI	83	0.02738	0.0148275	0.0648087	0.313572	0.0761295	0.0547318	0.168048	-0.000853418	0.000922252	0.357526
C3	ATRAID	BMI	54	0.0255001	0.0195796	0.192788	0.571285	0.0659921	0.0760719	0.389656	-0.000718896	0.00130446	0.583922
C4	ATRAID	BMI	10	0.0523483	0.0663911	0.430414	0.785971	-0.214927	0.247967	0.411317	0.00432645	0.00387137	0.296194
C1	ATRN	BMI	83	0.0276602	0.0114236	0.0154645	0.122043	0.0364405	0.0423729	0.392329	-0.000153704	0.000713959	0.830087
C4	ATRN	BMI	10	-0.0545593	0.0358141	0.127657	0.462564	-0.0827019	0.143412	0.580019	0.000455565	0.00223903	0.843851
C2	ATRN	BMI	305	0.0063792	0.00495634	0.198066	0.577524	0.00613624	0.0137173	0.654952	4.57412e-06	0.000240744	0.984854
C3	ATRN	BMI	54	-0.0145718	0.0116782	0.212113	0.594787	-0.00586813	0.045462	0.897794	-0.000154533	0.000779582	0.843641
C3	ATXN10	BMI	54	0.0690293	0.0528446	0.191461	0.569649	0.0632533	0.203894	0.757629	0.000102549	0.00349628	0.976713
C2	ATXN10	BMI	305	0.0104089	0.0225596	0.644515	0.890691	0.0544471	0.062381	0.383454	-0.000829069	0.00109479	0.449467
C4	ATXN10	BMI	10	-0.0387825	0.142643	0.785711	0.943401	-0.353614	0.539934	0.530895	0.00509644	0.00842983	0.562214
C1	ATXN10	BMI	83	0.00555601	0.042239	0.89535	0.969887	-0.0902389	0.155742	0.563918	0.00167689	0.00262408	0.5246
C1	ATXN2	BMI	83	0.0889202	0.0546642	0.103809	0.415939	-0.0839068	0.201543	0.678276	0.00302556	0.00339603	0.375615
C2	ATXN2	BMI	305	0.0260529	0.0288037	0.365731	0.743728	0.0309514	0.079588	0.697627	-9.22217e-05	0.0013968	0.947403
C4	ATXN2	BMI	10	-0.0282239	0.18459	0.878477	0.966368	-0.384382	0.698784	0.597288	0.00576521	0.0109096	0.611526
C3	ATXN2	BMI	54	-0.00643907	0.0697044	0.926399	0.978532	-0.0760509	0.271335	0.780372	0.00123598	0.00465302	0.791575
C4	ATXN2L	BMI	10	-0.0760607	0.0831963	0.360595	0.738786	-0.286539	0.314948	0.389516	0.00340695	0.00491687	0.507978
C3	ATXN2L	BMI	54	-0.0278174	0.0308331	0.366956	0.745277	0.0499024	0.118975	0.676626	-0.00137995	0.0020403	0.501816
C1	ATXN2L	BMI	83	0.0230262	0.0270628	0.394857	0.762915	-0.140604	0.0986253	0.157816	0.00286425	0.0016617	0.0885796
C2	ATXN2L	BMI	305	0.00330263	0.0129835	0.799209	0.946715	0.0523305	0.0358734	0.145669	-0.000923018	0.000629582	0.143663
C2	ATXN3	BMI	305	-0.0123553	0.0175435	0.481268	0.811769	-0.0397814	0.048525	0.412968	0.000516344	0.000851637	0.544773
C3	ATXN3	BMI	54	0.00737613	0.040789	0.856496	0.959131	0.0840192	0.157356	0.595656	-0.0013608	0.00269838	0.616177
C4	ATXN3	BMI	10	0.0151061	0.110092	0.890862	0.969068	0.109346	0.416749	0.79966	-0.0015255	0.00650649	0.820518
C1	ATXN3	BMI	83	-7.22515e-05	0.0361372	0.998405	0.999645	0.120136	0.133355	0.370326	-0.00210427	0.00224693	0.351795
C1	AXIN1	BMI	83	-0.0523462	0.0710556	0.461309	0.803026	-0.0516477	0.26361	0.84516	-1.22278e-05	0.00444172	0.99781
C3	AXIN1	BMI	54	-0.0448725	0.0723189	0.534941	0.838548	-0.157883	0.279028	0.573942	0.00200647	0.00478478	0.676692
C4	AXIN1	BMI	10	-0.0737022	0.195184	0.705725	0.914766	0.179115	0.73884	0.814548	-0.00409249	0.0115351	0.731921
C2	AXIN1	BMI	305	-0.0100336	0.0305626	0.742686	0.927632	0.00286471	0.084585	0.973005	-0.000242826	0.00148447	0.870172
C1	AXL	BMI	83	0.0347487	0.0162558	0.0325476	0.205016	0.0244779	0.0599389	0.684071	0.000179799	0.00100996	0.859147
C2	AXL	BMI	305	0.00660607	0.00927161	0.476152	0.809015	0.030591	0.0256185	0.233374	-0.000451555	0.000449617	0.31603
C3	AXL	BMI	54	0.00948266	0.0257918	0.713126	0.91524	-0.147613	0.0978994	0.137657	0.00278916	0.00167876	0.102643
C4	AXL	BMI	10	0.0126977	0.0657614	0.84689	0.957688	-0.157417	0.256546	0.556519	0.00275382	0.00400542	0.511189
C3	AZI2	BMI	54	-0.0339837	0.0363767	0.350192	0.72891	-0.0343641	0.140358	0.80755	6.75431e-06	0.00240685	0.997772
C1	AZI2	BMI	83	0.0032729	0.0344977	0.924416	0.977689	0.0263834	0.127958	0.837161	-0.000404553	0.00215597	0.851626
C2	AZI2	BMI	305	0.00126162	0.0153405	0.934455	0.979872	-0.00952459	0.0424517	0.822626	0.000203067	0.00074504	0.785379
C4	AZI2	BMI	10	0.0078049	0.0981676	0.93663	0.980034	0.313254	0.371633	0.423762	-0.00494433	0.00580199	0.418894
C2	AZU1	BMI	305	0.0292106	0.0244377	0.231967	0.620892	0.0305669	0.0676372	0.651646	-2.55344e-05	0.00118706	0.982852
C1	AZU1	BMI	83	0.0312924	0.0565728	0.58017	0.864877	0.536692	0.201622	0.00936901	-0.00884694	0.00339711	0.0109505
C4	AZU1	BMI	10	-0.0587356	0.215999	0.785679	0.943401	1.20108	0.734196	0.140495	-0.020395	0.0114637	0.113105
C3	AZU1	BMI	54	-0.00243236	0.0660659	0.970631	0.989589	-0.086444	0.257069	0.738022	0.00149157	0.00440814	0.736449
C2	B2M	BMI	305	0.0478965	0.0103239	3.4944e-06	0.000151623	0.036643	0.0285614	0.200488	0.000211886	0.000501301	0.672834
C1	B2M	BMI	83	0.0781039	0.0169382	4.0054e-06	0.000171593	0.127143	0.0625986	0.045527	-0.000858493	0.00105482	0.418104
C3	B2M	BMI	54	0.0113978	0.0220635	0.60544	0.875828	0.0821337	0.0853294	0.340229	-0.00125613	0.00146349	0.39466
C4	B2M	BMI	10	0.0250174	0.0626547	0.689679	0.908878	-0.0136666	0.251199	0.957946	0.000626186	0.00392179	0.8771
C4	B3GAT3	BMI	10	0.0546781	0.034834	0.116491	0.44246	-0.181016	0.130282	0.202152	0.00381532	0.00203401	0.0975396
C3	B3GAT3	BMI	54	-0.0148024	0.0127516	0.245713	0.635061	-0.00854533	0.0493553	0.863214	-0.000111087	0.000846286	0.896073
C2	B3GAT3	BMI	305	0.000429987	0.00543226	0.93691	0.980034	-0.00370539	0.0150328	0.805473	7.78564e-05	0.000263837	0.768125
C1	B3GAT3	BMI	83	-0.000789897	0.0107586	0.941472	0.981236	0.0380913	0.0396586	0.339673	-0.000680629	0.000668217	0.311438
C1	B3GNT7	BMI	83	0.0408455	0.0189717	0.0313211	0.199683	0.0130709	0.070311	0.852987	0.000486213	0.00118471	0.682592
C4	B3GNT7	BMI	10	-0.0956885	0.0765769	0.211455	0.593865	0.389375	0.250864	0.159232	-0.00785184	0.00391658	0.0799231
C3	B3GNT7	BMI	54	-0.0270769	0.0229129	0.237312	0.627585	-0.042106	0.0884019	0.635855	0.000266836	0.00151591	0.860959
C2	B3GNT7	BMI	305	-0.00602854	0.0111107	0.587413	0.868324	0.0325095	0.0306589	0.289825	-0.000725549	0.000538082	0.178537
C2	B4GALT1	BMI	305	0.0286955	0.00943911	0.00236525	0.0314791	0.0808422	0.0259262	0.00199458	-0.000981747	0.000455016	0.0317439
C1	B4GALT1	BMI	83	0.0447632	0.0179527	0.0126527	0.107484	0.0926644	0.0663732	0.166495	-0.000838526	0.00111834	0.455549
C4	B4GALT1	BMI	10	0.0327546	0.0543945	0.547063	0.844172	-0.115247	0.205897	0.590987	0.00239579	0.00321457	0.477419
C3	B4GALT1	BMI	54	-0.00427833	0.02109	0.839244	0.956048	0.089484	0.0810197	0.274472	-0.00166487	0.00138942	0.236254
C2	B4GAT1	BMI	305	-0.061515	0.00913472	1.64844e-11	5.659e-09	-0.0212199	0.0251591	0.399655	-0.000758623	0.000441553	0.0868036
C3	B4GAT1	BMI	54	-0.0990966	0.0184872	8.30889e-08	6.92724e-06	-0.210935	0.0713189	0.00465514	0.00198575	0.00122302	0.1105
C1	B4GAT1	BMI	83	-0.0514332	0.0214578	0.0165325	0.127793	0.0230184	0.079144	0.771915	-0.00130334	0.00133356	0.331312
C4	B4GAT1	BMI	10	0.0408867	0.0524662	0.435806	0.788151	0.53028	0.188896	0.0229399	-0.00792244	0.00294926	0.0276571
C4	BABAM1	BMI	10	0.0734032	0.0490405	0.134449	0.476407	-0.0883093	0.185735	0.647172	0.00261741	0.00289956	0.393056
C1	BABAM1	BMI	83	-0.0178328	0.0169154	0.291776	0.676074	0.0121334	0.0626507	0.846922	-0.000524606	0.00105568	0.620581
C3	BABAM1	BMI	54	-0.00934428	0.0181782	0.607225	0.87638	-0.00611789	0.070139	0.930827	-5.72749e-05	0.00120256	0.962196
C2	BABAM1	BMI	305	-0.0019818	0.00765503	0.795722	0.946139	0.0309954	0.0211541	0.143899	-0.000620803	0.000371243	0.0955116
C1	BACH1	BMI	83	-0.0407908	0.0558625	0.465267	0.804519	0.0811439	0.206764	0.695759	-0.00213452	0.00348385	0.541797
C4	BACH1	BMI	10	-0.110051	0.158762	0.488194	0.816929	0.0712624	0.633954	0.913268	-0.00293503	0.00989764	0.774371
C2	BACH1	BMI	305	0.0119766	0.0238518	0.61558	0.878633	0.0224508	0.0660104	0.73401	-0.000197193	0.0011585	0.864956
C3	BACH1	BMI	54	-0.0170788	0.0556461	0.758906	0.933496	-0.0132203	0.214704	0.951138	-6.85053e-05	0.00368171	0.985226
C1	BAG3	BMI	83	0.0659842	0.0257008	0.0102464	0.0925666	0.0998449	0.0952725	0.297759	-0.000592739	0.00160527	0.712908
C2	BAG3	BMI	305	0.0295341	0.0130541	0.023671	0.165145	0.0181559	0.0361205	0.615576	0.000214223	0.000633956	0.735662
C4	BAG3	BMI	10	0.108024	0.096402	0.262476	0.649761	0.242791	0.383841	0.544691	-0.00218156	0.00599269	0.725264
C3	BAG3	BMI	54	-0.006367	0.0318552	0.84158	0.956374	0.0309479	0.123947	0.803813	-0.000662488	0.00212532	0.756506
C2	BAG4	BMI	305	0.0230489	0.0133941	0.0852829	0.371982	0.0469762	0.0370104	0.205319	-0.000450455	0.00064953	0.488521
C4	BAG4	BMI	10	0.122668	0.0858309	0.152952	0.508909	0.399551	0.325014	0.253874	-0.00448196	0.0050743	0.402853
C1	BAG4	BMI	83	0.00397984	0.0308173	0.897245	0.970216	0.102127	0.113765	0.372008	-0.00171811	0.00191687	0.372745
C3	BAG4	BMI	54	8.88924e-05	0.0318069	0.99777	0.999311	0.0766705	0.122713	0.534837	-0.00135976	0.00210439	0.521021
C3	BAG6	BMI	54	-0.0598778	0.0287762	0.0374512	0.223825	-0.202171	0.110204	0.0723022	0.0025264	0.0018898	0.187087
C4	BAG6	BMI	10	-0.0545614	0.0729501	0.454504	0.798264	0.398983	0.276163	0.186533	-0.00734187	0.00431167	0.127015
C2	BAG6	BMI	305	0.00425795	0.0113836	0.708373	0.914766	0.0197451	0.0314539	0.530642	-0.000291576	0.000552037	0.59776
C1	BAG6	BMI	83	0.00796128	0.0245657	0.745877	0.928007	0.0209245	0.0911306	0.818974	-0.000226917	0.00153544	0.882879
C2	BAIAP2	BMI	305	0.0815401	0.0208249	9.02134e-05	0.00233994	0.101173	0.0576251	0.0801476	-0.000369621	0.00101133	0.715009
C1	BAIAP2	BMI	83	0.106904	0.0432657	0.0134789	0.111658	0.00951617	0.160126	0.952756	0.00170482	0.00269805	0.529249
C4	BAIAP2	BMI	10	-0.191132	0.125091	0.126525	0.46044	-0.375018	0.496038	0.471306	0.00297677	0.00774471	0.710726
C3	BAIAP2	BMI	54	-0.0573367	0.0468333	0.22085	0.607771	-0.116352	0.182223	0.525943	0.00104778	0.00312473	0.738733
C3	BAMBI	BMI	54	-0.0436969	0.0235842	0.0639108	0.311208	0.0148294	0.0914766	0.871846	-0.00103914	0.00156866	0.510619
C2	BAMBI	BMI	305	-0.0114631	0.00923743	0.214629	0.598458	0.00252251	0.0255521	0.921426	-0.000263301	0.000448451	0.557551
C4	BAMBI	BMI	10	0.0326657	0.0819311	0.690117	0.909044	-0.473409	0.271668	0.11957	0.00819254	0.00424164	0.0895196
C1	BAMBI	BMI	83	0.00510671	0.0167883	0.760989	0.933855	0.0929652	0.061902	0.137034	-0.00153801	0.00104302	0.144202
C1	BANK1	BMI	83	-0.0876202	0.0782466	0.262801	0.650104	0.0281391	0.289972	0.922934	-0.00202647	0.00488595	0.679418
C4	BANK1	BMI	10	-0.138911	0.21669	0.521483	0.831409	-0.380901	0.820232	0.65475	0.00391722	0.0128058	0.767495
C3	BANK1	BMI	54	-0.0386397	0.0802878	0.630328	0.884134	0.00522207	0.309776	0.986615	-0.000778745	0.00531198	0.884013
C2	BANK1	BMI	305	-0.0107272	0.0338108	0.751037	0.930386	-0.0221255	0.0934263	0.812954	0.000214585	0.00163963	0.895962
C2	BAP18	BMI	305	0.0494925	0.0204042	0.0152828	0.121265	0.0528717	0.0564734	0.349904	-6.3616e-05	0.000991077	0.948862
C1	BAP18	BMI	83	0.0507828	0.0426991	0.234315	0.623723	0.082098	0.158374	0.605607	-0.000548223	0.00266869	0.837753
C4	BAP18	BMI	10	-0.14368	0.161358	0.37323	0.750725	1.06061	0.474279	0.0557501	-0.0194956	0.00740515	0.0300519
C3	BAP18	BMI	54	-0.0109625	0.0523906	0.834257	0.955487	0.216827	0.201452	0.286752	-0.0040447	0.00345483	0.247042
C3	BATF	BMI	54	0.0788296	0.0579549	0.17377	0.543184	0.00802401	0.225467	0.971747	0.00125707	0.00386606	0.746368
C1	BATF	BMI	83	0.0254097	0.0448316	0.570863	0.859202	0.123645	0.16593	0.458328	-0.00171972	0.00279591	0.540223
C2	BATF	BMI	305	-0.0119147	0.0239054	0.618195	0.879197	-0.044615	0.0661366	0.500451	0.000615594	0.00116066	0.596234
C4	BATF	BMI	10	0.0347445	0.15226	0.819497	0.95138	0.436991	0.593078	0.482278	-0.00651159	0.00925949	0.501859
C3	BAX	BMI	54	-0.0368343	0.0657564	0.575368	0.861871	-0.18137	0.253682	0.477836	0.00256627	0.00435024	0.557802
C4	BAX	BMI	10	0.0968824	0.17747	0.585129	0.867585	-0.665346	0.671805	0.350991	0.0123387	0.0104886	0.273256
C1	BAX	BMI	83	0.0268043	0.0535587	0.616748	0.878745	-0.10537	0.198126	0.596296	0.0023137	0.0033382	0.490231
C2	BAX	BMI	305	0.0105049	0.0282839	0.710334	0.914766	0.00691067	0.0782816	0.929713	6.76659e-05	0.00137386	0.960751
C1	BCAM	BMI	83	0.0415712	0.0156895	0.0080584	0.0776128	0.00754168	0.0580757	0.897	0.000595688	0.000978517	0.544383
C4	BCAM	BMI	10	0.0484521	0.0659344	0.462429	0.803522	0.0890447	0.264253	0.744811	-0.000657108	0.00412567	0.877401
C3	BCAM	BMI	54	-0.0139254	0.0202314	0.491258	0.818436	0.026938	0.0785712	0.733095	-0.000725511	0.00134731	0.592537
C2	BCAM	BMI	305	0.000665213	0.00790331	0.932922	0.979872	0.0211041	0.0218371	0.334598	-0.000384795	0.000383249	0.316163
C2	BCAN	BMI	305	-0.0848642	0.0121408	2.74909e-12	1.2835e-09	-0.0760944	0.0335981	0.0242285	-0.000165104	0.000589659	0.77967
C1	BCAN	BMI	83	-0.0707271	0.0228859	0.00199869	0.0275752	0.0255989	0.0841739	0.761817	-0.00168622	0.00141827	0.237942
C3	BCAN	BMI	54	-0.0953154	0.0363245	0.00869038	0.0817443	-0.329685	0.137415	0.0200502	0.00416135	0.00235647	0.0832786
C4	BCAN	BMI	10	0.115761	0.0945963	0.221051	0.607943	0.555133	0.343955	0.145198	-0.00711233	0.00536998	0.221934
C1	BCAT1	BMI	83	0.0286117	0.0170186	0.0927235	0.390429	-0.0384302	0.0626661	0.541427	0.00117361	0.0010559	0.269651
C3	BCAT1	BMI	54	0.024345	0.0208114	0.242084	0.633285	-0.127691	0.0780527	0.107887	0.00269961	0.00133855	0.0488924
C4	BCAT1	BMI	10	-0.0238392	0.0566593	0.67394	0.902608	-0.21475	0.216531	0.350352	0.00308989	0.00338012	0.387368
C2	BCAT1	BMI	305	0.000385622	0.00885652	0.96527	0.987955	0.0159174	0.0244933	0.516271	-0.000292411	0.000429869	0.496876
C3	BCAT2	BMI	54	-0.0434066	0.0336374	0.196902	0.575551	-0.108272	0.129796	0.408002	0.00115164	0.00222572	0.607053
C2	BCAT2	BMI	305	-0.00733558	0.0141645	0.604539	0.875348	-0.0256169	0.0391351	0.513237	0.000344176	0.000686829	0.616659
C4	BCAT2	BMI	10	-0.0389319	0.0907697	0.66799	0.900086	0.00449802	0.343577	0.989875	-0.00070304	0.0053642	0.898962
C1	BCAT2	BMI	83	0.00157314	0.0292748	0.957145	0.985862	-0.0643643	0.108334	0.554084	0.00115432	0.00182545	0.528939
C1	BCHE	BMI	83	0.0381885	0.0204082	0.0613134	0.303129	0.0193432	0.0756815	0.798918	0.000329894	0.00127518	0.79652
C4	BCHE	BMI	10	-0.0407735	0.0953898	0.669059	0.900086	0.0849131	0.380213	0.828876	-0.00203467	0.00593642	0.740623
C2	BCHE	BMI	305	-0.000801089	0.0084688	0.924638	0.977747	-0.0213824	0.0234039	0.36164	0.000387474	0.000410743	0.346255
C3	BCHE	BMI	54	0.000382993	0.0186256	0.983594	0.994845	-0.046622	0.0722227	0.521422	0.000834607	0.00123853	0.503379
C3	BCL2	BMI	54	0.0791933	0.0346629	0.0223322	0.159134	0.287291	0.133725	0.0363625	-0.0036949	0.00229321	0.113183
C2	BCL2	BMI	305	0.0267766	0.0145964	0.0665858	0.319436	0.0719723	0.0403324	0.0753462	-0.000850896	0.000707863	0.230277
C1	BCL2	BMI	83	0.0173567	0.0285992	0.54392	0.842985	-0.136196	0.104622	0.196676	0.00268748	0.00176248	0.131196
C4	BCL2	BMI	10	0.0982522	0.171783	0.567352	0.856752	0.0561886	0.689738	0.937074	0.000680948	0.0107694	0.951135
C4	BCL2L1	BMI	10	-0.301532	0.17266	0.0807423	0.359782	-0.685515	0.653591	0.3249	0.00621581	0.0102043	0.559331
C1	BCL2L1	BMI	83	0.0332347	0.0563949	0.555645	0.848595	-0.187004	0.207678	0.370548	0.00385538	0.00349925	0.273823
C3	BCL2L1	BMI	54	0.00987659	0.0639752	0.877309	0.965974	0.171718	0.246821	0.489704	-0.00287352	0.00423259	0.50021
C2	BCL2L1	BMI	305	-0.00344913	0.0269406	0.898127	0.970216	-0.0408137	0.0744409	0.583911	0.000703438	0.00130645	0.590673
C1	BCL2L11	BMI	83	-0.0316046	0.0257392	0.219491	0.606947	0.0242448	0.0949106	0.799024	-0.000977694	0.00159923	0.542678
C4	BCL2L11	BMI	10	0.0798839	0.0869114	0.358021	0.736487	-0.137021	0.329002	0.688012	0.00351126	0.00513669	0.513558
C3	BCL2L11	BMI	54	0.0208681	0.0348705	0.549542	0.846195	0.106747	0.135258	0.433573	-0.00152477	0.00231942	0.513827
C2	BCL2L11	BMI	305	-0.00547392	0.0147604	0.710747	0.914766	-0.0176183	0.0408451	0.666525	0.000228637	0.000716848	0.749986
C3	BCL2L15	BMI	54	-0.0570832	0.0387178	0.140391	0.487512	-0.010285	0.150665	0.945837	-0.00083091	0.00258367	0.749045
C2	BCL2L15	BMI	305	0.0157843	0.0155054	0.308684	0.69381	-0.024446	0.0428436	0.568703	0.000757381	0.000751905	0.314603
C4	BCL2L15	BMI	10	0.0816951	0.120137	0.496496	0.820523	1.13149	0.376245	0.016882	-0.0169938	0.00587424	0.0201085
C1	BCL2L15	BMI	83	0.00152253	0.0310602	0.960904	0.986748	0.193603	0.113073	0.0906864	-0.00336258	0.00190527	0.0813526
C3	BCL7A	BMI	54	-0.0428648	0.0394173	0.276833	0.661723	-0.223477	0.152076	0.147718	0.00320703	0.00260803	0.224354
C1	BCL7A	BMI	83	-0.0324406	0.0315053	0.303157	0.688146	-0.0569454	0.116163	0.625304	0.000428971	0.00195729	0.827072
C2	BCL7A	BMI	305	0.00658592	0.0165991	0.691543	0.909691	0.054064	0.0458681	0.239449	-0.000893849	0.00080501	0.267725
C4	BCL7A	BMI	10	0.0108109	0.106385	0.919058	0.97556	-0.203535	0.402644	0.626841	0.00346981	0.00628635	0.596054
C3	BCL7B	BMI	54	-0.0867904	0.0332048	0.00895428	0.0836784	0.115853	0.126047	0.362274	-0.00359784	0.00216146	0.102019
C1	BCL7B	BMI	83	0.0527751	0.0236727	0.0257897	0.174807	-0.0509677	0.0872931	0.560931	0.00181603	0.00147081	0.220508
C4	BCL7B	BMI	10	0.0646978	0.0875373	0.459853	0.802183	0.447695	0.322135	0.202049	-0.00619966	0.00502916	0.252667
C2	BCL7B	BMI	305	-0.0085963	0.0132197	0.51552	0.829375	-0.0466309	0.0365128	0.202541	0.000716055	0.000640808	0.264698
C1	BCR	BMI	83	-0.0510713	0.0641824	0.426194	0.784747	-0.0979109	0.238042	0.681926	0.000819957	0.00401089	0.838528
C2	BCR	BMI	305	0.0177036	0.0289771	0.541232	0.842241	0.0164004	0.0800678	0.837842	2.45348e-05	0.00140522	0.986081
C4	BCR	BMI	10	-0.0727007	0.185722	0.695466	0.910772	0.0521784	0.703005	0.942656	-0.00202147	0.0109755	0.858455
C3	BCR	BMI	54	-0.0160316	0.0688047	0.81576	0.949497	-0.101843	0.265469	0.702814	0.00152354	0.00455221	0.739213
C2	BDNF	BMI	305	-0.0360355	0.0239654	0.132673	0.473419	-0.116317	0.0661465	0.0796756	0.00151141	0.00116089	0.193925
C4	BDNF	BMI	10	-0.103792	0.144059	0.47123	0.808821	-0.144391	0.562296	0.803823	0.000657204	0.00877895	0.942163
C3	BDNF	BMI	54	-0.0226836	0.0644974	0.725064	0.919586	0.0783885	0.250824	0.755892	-0.00179446	0.00430105	0.678238
C1	BDNF	BMI	83	-0.0089095	0.0426663	0.83459	0.955516	0.019255	0.157331	0.902897	-0.000493033	0.00265095	0.852923
C4	BECN1	BMI	10	-0.167113	0.104806	0.110824	0.431469	0.231648	0.396752	0.575402	-0.00645507	0.00619441	0.32784
C2	BECN1	BMI	305	0.026131	0.0166445	0.116427	0.442362	0.0294909	0.046066	0.522535	-6.32552e-05	0.000808467	0.937688
C1	BECN1	BMI	83	0.0525287	0.0338498	0.120706	0.450554	0.103198	0.125449	0.413134	-0.000886979	0.00211372	0.675868
C3	BECN1	BMI	54	-0.00759496	0.0388352	0.844948	0.957033	-0.00809687	0.149841	0.957113	8.91117e-06	0.00256946	0.997246
C1	BEX3	BMI	83	-0.0305962	0.0240999	0.204244	0.585672	-0.212163	0.0869279	0.016841	0.00317819	0.00146459	0.0329354
C2	BEX3	BMI	305	-0.00528385	0.0123259	0.668157	0.900086	0.0344686	0.0340556	0.312285	-0.000748405	0.000597684	0.211472
C4	BEX3	BMI	10	0.0153396	0.0822316	0.85202	0.958354	0.477791	0.299056	0.148785	-0.00748615	0.00466923	0.147537
C3	BEX3	BMI	54	-0.00261714	0.0319149	0.934644	0.979872	-0.0387941	0.124205	0.756031	0.000642402	0.00213016	0.764179
C3	BGLAP	BMI	54	0.0561412	0.0610954	0.358142	0.736605	0.362011	0.233862	0.127694	-0.00543058	0.00401019	0.18153
C4	BGLAP	BMI	10	0.101634	0.146343	0.487372	0.816273	0.188286	0.569914	0.749601	-0.00140264	0.00889754	0.878644
C1	BGLAP	BMI	83	-0.0265466	0.0453434	0.55824	0.849943	-0.139171	0.167716	0.409089	0.00197162	0.00282601	0.487382
C2	BGLAP	BMI	305	-0.0101055	0.0290405	0.727857	0.920627	-0.19752	0.0795434	0.0135628	0.00352832	0.001396	0.0119981
C4	BGN	BMI	10	0.253981	0.327156	0.437554	0.789233	-0.32799	1.29605	0.806596	0.00942078	0.0202347	0.653931
C1	BGN	BMI	83	-0.0528504	0.0784747	0.500648	0.822689	-0.283716	0.289933	0.330713	0.00404137	0.00488518	0.410513
C2	BGN	BMI	305	0.0163851	0.0430038	0.703192	0.914161	0.0931589	0.118927	0.434046	-0.00144539	0.00208722	0.489157
C3	BGN	BMI	54	-0.0110582	0.08648	0.898252	0.970216	-0.091551	0.33457	0.785447	0.00142919	0.00573743	0.804265
C2	BHLHE40	BMI	305	0.0307515	0.0186235	0.0986941	0.40538	0.0244971	0.0514605	0.634391	0.000117748	0.000903149	0.896356
C1	BHLHE40	BMI	83	0.0329652	0.0357342	0.356262	0.734422	-0.0280626	0.132378	0.832649	0.00106833	0.00223051	0.633256
C3	BHLHE40	BMI	54	0.0292015	0.0450766	0.517103	0.829639	-0.117024	0.174311	0.504971	0.00259608	0.00298896	0.389081
C4	BHLHE40	BMI	10	-0.0702405	0.119375	0.556261	0.848595	-0.43055	0.451835	0.368545	0.00583284	0.0070546	0.432311
C3	BHMT2	BMI	54	0.00856466	0.0175501	0.625541	0.882493	-0.077157	0.0672256	0.256332	0.00152199	0.00115278	0.192525
C1	BHMT2	BMI	83	-0.0050956	0.0129742	0.694505	0.91058	-0.0208545	0.0478393	0.664048	0.000275878	0.000806096	0.733057
C4	BHMT2	BMI	10	0.0149147	0.0446481	0.738342	0.924857	0.0426895	0.178974	0.817471	-0.000449621	0.00279431	0.876157
C2	BHMT2	BMI	305	-0.000275456	0.00683627	0.967859	0.989	-0.00289239	0.0188899	0.878407	4.92663e-05	0.000331515	0.881961
C2	BID	BMI	305	0.04046	0.0213992	0.0586617	0.294875	0.0356733	0.0591303	0.546761	9.01161e-05	0.00103776	0.930858
C3	BID	BMI	54	-0.076211	0.0508173	0.133691	0.474875	-0.10753	0.196073	0.585753	0.000556035	0.00336216	0.869286
C1	BID	BMI	83	0.0476581	0.0406166	0.240649	0.630779	0.124564	0.149769	0.408018	-0.00134629	0.00252355	0.595154
C4	BID	BMI	10	-0.0760814	0.16158	0.637741	0.887847	-0.0596256	0.648684	0.929023	-0.00026639	0.010128	0.97966
C3	BIN2	BMI	54	-0.0899551	0.0685471	0.189416	0.56776	-0.194504	0.264479	0.465385	0.00185627	0.00453534	0.684009
C4	BIN2	BMI	10	0.132669	0.185007	0.473311	0.808821	0.636287	0.700355	0.390151	-0.0081522	0.0109341	0.477257
C2	BIN2	BMI	305	0.00195823	0.02887	0.945921	0.982977	-0.00249045	0.0797697	0.975114	8.37537e-05	0.00139999	0.952335
C1	BIN2	BMI	83	0.00171781	0.0585314	0.976587	0.992989	0.032647	0.217129	0.880856	-0.000541416	0.00365841	0.882717
C1	BIRC2	BMI	83	-0.0684357	0.0463856	0.140115	0.486877	-0.15567	0.171798	0.367558	0.00152704	0.00289462	0.599257
C2	BIRC2	BMI	305	0.0109802	0.0199442	0.581945	0.865902	-0.00247104	0.0551944	0.96432	0.00025324	0.00096868	0.79394
C3	BIRC2	BMI	54	-0.0214561	0.0466136	0.645303	0.89103	0.0155329	0.179853	0.931508	-0.00065673	0.00308412	0.832207
C4	BIRC2	BMI	10	-0.045727	0.132276	0.729573	0.921834	-0.283506	0.523908	0.603151	0.00384905	0.00817951	0.650509
C1	BLMH	BMI	83	0.0181409	0.019237	0.34567	0.726836	-0.0143983	0.0709375	0.839666	0.000569609	0.00119525	0.634958
C3	BLMH	BMI	54	-0.031663	0.0463358	0.494394	0.820254	-0.374053	0.173693	0.035935	0.00607895	0.00297849	0.0463464
C2	BLMH	BMI	305	-0.00958111	0.0199487	0.631022	0.884295	-0.0628539	0.0551118	0.254987	0.00100292	0.000967206	0.300596
C4	BLMH	BMI	10	-0.0279406	0.0649647	0.667131	0.900075	0.156632	0.245913	0.541957	-0.00298782	0.00383937	0.458843
C2	BLNK	BMI	305	0.0347739	0.011564	0.00263763	0.0340182	0.080722	0.031878	0.0118393	-0.00086509	0.000559495	0.123101
C4	BLNK	BMI	10	0.0794593	0.066664	0.233285	0.622678	0.307508	0.252381	0.257772	-0.00369166	0.00394047	0.376247
C1	BLNK	BMI	83	0.0188388	0.0211325	0.372683	0.750639	0.06204	0.0782399	0.430126	-0.000756289	0.00131835	0.567784
C3	BLNK	BMI	54	0.0150803	0.0321202	0.638715	0.88878	0.10573	0.124417	0.399327	-0.0016096	0.00213365	0.45402
C4	BLOC1S2	BMI	10	0.371491	0.125118	0.00298649	0.0372816	-0.00129477	0.473537	0.997885	0.0060345	0.007393	0.437988
C3	BLOC1S2	BMI	54	-0.084259	0.0507865	0.0970992	0.400899	0.0659101	0.196635	0.73883	-0.00266627	0.00337196	0.4327
C1	BLOC1S2	BMI	83	-0.0109698	0.0370595	0.767227	0.93643	0.0784993	0.136648	0.567245	-0.00156619	0.00230241	0.498294
C2	BLOC1S2	BMI	305	0.00378193	0.0200186	0.850155	0.958186	-0.0227546	0.0553768	0.681433	0.00049961	0.000971909	0.607592
C4	BLOC1S3	BMI	10	-0.05542	0.0709771	0.434911	0.787519	-0.0726585	0.268717	0.793704	0.000279043	0.00419531	0.948601
C3	BLOC1S3	BMI	54	-0.0113571	0.0263073	0.665952	0.899756	0.0488901	0.101505	0.632073	-0.00106968	0.00174061	0.541538
C1	BLOC1S3	BMI	83	0.00705876	0.0242417	0.770911	0.938093	-0.0308403	0.0898316	0.732253	0.000663415	0.00151355	0.662324
C2	BLOC1S3	BMI	305	-0.00221979	0.011077	0.84117	0.956281	-0.0218113	0.0306071	0.476629	0.000368835	0.000537159	0.492834
C1	BLVRB	BMI	83	0.0783438	0.0435807	0.0722287	0.336012	0.263048	0.160285	0.10465	-0.00323328	0.00270069	0.234719
C4	BLVRB	BMI	10	-0.108107	0.144319	0.453808	0.798264	0.77046	0.50964	0.169042	-0.0142219	0.00795676	0.111682
C3	BLVRB	BMI	54	0.0240422	0.0498802	0.629806	0.884134	-0.00536828	0.1924	0.977847	0.000522211	0.00329944	0.874855
C2	BLVRB	BMI	305	-0.00617473	0.0213304	0.772213	0.938603	-0.0840582	0.058839	0.154146	0.00146631	0.00103267	0.156657
C2	BMP10	BMI	305	-0.0392708	0.00834394	2.51992e-06	0.000117944	0.0125147	0.0228709	0.584651	-0.000974964	0.000401399	0.0157256
C1	BMP10	BMI	83	-0.0313434	0.0156697	0.0454722	0.253221	-0.0476275	0.0581014	0.414775	0.000285066	0.00097899	0.771655
C3	BMP10	BMI	54	-0.0294299	0.020356	0.148245	0.500669	-0.0779099	0.0789807	0.328484	0.000860769	0.00135439	0.527863
C4	BMP10	BMI	10	-0.0330572	0.0684863	0.629321	0.884134	0.0303092	0.273995	0.914643	-0.0010257	0.00427756	0.816526
C3	BMP4	BMI	54	-0.0720245	0.0369385	0.0511942	0.271732	-0.216489	0.142362	0.134395	0.00256509	0.00244136	0.298263
C2	BMP4	BMI	305	-0.0176297	0.0154435	0.253634	0.641462	0.019536	0.0426803	0.647476	-0.000699721	0.000749072	0.350987
C4	BMP4	BMI	10	-0.171174	0.158496	0.280147	0.665076	0.20815	0.621065	0.746131	-0.00614067	0.00969701	0.544242
C1	BMP4	BMI	83	0.000244279	0.0267923	0.992725	0.997683	-0.0227014	0.0987878	0.818826	0.000401691	0.00166457	0.809919
C3	BMP6	BMI	54	-0.0658324	0.0315506	0.0369274	0.222403	-0.0829182	0.122881	0.502801	0.000303346	0.00210712	0.886087
C1	BMP6	BMI	83	-0.00753345	0.0239686	0.75329	0.931694	-0.0177738	0.0883849	0.841128	0.000179262	0.00148923	0.904487
C4	BMP6	BMI	10	-0.00646871	0.0839049	0.938547	0.980034	0.172026	0.330467	0.616774	-0.00288945	0.00515953	0.590796
C2	BMP6	BMI	305	-0.00105508	0.0141756	0.940669	0.980973	0.023589	0.0392046	0.54783	-0.000463966	0.000688059	0.500628
C1	BMPER	BMI	83	0.0522869	0.0121817	1.76863e-05	0.000616222	0.0424922	0.0451734	0.349683	0.000171479	0.000761211	0.822336
C2	BMPER	BMI	305	0.0210769	0.00623513	0.000723952	0.0126671	0.0434605	0.0172016	0.0120284	-0.000421408	0.000301896	0.163775
C4	BMPER	BMI	10	-0.0470391	0.0454548	0.300737	0.685579	-0.193612	0.174405	0.299196	0.00237259	0.00272282	0.408938
C3	BMPER	BMI	54	0.00431677	0.0145507	0.766718	0.936271	0.00691636	0.0566787	0.903348	-4.61554e-05	0.000971941	0.962306
C1	BNIP2	BMI	83	0.0315687	0.018557	0.0889107	0.38015	-0.0858288	0.0675023	0.207192	0.00205495	0.00113729	0.0744952
C4	BNIP2	BMI	10	0.0490143	0.0594934	0.410019	0.773034	0.0282501	0.225192	0.903263	0.000336041	0.00351497	0.926187
C2	BNIP2	BMI	305	0.0064524	0.00928688	0.487189	0.816273	0.00109957	0.0256604	0.965849	0.000100775	0.000450347	0.823085
C3	BNIP2	BMI	54	-0.0072886	0.0220554	0.741046	0.926665	0.00877041	0.0850833	0.918296	-0.000285127	0.00145901	0.845822
C2	BNIP3L	BMI	305	0.0137753	0.0118375	0.244545	0.634416	0.0117447	0.0327089	0.719794	3.82274e-05	0.00057405	0.94695
C3	BNIP3L	BMI	54	-0.0283715	0.0307504	0.356195	0.734422	0.0931028	0.118499	0.435616	-0.00215677	0.00203204	0.29342
C4	BNIP3L	BMI	10	0.0630517	0.0758489	0.405816	0.771596	0.446829	0.287204	0.158369	-0.00621222	0.00448393	0.203318
C1	BNIP3L	BMI	83	0.0190876	0.0252435	0.449566	0.795895	0.0299004	0.0936481	0.750333	-0.000189273	0.00157784	0.904814
C2	BOC	BMI	305	-0.0380254	0.00750248	4.01226e-07	2.53141e-05	-0.020697	0.0207372	0.319046	-0.000326233	0.000363944	0.370761
C3	BOC	BMI	54	-0.0461261	0.0171251	0.00707101	0.0706012	0.0287811	0.0660691	0.664914	-0.00132995	0.00113294	0.245788
C1	BOC	BMI	83	-0.0309767	0.0145083	0.0327523	0.206083	-0.0929479	0.053352	0.0852757	0.00108482	0.000898942	0.231032
C4	BOC	BMI	10	0.0362818	0.0475667	0.445609	0.794797	0.349496	0.174949	0.0808029	-0.00507035	0.00273148	0.100506
C4	BOLA1	BMI	10	-0.139116	0.0928065	0.133876	0.475195	-0.344571	0.351336	0.355443	0.00332583	0.00548529	0.56111
C1	BOLA1	BMI	83	0.0253795	0.0310372	0.41352	0.774986	0.151662	0.114233	0.188023	-0.00221042	0.0019246	0.254138
C3	BOLA1	BMI	54	0.0237955	0.0343847	0.488914	0.816984	-0.0503556	0.132665	0.705811	0.00131644	0.00227478	0.565283
C2	BOLA1	BMI	305	-0.00851312	0.0144809	0.556609	0.848595	-0.0204678	0.040013	0.609353	0.000225064	0.000702237	0.748814
C1	BOLA2_BOLA2B	BMI	83	0.0385426	0.0299158	0.197618	0.577018	0.123958	0.110551	0.265486	-0.00149524	0.00186274	0.424491
C4	BOLA2_BOLA2B	BMI	10	-0.0326834	0.0948966	0.730537	0.922618	0.261497	0.359206	0.48738	-0.00476213	0.00560816	0.420484
C3	BOLA2_BOLA2B	BMI	54	-0.00579676	0.0390118	0.881877	0.967413	0.0205457	0.151887	0.892921	-0.000467739	0.00260473	0.858186
C2	BOLA2_BOLA2B	BMI	305	0.000823603	0.0150021	0.956219	0.985862	-0.0425371	0.0414342	0.305419	0.000816342	0.000727192	0.262498
C2	BPIFA2	BMI	305	-0.105045	0.0326486	0.00129333	0.0198628	-0.183877	0.0902308	0.0424334	0.00148414	0.00158361	0.349407
C1	BPIFA2	BMI	83	-0.220878	0.0707653	0.00180071	0.0254763	-0.175453	0.262456	0.505712	-0.000795191	0.00442226	0.857746
C4	BPIFA2	BMI	10	-0.308488	0.26853	0.250637	0.638446	-0.553535	1.07443	0.620351	0.00396684	0.0167752	0.819009
C3	BPIFA2	BMI	54	-0.0219973	0.0724393	0.761383	0.933855	0.30727	0.278164	0.274403	-0.00584594	0.00476986	0.225872
C3	BPIFB1	BMI	54	0.0990227	0.0545309	0.0693857	0.328331	0.16587	0.212174	0.437897	-0.00118689	0.00363843	0.745574
C2	BPIFB1	BMI	305	-0.0280037	0.0227648	0.218649	0.605234	-0.111668	0.0627952	0.0763585	0.0015751	0.00110207	0.153971
C1	BPIFB1	BMI	83	-0.0564761	0.0499978	0.258657	0.647021	-0.163218	0.185084	0.380462	0.00186857	0.00311856	0.550727
C4	BPIFB1	BMI	10	0.237186	0.210144	0.259032	0.647021	-0.495207	0.799845	0.553049	0.0118556	0.0124875	0.370213
C1	BPIFB2	BMI	83	0.29887	0.051532	6.64394e-09	8.16295e-07	0.669803	0.186311	0.000555743	-0.00649365	0.00313934	0.0417856
C2	BPIFB2	BMI	305	0.122137	0.0227201	7.627e-08	6.45089e-06	0.0811122	0.0628312	0.197703	0.000772355	0.00110271	0.484205
C3	BPIFB2	BMI	54	0.0935437	0.057297	0.102551	0.413319	0.396865	0.218879	0.0755791	-0.0053858	0.00375361	0.157323
C4	BPIFB2	BMI	10	-0.139951	0.147183	0.341673	0.723421	-0.706903	0.553248	0.237172	0.00917786	0.00863791	0.319023
C1	BRAP	BMI	83	0.0623671	0.0607797	0.304837	0.689946	0.136969	0.22532	0.544965	-0.00130599	0.00379666	0.73175
C4	BRAP	BMI	10	-0.153153	0.189409	0.418754	0.780465	-0.428146	0.717018	0.566939	0.0044514	0.0111943	0.701289
C3	BRAP	BMI	54	0.0435095	0.0701851	0.535307	0.838707	0.239462	0.270797	0.380613	-0.00347908	0.00464364	0.457105
C2	BRAP	BMI	305	0.0183123	0.0302004	0.544276	0.842985	0.0189873	0.0835866	0.820455	-1.27067e-05	0.00146696	0.993095
C2	BRD1	BMI	305	-0.00994384	0.00866071	0.250904	0.638725	-0.0049686	0.0239699	0.835927	-9.3666e-05	0.000420683	0.823956
C4	BRD1	BMI	10	-0.0364061	0.0526669	0.489407	0.817218	-0.137519	0.199301	0.509707	0.00163669	0.00311135	0.613128
C3	BRD1	BMI	54	0.00614603	0.0213086	0.773018	0.938823	0.0306315	0.0829203	0.713323	-0.000434719	0.00142186	0.761024
C1	BRD1	BMI	83	-0.00128476	0.0166308	0.938423	0.980034	0.0050833	0.0617024	0.934545	-0.000111465	0.00103956	0.914877
C2	BRD2	BMI	305	0.0104733	0.00958377	0.274473	0.660547	0.00464004	0.0265226	0.861239	0.000109821	0.000465484	0.813647
C4	BRD2	BMI	10	0.0357471	0.0590685	0.54506	0.843205	0.162248	0.223539	0.488638	-0.00204771	0.00348988	0.573547
C1	BRD2	BMI	83	0.00498229	0.0186245	0.789075	0.9442	-0.135016	0.0671864	0.047806	0.00245058	0.00113199	0.0333426
C3	BRD2	BMI	54	0.000615464	0.0218775	0.977557	0.992989	0.0078153	0.0843727	0.926555	-0.000127857	0.00144707	0.929933
C4	BRD3	BMI	10	0.168893	0.0817873	0.0389201	0.228624	-0.0190347	0.309415	0.952455	0.00304102	0.00482881	0.54641
C2	BRD3	BMI	305	0.0220316	0.0127616	0.0842764	0.369386	0.0267782	0.0352621	0.4482	-8.93642e-05	0.000618878	0.885283
C3	BRD3	BMI	54	-0.0282097	0.0322086	0.381115	0.754985	0.0700569	0.124621	0.576423	-0.00174516	0.00213752	0.417972
C1	BRD3	BMI	83	-0.020399	0.0249811	0.414169	0.775828	0.0560492	0.0922491	0.545162	-0.00133843	0.00155453	0.391785
C3	BRDT	BMI	54	-0.0175453	0.0231207	0.447937	0.795097	0.0261279	0.0891876	0.770723	-0.000775395	0.00152934	0.61429
C1	BRDT	BMI	83	0.0139617	0.0191356	0.465623	0.804553	-0.050139	0.0706083	0.479681	0.00112206	0.00118965	0.348393
C2	BRDT	BMI	305	-0.00289209	0.0102553	0.777936	0.940245	-0.0439692	0.028271	0.120924	0.000773311	0.00049615	0.120129
C4	BRDT	BMI	10	-0.0124197	0.0690908	0.857342	0.959361	-0.363411	0.245757	0.177469	0.00568194	0.00383705	0.176931
C2	BRK1	BMI	305	0.0281624	0.0136301	0.0388101	0.228092	0.0565301	0.0376619	0.1344	-0.000534059	0.000660973	0.419731
C1	BRK1	BMI	83	-0.0330881	0.0379309	0.383031	0.755949	-0.163653	0.139915	0.245567	0.00228562	0.0023575	0.335177
C4	BRK1	BMI	10	0.0486095	0.0873463	0.577859	0.863137	0.11313	0.330668	0.74107	-0.00104446	0.00516268	0.844725
C3	BRK1	BMI	54	-0.00449787	0.0331278	0.892001	0.969068	-0.00709433	0.129008	0.956356	4.6104e-05	0.0022124	0.983454
C3	BRME1	BMI	54	0.0582931	0.0261912	0.026036	0.175784	0.146477	0.100995	0.152971	-0.00156582	0.00173195	0.370124
C4	BRME1	BMI	10	0.0840229	0.0707191	0.234785	0.62424	0.152594	0.267648	0.584242	-0.00111006	0.00417883	0.797235
C1	BRME1	BMI	83	-0.0165918	0.0209365	0.428078	0.785494	-0.0748806	0.0772088	0.335011	0.00102032	0.00130087	0.43513
C2	BRME1	BMI	305	-0.00187732	0.0110308	0.864861	0.961405	-0.0201119	0.0304814	0.509877	0.000343279	0.00053494	0.521544
C1	BRSK2	BMI	83	0.0246966	0.0198495	0.21343	0.596826	0.085958	0.0731945	0.243685	-0.00107235	0.00123322	0.387114
C3	BRSK2	BMI	54	-0.01897	0.0248325	0.444915	0.794349	-0.0222265	0.0958132	0.817466	5.78169e-05	0.00164297	0.972063
C4	BRSK2	BMI	10	0.0270799	0.0670171	0.686158	0.907002	0.234628	0.25368	0.38207	-0.00335951	0.00396033	0.420932
C2	BRSK2	BMI	305	0.0035627	0.0104566	0.73332	0.923188	0.020233	0.0288936	0.484304	-0.000313842	0.000507092	0.536444
C2	BSG	BMI	305	0.0199848	0.00659799	0.00245423	0.0323429	0.0141397	0.0182582	0.439281	0.000110047	0.000320448	0.731524
C1	BSG	BMI	83	0.0395088	0.0137475	0.00405447	0.0467626	0.0296495	0.0509898	0.562533	0.00017258	0.000859083	0.84129
C3	BSG	BMI	54	0.0447102	0.0180389	0.013192	0.11022	0.154133	0.0684613	0.0286127	-0.00194305	0.00117411	0.103967
C4	BSG	BMI	10	0.0292043	0.0637551	0.646902	0.891336	-0.0313327	0.255028	0.905249	0.000979986	0.0039818	0.811789
C1	BSND	BMI	83	-0.0353824	0.0170643	0.0381284	0.225818	-0.0741734	0.0629239	0.241937	0.000679001	0.00106015	0.52367
C3	BSND	BMI	54	0.0103696	0.0213532	0.627234	0.883414	-0.00914863	0.0823804	0.912002	0.000346558	0.00141272	0.80718
C2	BSND	BMI	305	-0.00349965	0.00899247	0.697146	0.912063	0.00122703	0.0248458	0.960644	-8.89948e-05	0.000436086	0.838431
C4	BSND	BMI	10	0.0133623	0.05762	0.816612	0.950067	0.0937143	0.21819	0.678888	-0.00130072	0.00340663	0.712537
C3	BST1	BMI	54	-0.0611063	0.0354945	0.0851476	0.371669	0.0835572	0.136962	0.544468	-0.00256823	0.00234843	0.279173
C4	BST1	BMI	10	0.120395	0.111666	0.280957	0.665076	-0.159403	0.436386	0.724372	0.00452934	0.00681316	0.524879
C1	BST1	BMI	83	-0.0307426	0.028977	0.288721	0.673183	-0.0940538	0.107247	0.383092	0.0011083	0.00180705	0.541385
C2	BST1	BMI	305	0.00586189	0.0159445	0.713139	0.91524	0.0273094	0.0441061	0.536266	-0.000403784	0.000774071	0.602304
C2	BST2	BMI	305	0.0470656	0.0182581	0.00994341	0.090389	-0.00815717	0.0504195	0.871582	0.00103962	0.000884858	0.240955
C1	BST2	BMI	83	0.0901798	0.0370476	0.0149262	0.119738	-0.111148	0.13546	0.414328	0.0035243	0.00228239	0.126456
C4	BST2	BMI	10	-0.111375	0.103014	0.279625	0.664586	0.103503	0.389911	0.797373	-0.00347845	0.00608762	0.583422
C3	BST2	BMI	54	0.0117746	0.0400295	0.768644	0.937081	0.210064	0.153273	0.176412	-0.00352091	0.00262855	0.186236
C1	BTC	BMI	83	0.062827	0.0434068	0.147785	0.500049	-0.150217	0.160062	0.350782	0.00372933	0.00269689	0.170518
C2	BTC	BMI	305	0.0172045	0.0235079	0.464253	0.804093	-0.038809	0.0649749	0.550758	0.00105453	0.00114033	0.355828
C3	BTC	BMI	54	-0.0117293	0.0543084	0.829007	0.954258	0.0639581	0.209543	0.761412	-0.00134377	0.00359316	0.709939
C4	BTC	BMI	10	0.0137771	0.146538	0.925095	0.978142	-0.687544	0.55471	0.250299	0.0113531	0.00866077	0.226278
C4	BTD	BMI	10	-0.13621	0.0380421	0.000342932	0.00688933	-0.414983	0.137234	0.016461	0.00451271	0.00214258	0.0682757
C1	BTD	BMI	83	0.0254876	0.011233	0.023269	0.163415	0.0255812	0.0416741	0.541041	-1.6398e-06	0.000702201	0.998143
C3	BTD	BMI	54	-0.0118935	0.0135093	0.378646	0.753566	-0.0931611	0.0518341	0.0780971	0.00144284	0.000888829	0.110572
C2	BTD	BMI	305	-0.00659121	0.0108021	0.541742	0.842241	0.0184639	0.0298567	0.536765	-0.000471683	0.000523976	0.368728
C2	BTLA	BMI	305	0.038309	0.0229893	0.0956367	0.397816	0.0668475	0.0635224	0.293479	-0.000537315	0.00111491	0.6302
C3	BTLA	BMI	54	0.0540021	0.0545777	0.322441	0.706635	0.382135	0.210453	0.0751732	-0.0058271	0.00360944	0.112492
C1	BTLA	BMI	83	0.0300583	0.0468247	0.520917	0.831127	0.0051683	0.173675	0.976333	0.000435684	0.0029261	0.882006
C4	BTLA	BMI	10	0.0718917	0.180424	0.690291	0.909069	0.313841	0.718853	0.673955	-0.00391689	0.0112239	0.736113
C4	BTN1A1	BMI	10	-0.116834	0.0693347	0.0919735	0.389457	-0.015554	0.26246	0.954197	-0.00163952	0.00409774	0.699552
C2	BTN1A1	BMI	305	-0.0116539	0.0159621	0.465328	0.804519	0.0496923	0.044013	0.259775	-0.00115497	0.000772457	0.135906
C1	BTN1A1	BMI	83	-0.0118707	0.0225915	0.599269	0.872479	0.104838	0.0827292	0.208698	-0.00204313	0.001394	0.146613
C3	BTN1A1	BMI	54	-0.00667575	0.0283108	0.813586	0.948738	-0.0418856	0.11017	0.705352	0.000625147	0.00188922	0.742048
C2	BTN2A1	BMI	305	0.0287001	0.00909657	0.00160475	0.0234426	0.0540164	0.0251282	0.0323755	-0.000476616	0.000441005	0.280668
C4	BTN2A1	BMI	10	0.120153	0.0545158	0.0275239	0.182949	-0.29207	0.193383	0.169405	0.00667272	0.0030191	0.058066
C1	BTN2A1	BMI	83	0.0330645	0.016211	0.0413867	0.238368	0.121208	0.059277	0.0441247	-0.00154294	0.000998751	0.126275
C3	BTN2A1	BMI	54	0.0312853	0.0204949	0.126886	0.460609	0.0754957	0.0795739	0.347137	-0.000784951	0.00136454	0.567604
C3	BTN3A2	BMI	54	0.031387	0.0281177	0.264306	0.651665	0.106143	0.108479	0.332376	-0.00132728	0.00186021	0.47872
C1	BTN3A2	BMI	83	0.0256853	0.0269884	0.34124	0.723421	0.11295	0.0996226	0.26023	-0.00152766	0.00167864	0.365491
C2	BTN3A2	BMI	305	-0.0176323	0.034909	0.613494	0.878259	0.0174126	0.0965969	0.857069	-0.000659764	0.0016953	0.697421
C4	BTN3A2	BMI	10	0.0356578	0.100305	0.722221	0.918306	-0.4616	0.35914	0.234647	0.00804958	0.00560722	0.189045
C1	BTNL10	BMI	83	0.0414916	0.0202603	0.0405668	0.235453	0.0395937	0.0747228	0.597649	3.32235e-05	0.00125903	0.979013
C4	BTNL10	BMI	10	0.056176	0.108446	0.604452	0.875331	0.0983863	0.435295	0.826852	-0.000683284	0.00679626	0.922391
C3	BTNL10	BMI	54	-0.0102311	0.0270391	0.705147	0.914478	-0.0493932	0.10516	0.640536	0.00069537	0.00180342	0.701378
C2	BTNL10	BMI	305	0.00134952	0.0106942	0.899581	0.970506	0.0414848	0.0295025	0.160705	-0.000755656	0.000517808	0.145508
C2	C19orf12	BMI	305	0.0655153	0.0200716	0.00109822	0.0175115	0.0700135	0.0555505	0.20851	-8.46868e-05	0.000974948	0.930838
C1	C19orf12	BMI	83	0.127283	0.0446752	0.00438477	0.0495921	-0.0088454	0.165003	0.95738	0.00238297	0.00278018	0.393904
C4	C19orf12	BMI	10	-0.308949	0.132343	0.0195721	0.14384	-1.00371	0.466837	0.0637723	0.0112463	0.00728833	0.161392
C3	C19orf12	BMI	54	-0.0317835	0.0456883	0.486642	0.815636	-0.203425	0.176266	0.253745	0.00304758	0.00302273	0.318018
C2	C1GALT1C1	BMI	305	-0.0106322	0.00867006	0.220081	0.607277	0.0244225	0.0238987	0.307636	-0.000659913	0.000419402	0.116656
C4	C1GALT1C1	BMI	10	-0.0434269	0.0540535	0.42174	0.781978	0.0143485	0.204586	0.945808	-0.000935337	0.00319439	0.777121
C3	C1GALT1C1	BMI	54	0.0127283	0.0200297	0.525121	0.833265	0.0331325	0.0772456	0.669751	-0.000362357	0.00132489	0.785552
C1	C1GALT1C1	BMI	83	-0.00464389	0.016004	0.771685	0.938603	0.00762333	0.05901	0.89753	-0.000214741	0.000994272	0.829547
C1	C1QA	BMI	83	0.0194473	0.0149082	0.192074	0.570599	0.104644	0.0544297	0.0580523	-0.00149137	0.000917092	0.107793
C2	C1QA	BMI	305	-0.00906922	0.00785957	0.248537	0.636738	-0.00242908	0.0217495	0.911148	-0.000125014	0.000381724	0.743516
C3	C1QA	BMI	54	-0.0109925	0.0209155	0.599188	0.872479	-0.0536563	0.0812419	0.511879	0.000757427	0.00139304	0.588955
C4	C1QA	BMI	10	0.0202928	0.0540219	0.707185	0.914766	-0.373162	0.172404	0.0623548	0.00636931	0.00269178	0.0455147
C3	C1QBP	BMI	54	0.0338552	0.0437159	0.438672	0.790273	-0.000717313	0.168651	0.996623	0.000613874	0.00289224	0.832743
C4	C1QBP	BMI	10	0.0815612	0.128883	0.526842	0.834482	-0.852089	0.446706	0.0928892	0.0151124	0.00697392	0.0621088
C1	C1QBP	BMI	83	-0.0124303	0.0349429	0.722041	0.918306	-0.053298	0.128858	0.680246	0.000715376	0.0021711	0.742629
C2	C1QBP	BMI	305	-0.00448056	0.0185242	0.808876	0.948478	-0.00340606	0.0512695	0.947076	-2.02299e-05	0.000899842	0.982079
C3	C1QL2	BMI	54	0.030171	0.0307077	0.325842	0.709029	-0.0310875	0.119298	0.79544	0.00108754	0.00204558	0.597229
C2	C1QL2	BMI	305	-0.011473	0.0124801	0.357938	0.736445	0.00469015	0.0345285	0.892043	-0.000304297	0.000605995	0.615931
C4	C1QL2	BMI	10	0.0448989	0.0927011	0.628144	0.883537	0.524526	0.328056	0.148512	-0.00776427	0.00512196	0.168019
C1	C1QL2	BMI	83	-0.00326436	0.0233137	0.888645	0.968766	-0.0637762	0.086203	0.461538	0.00105928	0.00145245	0.467918
C1	C1QTNF1	BMI	83	0.0868824	0.0268375	0.00120645	0.0190036	-0.0358939	0.0985622	0.716677	0.0021493	0.00166076	0.199286
C2	C1QTNF1	BMI	305	0.0198781	0.0137572	0.148482	0.501034	0.0227771	0.0380752	0.550143	-5.45795e-05	0.000668227	0.934957
C4	C1QTNF1	BMI	10	-0.0979354	0.0836915	0.241922	0.63312	0.130813	0.316793	0.690504	-0.00370309	0.0049462	0.475487
C3	C1QTNF1	BMI	54	0.0269156	0.0426024	0.527527	0.83531	-0.0543988	0.16551	0.743722	0.0014437	0.00283811	0.613126
C2	C1QTNF5	BMI	305	0.0176076	0.0102433	0.085626	0.372087	0.0405265	0.0283148	0.153381	-0.000431486	0.000496938	0.385923
C4	C1QTNF5	BMI	10	-0.113765	0.0779725	0.144554	0.494357	-0.22798	0.310235	0.483405	0.00184898	0.00484384	0.71261
C1	C1QTNF5	BMI	83	0.0211546	0.0240216	0.378508	0.753566	0.0771746	0.0888937	0.387868	-0.000980619	0.00149776	0.514501
C3	C1QTNF5	BMI	54	-0.0165388	0.0253267	0.513745	0.82855	0.0410099	0.0982883	0.67822	-0.0010218	0.00168549	0.546998
C1	C1QTNF6	BMI	83	0.0669527	0.0169686	7.95764e-05	0.00212058	-0.072958	0.0608391	0.233948	0.00244929	0.00102513	0.019207
C2	C1QTNF6	BMI	305	0.0220027	0.00915691	0.0162679	0.126755	0.0453086	0.025303	0.0743483	-0.000438755	0.000444061	0.323916
C3	C1QTNF6	BMI	54	0.0182642	0.0256004	0.475577	0.808821	0.0829705	0.0992713	0.407094	-0.0011489	0.00170238	0.502741
C4	C1QTNF6	BMI	10	0.0307206	0.0577384	0.59468	0.871574	-0.0155474	0.231205	0.948037	0.000749	0.00360987	0.840814
C3	C1QTNF9	BMI	54	-0.0351182	0.0300618	0.242726	0.633439	-0.0129144	0.115982	0.911769	-0.000394216	0.00198883	0.84365
C1	C1QTNF9	BMI	83	0.00606853	0.0249868	0.808107	0.948478	0.0597192	0.0924926	0.520322	-0.000939139	0.00155838	0.548432
C2	C1QTNF9	BMI	305	0.00246665	0.0126599	0.845518	0.957401	0.0797755	0.034981	0.0232699	-0.00145543	0.000613915	0.0183786
C4	C1QTNF9	BMI	10	0.004492	0.134573	0.973372	0.991378	0.126233	0.53849	0.820547	-0.00197071	0.00840729	0.820559
C1	C1R	BMI	83	0.038053	0.00986363	0.000114358	0.00283997	0.0715151	0.036361	0.0526294	-0.000585804	0.000612684	0.341853
C2	C1R	BMI	305	0.0128891	0.00519569	0.0131117	0.109872	-0.00370595	0.0143541	0.796443	0.000312467	0.000251946	0.215856
C4	C1R	BMI	10	-0.0235469	0.0333	0.479495	0.811111	-0.193981	0.126048	0.162378	0.0027586	0.00196769	0.198518
C3	C1R	BMI	54	0.00425462	0.0123338	0.730127	0.922299	0.0127374	0.0475986	0.790066	-0.000150613	0.000816261	0.854326
C1	C1RL	BMI	83	0.0614771	0.0107401	1.04002e-08	1.23869e-06	0.0964144	0.0396451	0.0172236	-0.000611601	0.000668011	0.362618
C2	C1RL	BMI	305	0.0292054	0.0058021	4.81357e-07	2.94157e-05	0.0594083	0.0159498	0.000233172	-0.000568621	0.000279927	0.0430951
C3	C1RL	BMI	54	0.0249466	0.0129047	0.0532198	0.278182	0.00744998	0.049792	0.881642	0.000310635	0.0008538	0.717463
C4	C1RL	BMI	10	-0.0366617	0.034838	0.29264	0.676642	-0.232995	0.131862	0.115218	0.00317827	0.00205875	0.161217
C1	C1S	BMI	83	0.0569388	0.0121426	2.74306e-06	0.000125066	0.0675267	0.0450323	0.137627	-0.000185358	0.000758816	0.807637
C2	C1S	BMI	305	0.010652	0.00584264	0.0682818	0.324638	0.0123062	0.0161711	0.447248	-3.11445e-05	0.000283813	0.912691
C3	C1S	BMI	54	0.020881	0.0150114	0.164222	0.528188	0.0550125	0.0582629	0.349428	-0.000606039	0.000999158	0.546789
C4	C1S	BMI	10	-0.0399824	0.0384989	0.299022	0.684632	-0.214316	0.140735	0.166302	0.0028219	0.00219712	0.234957
C2	C2	BMI	305	0.0333879	0.0085915	0.000101846	0.00257304	0.0804104	0.0236006	0.000745204	-0.000885284	0.000414203	0.0333724
C1	C2	BMI	83	0.0309815	0.0145706	0.0334783	0.209297	0.0163516	0.0540204	0.7629	0.000256099	0.000910186	0.779144
C3	C2	BMI	54	0.00830186	0.0176448	0.637998	0.8881	0.0152156	0.0680774	0.824019	-0.000122717	0.00116707	0.916661
C4	C2	BMI	10	0.0116098	0.0476361	0.807449	0.948478	0.0451298	0.180294	0.808655	-0.000542611	0.00281483	0.851944
C1	C2CD2L	BMI	83	0.0415195	0.0250123	0.0969214	0.400459	-0.042487	0.0922411	0.646314	0.00147045	0.00155409	0.346872
C3	C2CD2L	BMI	54	-0.0525496	0.0326316	0.107313	0.422589	-0.0802806	0.127003	0.53008	0.000492444	0.00217819	0.822026
C4	C2CD2L	BMI	10	-0.0624783	0.0844413	0.459359	0.801681	-0.00737899	0.319761	0.982154	-0.000891916	0.00499236	0.862649
C2	C2CD2L	BMI	305	-0.00364138	0.0131796	0.782326	0.941595	-0.0347789	0.0364172	0.340333	0.000586205	0.000639129	0.359771
C4	C2orf69	BMI	10	-0.0769818	0.098328	0.433681	0.786794	-0.270357	0.372188	0.4883	0.00313043	0.00581105	0.604754
C1	C2orf69	BMI	83	-0.0183284	0.0310314	0.554761	0.848595	-0.154006	0.11405	0.180668	0.0023753	0.00192182	0.220045
C3	C2orf69	BMI	54	-0.01004	0.0364263	0.782837	0.941595	0.000310155	0.140539	0.998248	-0.000183754	0.00240983	0.939511
C2	C2orf69	BMI	305	0.0012102	0.015502	0.937774	0.980034	-0.044072	0.0428137	0.304118	0.000852556	0.000751439	0.257455
C1	C3	BMI	83	0.136694	0.0232317	4.00544e-09	5.51023e-07	0.109148	0.0856485	0.206176	0.000482219	0.00144312	0.739131
C2	C3	BMI	305	0.0602248	0.0126291	1.85403e-06	9.05449e-05	0.0212799	0.0348713	0.54216	0.000733199	0.000612007	0.231844
C4	C3	BMI	10	-0.108483	0.0885738	0.220661	0.607652	0.30397	0.321857	0.372597	-0.00667687	0.00502517	0.2206
C3	C3	BMI	54	-0.0330856	0.0290661	0.255001	0.642779	-0.0938775	0.112144	0.406359	0.00107941	0.00192316	0.577026
C2	C4BPB	BMI	305	0.0158562	0.0147216	0.281447	0.665528	0.0768057	0.0405709	0.0592942	-0.00114749	0.000712049	0.108104
C4	C4BPB	BMI	10	0.0623357	0.103968	0.548797	0.845954	0.0229877	0.417099	0.9574	0.000636875	0.0065111	0.924486
C3	C4BPB	BMI	54	0.0201104	0.0435389	0.644156	0.890523	-0.171989	0.167265	0.308594	0.00341126	0.00286867	0.239785
C1	C4BPB	BMI	83	0.00630183	0.0334233	0.850449	0.958186	-0.090922	0.123489	0.46369	0.00170197	0.00208074	0.415778
C2	C5	BMI	305	0.0132901	0.00407957	0.00112308	0.0178775	0.0192411	0.011271	0.0888213	-0.000112044	0.00019782	0.571546
C1	C5	BMI	83	0.0226941	0.00896384	0.0113499	0.0996062	0.0220764	0.0332535	0.508651	1.08141e-05	0.000560322	0.984649
C3	C5	BMI	54	0.00832217	0.0097135	0.391575	0.761185	-0.0114062	0.0377292	0.763616	0.000350273	0.000646983	0.590548
C4	C5	BMI	10	0.00410099	0.0261472	0.875369	0.96499	-0.0313899	0.103248	0.768867	0.000574501	0.00161193	0.730754
C2	C7	BMI	305	-0.0243662	0.00840713	0.00375214	0.0442374	-0.0283536	0.023268	0.223957	7.50659e-05	0.000408353	0.854273
C3	C7	BMI	54	-0.0236921	0.0195926	0.226572	0.61544	-0.162081	0.075602	0.0367391	0.00245702	0.00129641	0.0636247
C1	C7	BMI	83	-0.00282619	0.0172397	0.869783	0.963106	-0.0577877	0.0636415	0.366561	0.000962123	0.00107231	0.372249
C4	C7	BMI	10	-0.00589254	0.0528902	0.91129	0.973868	0.135172	0.201659	0.521541	-0.00228355	0.00314845	0.488942
C3	C7orf50	BMI	54	-0.0226277	0.0166636	0.174493	0.544566	0.00564743	0.0647784	0.930863	-0.000502094	0.00111099	0.653196
C2	C7orf50	BMI	305	0.00495329	0.00659909	0.452893	0.797813	0.000378579	0.0182662	0.983478	8.61108e-05	0.000320533	0.788383
C4	C7orf50	BMI	10	-0.0318997	0.0483516	0.509418	0.826605	0.225006	0.169777	0.221669	-0.00415894	0.00265083	0.155305
C1	C7orf50	BMI	83	-0.00333693	0.0131973	0.800384	0.947089	0.0520608	0.0485459	0.286723	-0.000969778	0.000817986	0.239259
C1	C8B	BMI	83	0.0278405	0.0154864	0.0722191	0.336012	-0.0219761	0.0571017	0.701351	0.000872059	0.000962125	0.367419
C3	C8B	BMI	54	0.0309806	0.0214269	0.148213	0.500669	0.0984288	0.0829023	0.24051	-0.0011975	0.00142159	0.403439
C2	C8B	BMI	305	0.00435195	0.00848815	0.608155	0.87638	-0.0272706	0.0234114	0.245	0.000595354	0.000410886	0.148385
C4	C8B	BMI	10	0.0254594	0.0727162	0.726249	0.9199	0.303607	0.273587	0.299357	-0.00450266	0.00427151	0.322623
C4	C9	BMI	10	0.320003	0.132108	0.0154231	0.121964	0.356927	0.530236	0.519821	-0.00059773	0.00827854	0.944213
C2	C9	BMI	305	0.0267718	0.015201	0.078207	0.352717	0.0904952	0.0418881	0.0315253	-0.00119967	0.000735142	0.103741
C3	C9	BMI	54	0.025395	0.0354658	0.473965	0.808821	-0.246908	0.132495	0.0680401	0.00483478	0.00227208	0.0381047
C1	C9	BMI	83	0.0182383	0.0315587	0.56332	0.853704	0.0345447	0.117061	0.768672	-0.000285449	0.00197238	0.885289
C2	C9orf40	BMI	305	-0.0198554	0.0231553	0.391174	0.761185	-0.0812306	0.0639739	0.205149	0.00115551	0.00112279	0.304233
C1	C9orf40	BMI	83	0.0217958	0.0491551	0.657471	0.895762	0.243398	0.180569	0.181433	-0.00387924	0.00304248	0.205946
C3	C9orf40	BMI	54	0.0220792	0.0555707	0.691134	0.909461	-0.04173	0.216211	0.847706	0.00113302	0.00370789	0.761151
C4	C9orf40	BMI	10	-0.0246581	0.142041	0.862181	0.96102	0.477622	0.537643	0.400267	-0.00813095	0.00839417	0.361093
C1	CA1	BMI	83	0.0672912	0.0396274	0.089489	0.381767	0.190663	0.146331	0.196283	-0.00215964	0.00246557	0.383663
C4	CA1	BMI	10	-0.179156	0.120264	0.136307	0.479931	0.271857	0.455223	0.566892	-0.00730098	0.00710733	0.334359
C3	CA1	BMI	54	-0.0420457	0.047498	0.376043	0.752174	-0.183253	0.183873	0.323562	0.0025072	0.00315316	0.430148
C2	CA1	BMI	305	-0.00543789	0.0200953	0.786695	0.94347	-0.0434034	0.0555681	0.435362	0.000714769	0.000975253	0.464182
C2	CA11	BMI	305	0.0137358	0.00977148	0.159814	0.521203	-0.042208	0.0270009	0.119048	0.0010532	0.000473866	0.0269831
C3	CA11	BMI	54	-0.0290917	0.0232038	0.209933	0.592161	-0.0853172	0.089563	0.345203	0.000998171	0.00153572	0.518574
C1	CA11	BMI	83	-0.0186553	0.0185498	0.314567	0.699719	0.0832416	0.0684056	0.227182	-0.00178377	0.00115261	0.12562
C4	CA11	BMI	10	0.0470684	0.0626287	0.452324	0.797328	-0.132591	0.237062	0.591262	0.00290869	0.00370169	0.454642
C2	CA12	BMI	305	0.0214501	0.0113895	0.0596561	0.297821	0.0677573	0.0313935	0.0316881	-0.000871818	0.000550977	0.114622
C1	CA12	BMI	83	0.0165167	0.0216645	0.445828	0.794857	0.0668017	0.0801734	0.407173	-0.000880244	0.00135086	0.516492
C4	CA12	BMI	10	0.0239204	0.0921262	0.795135	0.946139	0.0380778	0.369821	0.920527	-0.000229182	0.00577398	0.969311
C3	CA12	BMI	54	0.00639158	0.0265927	0.810058	0.948478	-0.0259856	0.103468	0.802691	0.000574865	0.00177431	0.747243
C3	CA13	BMI	54	-0.055775	0.0774419	0.471391	0.808821	0.00100216	0.298776	0.997337	-0.0010081	0.00512359	0.844785
C4	CA13	BMI	10	-0.137124	0.208991	0.511744	0.828117	-0.829666	0.791184	0.324989	0.0112106	0.0123525	0.39063
C2	CA13	BMI	305	0.0123781	0.035419	0.726732	0.919901	-0.0168791	0.0980162	0.86339	0.000550795	0.00172018	0.74904
C1	CA13	BMI	83	-0.0221885	0.0664117	0.7383	0.924857	-0.219782	0.245331	0.372982	0.0034591	0.00413384	0.40518
C2	CA14	BMI	305	-0.0602008	0.014321	2.62636e-05	0.000863518	-0.0513293	0.0396324	0.196259	-0.00016702	0.00069557	0.8104
C3	CA14	BMI	54	-0.12647	0.0321773	8.47957e-05	0.00223114	-0.165655	0.125202	0.191593	0.000695726	0.00214702	0.747205
C1	CA14	BMI	83	-0.0825043	0.0312298	0.00824555	0.0788869	0.0294268	0.115141	0.79893	-0.00195936	0.00194002	0.315518
C4	CA14	BMI	10	0.182429	0.110452	0.0986047	0.405252	0.165083	0.443411	0.719337	0.000280795	0.00692288	0.96864
C1	CA2	BMI	83	0.074212	0.0453789	0.101968	0.412844	0.189975	0.167832	0.261	-0.00202646	0.00282783	0.475674
C4	CA2	BMI	10	-0.180359	0.142083	0.204303	0.585672	0.417056	0.537819	0.460375	-0.00967079	0.00839676	0.282688
C2	CA2	BMI	305	-0.0200987	0.0227111	0.376171	0.752174	-0.0962402	0.062681	0.12573	0.00143351	0.00110009	0.193537
C3	CA2	BMI	54	0.00200529	0.0559267	0.971397	0.989972	-0.0916458	0.21739	0.675074	0.00166288	0.00372805	0.657416
C1	CA3	BMI	83	0.088599	0.0385407	0.0215139	0.154472	0.0997742	0.142984	0.487302	-0.000195622	0.00240914	0.935483
C4	CA3	BMI	10	-0.180402	0.158764	0.255834	0.643833	0.412522	0.599178	0.510619	-0.00959816	0.00935476	0.334904
C2	CA3	BMI	305	0.016016	0.0211144	0.44813	0.795097	0.00707649	0.058435	0.903692	0.000168303	0.00102557	0.869756
C3	CA3	BMI	54	0.00261769	0.053506	0.96098	0.986748	-0.127684	0.207541	0.54109	0.00231356	0.00355901	0.518517
C4	CA4	BMI	10	0.203217	0.0537745	0.000157424	0.00365299	0.338699	0.210102	0.145613	-0.00219318	0.00328029	0.522575
C2	CA4	BMI	305	0.0268005	0.0086427	0.00192906	0.0268586	0.0565783	0.0238498	0.0183033	-0.000560615	0.000418575	0.181463
C3	CA4	BMI	54	0.0510543	0.0197609	0.00977741	0.0890186	0.0489954	0.0769683	0.5272	3.65531e-05	0.00131982	0.978011
C1	CA4	BMI	83	0.0412429	0.0171488	0.0161723	0.126263	0.0499923	0.063614	0.434237	-0.000153159	0.00107183	0.886728
C2	CA5A	BMI	305	0.120193	0.0282835	2.14163e-05	0.00072246	0.0834309	0.0781516	0.286572	0.000692104	0.00137158	0.614204
C1	CA5A	BMI	83	0.192141	0.0619669	0.00193063	0.0268586	0.198342	0.229878	0.390786	-0.000108556	0.00387334	0.97771
C4	CA5A	BMI	10	-0.465258	0.18128	0.0102725	0.0927303	-0.775086	0.686192	0.291396	0.00501544	0.0107133	0.652168
C3	CA5A	BMI	54	-0.115156	0.0671661	0.0864377	0.373806	-0.576143	0.259109	0.0305473	0.00818519	0.00444342	0.071167
C2	CA6	BMI	305	-0.0727268	0.0276227	0.00846686	0.080411	-0.092238	0.0764441	0.228525	0.00036732	0.0013416	0.784431
C1	CA6	BMI	83	-0.0502547	0.0502852	0.317604	0.701881	-0.0197271	0.186524	0.916033	-0.000534412	0.00314289	0.865404
C3	CA6	BMI	54	0.00762391	0.0532878	0.886235	0.96843	-0.184633	0.205709	0.373565	0.00341342	0.00352743	0.337684
C4	CA6	BMI	10	0.0150312	0.23416	0.948817	0.98415	1.16368	0.840592	0.203638	-0.0185936	0.0131236	0.194283
C3	CA7	BMI	54	0.0328636	0.0245737	0.18111	0.555271	0.20664	0.0924289	0.0296921	-0.00308524	0.00158494	0.0569939
C4	CA7	BMI	10	-0.0243672	0.0587516	0.678326	0.904744	0.125579	0.229128	0.598595	-0.00242712	0.00357706	0.516584
C1	CA7	BMI	83	0.00573172	0.0186971	0.759181	0.93353	-0.00713456	0.0693505	0.918315	0.000225231	0.00116852	0.847638
C2	CA7	BMI	305	-0.00139169	0.00926082	0.880546	0.967031	0.0706576	0.0253339	0.00562086	-0.00135644	0.000444621	0.00248425
C1	CA8	BMI	83	-0.0180357	0.0132516	0.173506	0.542793	-0.0290943	0.0488499	0.553113	0.000193631	0.00082327	0.814649
C3	CA8	BMI	54	0.0102851	0.0173573	0.553483	0.848447	0.00650239	0.0675906	0.923729	6.71771e-05	0.00115931	0.954014
C2	CA8	BMI	305	-0.00375231	0.00698222	0.590985	0.869899	-0.00838423	0.0192943	0.664202	8.72035e-05	0.000338627	0.796952
C4	CA8	BMI	10	0.0177944	0.0447675	0.69101	0.9094	-0.120222	0.169427	0.498123	0.00223434	0.00264537	0.42286
C2	CA9	BMI	305	-0.0484638	0.0149895	0.00122421	0.0191798	-0.0199893	0.0414497	0.629973	-0.000536076	0.000727459	0.461744
C1	CA9	BMI	83	-0.0846091	0.0316364	0.00748577	0.0736711	-0.0170343	0.117115	0.884718	-0.00118296	0.00197338	0.550541
C4	CA9	BMI	10	0.112425	0.137844	0.414732	0.776385	0.65714	0.516112	0.238679	-0.00881755	0.00805769	0.305673
C3	CA9	BMI	54	-0.0229771	0.0380946	0.546404	0.84361	-0.0807207	0.148116	0.588094	0.00102529	0.00254001	0.688121
C3	CABP2	BMI	54	-0.108798	0.0415752	0.00887353	0.0831902	-0.0244965	0.1604	0.87921	-0.00149675	0.00275056	0.588655
C4	CABP2	BMI	10	-0.120808	0.112198	0.281595	0.665745	-0.328188	0.424638	0.461824	0.00335669	0.00662903	0.626259
C1	CABP2	BMI	83	-0.0370952	0.0371195	0.317626	0.701881	-0.124823	0.137343	0.366132	0.00153563	0.00231404	0.508821
C2	CABP2	BMI	305	0.00545202	0.0179742	0.761643	0.933875	-0.0177382	0.0497243	0.721542	0.000436613	0.000872718	0.617233
C2	CACNA1C	BMI	305	0.0100511	0.00844453	0.233946	0.623572	0.0483065	0.0233328	0.039269	-0.000720256	0.000409521	0.0796249
C1	CACNA1C	BMI	83	0.0183067	0.0169819	0.281028	0.665076	-0.0717108	0.0621402	0.251887	0.00157568	0.00104695	0.136207
C3	CACNA1C	BMI	54	0.0153209	0.0201406	0.44684	0.794857	-0.0994097	0.0773963	0.204686	0.00203668	0.00132701	0.130899
C4	CACNA1C	BMI	10	0.0121428	0.0611507	0.842597	0.956413	0.035203	0.245391	0.889477	-0.000373279	0.0038311	0.924779
C3	CACNA1H	BMI	54	-0.0479227	0.0356783	0.179211	0.551915	-0.112207	0.137689	0.418827	0.00114117	0.00236076	0.630846
C1	CACNA1H	BMI	83	-0.0301365	0.0285578	0.291297	0.675983	0.00651133	0.105886	0.951118	-0.000641481	0.00178399	0.7201
C2	CACNA1H	BMI	305	0.00771029	0.01531	0.614535	0.878321	0.0111055	0.0423745	0.793437	-6.39146e-05	0.000743622	0.931563
C4	CACNA1H	BMI	10	0.0477034	0.0962903	0.620309	0.880166	0.142725	0.364459	0.705572	-0.00153832	0.00569064	0.793753
C1	CACNB1	BMI	83	0.0317001	0.0298096	0.287592	0.672149	0.075297	0.109925	0.495308	-0.000763208	0.00185224	0.681394
C4	CACNB1	BMI	10	0.0817861	0.100686	0.416625	0.778928	-0.469208	0.381013	0.253116	0.00891892	0.0059482	0.172148
C2	CACNB1	BMI	305	0.00699489	0.0157062	0.656061	0.894569	-0.0145072	0.0433987	0.738401	0.000404815	0.000761673	0.595474
C3	CACNB1	BMI	54	-0.0093665	0.0372913	0.801682	0.947567	0.0598273	0.143838	0.679169	-0.00122861	0.00246667	0.620525
C4	CACNB3	BMI	10	-0.273257	0.146863	0.0627967	0.30758	0.0451959	0.555959	0.937205	-0.00515486	0.00867973	0.56899
C2	CACNB3	BMI	305	0.0220086	0.0238378	0.355869	0.734422	0.0074411	0.0659674	0.910264	0.000274257	0.00115775	0.812904
C1	CACNB3	BMI	83	0.0372138	0.0499548	0.456302	0.800175	-0.260395	0.182122	0.156624	0.00520979	0.00306865	0.0933946
C3	CACNB3	BMI	54	0.0199148	0.0544197	0.714404	0.916046	0.286769	0.209952	0.177856	-0.00473799	0.0036003	0.193946
C4	CACYBP	BMI	10	-0.178691	0.175972	0.309888	0.695313	-0.236384	0.666158	0.731877	0.000933899	0.0104004	0.930658
C2	CACYBP	BMI	305	0.022135	0.0276795	0.423891	0.783527	0.00938542	0.0766054	0.902571	0.000240027	0.00134443	0.858423
C1	CACYBP	BMI	83	0.0476787	0.0605893	0.43133	0.785971	-0.131534	0.223822	0.558386	0.00313729	0.00377135	0.407926
C3	CACYBP	BMI	54	-0.00025836	0.0652052	0.996839	0.998893	0.0271287	0.251578	0.914542	-0.000486251	0.00431407	0.910692
C4	CADPS	BMI	10	-0.111394	0.0735441	0.129859	0.467237	-0.265327	0.289775	0.386628	0.00249208	0.00452456	0.596819
C3	CADPS	BMI	54	0.02638	0.0292352	0.366877	0.745246	0.0116652	0.113825	0.918767	0.000261258	0.00195183	0.894036
C2	CADPS	BMI	305	0.00805444	0.0112497	0.474012	0.808821	0.0186611	0.0310843	0.54873	-0.000199687	0.000545543	0.714596
C1	CADPS	BMI	83	-0.0124382	0.0213499	0.560171	0.851848	-0.187013	0.0787314	0.0198964	0.00305562	0.00132642	0.023805
C2	CALB1	BMI	305	-0.0515371	0.0138984	0.000208802	0.00457249	-0.0780258	0.0384342	0.0432183	0.000498679	0.000674524	0.460294
C1	CALB1	BMI	83	-0.0587912	0.0314189	0.0613166	0.303129	0.157908	0.113863	0.169299	-0.00379337	0.00191852	0.0514159
C3	CALB1	BMI	54	-0.052389	0.034069	0.124115	0.456155	-0.0640121	0.1327	0.63156	0.000206355	0.00227543	0.928089
C4	CALB1	BMI	10	0.108932	0.110652	0.324889	0.707939	0.739938	0.379269	0.0868635	-0.0102141	0.00592109	0.122805
C2	CALB2	BMI	305	0.0523308	0.010002	1.67669e-07	1.20804e-05	0.0683748	0.0276644	0.0140012	-0.000302045	0.000485506	0.534328
C1	CALB2	BMI	83	0.0674662	0.0179932	0.000177164	0.00397665	0.161455	0.0663457	0.0171529	-0.00164514	0.00111777	0.144946
C3	CALB2	BMI	54	0.0299107	0.0238685	0.210153	0.592161	0.154236	0.0912245	0.096874	-0.0022072	0.00156418	0.164172
C4	CALB2	BMI	10	0.0184229	0.0737721	0.802799	0.947916	0.00314168	0.296145	0.991796	0.000247374	0.00462373	0.958645
C1	CALCA	BMI	83	0.118783	0.0425853	0.00528228	0.0566159	0.125848	0.157995	0.428049	-0.000123682	0.00266213	0.963058
C2	CALCA	BMI	305	0.0313028	0.0219548	0.153931	0.511294	-0.0213879	0.0606787	0.724725	0.000991981	0.00106493	0.352339
C4	CALCA	BMI	10	-0.178518	0.160462	0.265913	0.653695	-0.903246	0.586807	0.162304	0.0117318	0.00916154	0.236231
C3	CALCA	BMI	54	-0.0339987	0.0476263	0.475311	0.808821	-0.408436	0.177591	0.0255014	0.00664781	0.00304528	0.0335742
C1	CALCB	BMI	83	-0.0619147	0.0207396	0.00283262	0.0361732	-0.0339467	0.0768532	0.659877	-0.000489603	0.00129493	0.70635
C2	CALCB	BMI	305	-0.0321151	0.0109467	0.00334862	0.0408413	-0.0449743	0.0302875	0.138607	0.000242084	0.000531538	0.649118
C3	CALCB	BMI	54	-0.0203306	0.0319948	0.525145	0.833265	-0.0956357	0.124162	0.444637	0.00133689	0.00212892	0.532775
C4	CALCB	BMI	10	0.0106425	0.073049	0.884166	0.967862	-0.250863	0.277138	0.391809	0.00423315	0.00432679	0.356551
C3	CALCOCO1	BMI	54	-0.150105	0.0796139	0.059375	0.297054	-0.270079	0.307178	0.383324	0.00213013	0.00526755	0.687586
C2	CALCOCO1	BMI	305	-0.0463282	0.0335295	0.167059	0.532966	0.0101852	0.0926463	0.912533	-0.00106395	0.00162597	0.513385
C1	CALCOCO1	BMI	83	-0.0396193	0.0755509	0.599997	0.872668	-0.0615241	0.280283	0.826807	0.000383451	0.00472255	0.935487
C4	CALCOCO1	BMI	10	0.0533583	0.227046	0.8142	0.948815	1.0004	0.842928	0.269347	-0.0153304	0.0131604	0.277621
C2	CALCOCO2	BMI	305	0.0251618	0.0216425	0.244987	0.634821	0.0159865	0.059897	0.789728	0.000172736	0.0010512	0.869586
C1	CALCOCO2	BMI	83	0.0318721	0.0454616	0.483255	0.812525	0.0282604	0.168658	0.867346	6.32252e-05	0.00284182	0.982305
C3	CALCOCO2	BMI	54	0.0199836	0.0490412	0.683651	0.905928	0.074289	0.189218	0.696212	-0.000964175	0.00324471	0.767533
C4	CALCOCO2	BMI	10	-0.0164301	0.132342	0.901198	0.970815	0.123368	0.501006	0.811697	-0.00226297	0.00782196	0.7797
C4	CALY	BMI	10	0.0461425	0.0628435	0.4628	0.803522	0.0859258	0.237837	0.727245	-0.000644012	0.00371326	0.866617
C1	CALY	BMI	83	-0.00885349	0.019552	0.65068	0.892659	-0.0273635	0.072481	0.70677	0.000324046	0.0012213	0.791431
C2	CALY	BMI	305	0.00382495	0.010328	0.711125	0.914766	0.00122022	0.0285849	0.965979	4.9034e-05	0.000501635	0.922197
C3	CALY	BMI	54	0.00935011	0.0252886	0.711579	0.914766	-0.10686	0.0970868	0.276113	0.0020631	0.00166471	0.220794
C3	CAMKK1	BMI	54	-0.0635842	0.0368058	0.0840678	0.368749	-0.149302	0.142874	0.300859	0.00152183	0.00244994	0.5372
C1	CAMKK1	BMI	83	0.0218465	0.026108	0.402719	0.769038	-0.0904073	0.0962667	0.350454	0.00196508	0.00162206	0.229235
C2	CAMKK1	BMI	305	0.00195632	0.0143406	0.891491	0.969068	0.0160217	0.0396808	0.686672	-0.000264805	0.000696421	0.704036
C4	CAMKK1	BMI	10	0.00203445	0.0881438	0.981586	0.994207	0.100369	0.333635	0.771209	-0.00159181	0.00520885	0.767713
C3	CAMLG	BMI	54	-0.0364167	0.0339493	0.283415	0.667624	-0.0373085	0.130982	0.7769	1.5835e-05	0.00224618	0.994402
C4	CAMLG	BMI	10	-0.0960503	0.0916197	0.294474	0.678838	-0.0725962	0.346822	0.839431	-0.000379687	0.00541508	0.945822
C2	CAMLG	BMI	305	0.0136507	0.0147819	0.355762	0.734422	0.037025	0.0408851	0.365873	-0.000440066	0.000717556	0.540149
C1	CAMLG	BMI	83	0.0214626	0.0271325	0.428927	0.785971	0.0822206	0.100036	0.413543	-0.00106354	0.00168546	0.529809
C3	CAMSAP1	BMI	54	-0.0782386	0.0704203	0.266558	0.654269	0.0221717	0.271724	0.935281	-0.00178274	0.0046595	0.703574
C1	CAMSAP1	BMI	83	0.0575694	0.0633389	0.363397	0.741745	0.0649484	0.234971	0.782937	-0.000129175	0.00395916	0.974052
C4	CAMSAP1	BMI	10	-0.0302281	0.190041	0.873621	0.964557	0.334905	0.719381	0.653951	-0.00591065	0.0112314	0.61298
C2	CAMSAP1	BMI	305	-0.000660539	0.0296752	0.982241	0.994289	0.00467679	0.0821295	0.954627	-0.000100484	0.0014414	0.944468
C2	CANT1	BMI	305	0.0135878	0.00690278	0.0490157	0.265235	0.0261637	0.0190891	0.171509	-0.000236758	0.000335015	0.48029
C1	CANT1	BMI	83	0.0223235	0.0120102	0.0630678	0.308123	0.087397	0.0439218	0.0499833	-0.00113912	0.000740043	0.127638
C3	CANT1	BMI	54	-0.0153503	0.0163536	0.347912	0.72739	-0.0462437	0.0635454	0.470045	0.000548501	0.00108967	0.616834
C4	CANT1	BMI	10	0.0176184	0.0401982	0.661178	0.897212	-0.0636663	0.152171	0.68667	0.00131579	0.00237575	0.594825
C1	CAPG	BMI	83	0.126158	0.0359507	0.000449473	0.00851664	0.537617	0.131458	0.000101295	-0.00720296	0.00221504	0.00167228
C2	CAPG	BMI	305	0.0435708	0.0191249	0.0227133	0.160966	0.0494409	0.0529312	0.351016	-0.000110512	0.000928954	0.905382
C4	CAPG	BMI	10	0.202127	0.120392	0.0931703	0.391745	0.207029	0.455768	0.661725	-7.93617e-05	0.00711591	0.991375
C3	CAPG	BMI	54	0.073384	0.0506101	0.147062	0.499276	0.0423844	0.197098	0.830576	0.000550377	0.00337978	0.871273
C1	CAPN3	BMI	83	0.0395118	0.0193213	0.0408561	0.236254	-0.0376567	0.0712503	0.598588	0.00135091	0.00120057	0.263817
C4	CAPN3	BMI	10	-0.131709	0.0756452	0.0816591	0.36213	0.0473335	0.296447	0.877099	-0.0028984	0.00462841	0.548617
C3	CAPN3	BMI	54	0.0213592	0.0264178	0.418794	0.780465	-0.0845103	0.101765	0.410084	0.00187962	0.001745	0.286387
C2	CAPN3	BMI	305	0.00518286	0.0101784	0.610609	0.876633	0.0986976	0.0281268	0.000517989	-0.00176048	0.000493622	0.000420365
C1	CAPS	BMI	83	0.194537	0.0494496	8.35316e-05	0.00221084	0.045245	0.182332	0.804649	0.00261361	0.0030724	0.397458
C2	CAPS	BMI	305	0.0338878	0.027338	0.215129	0.599567	0.124801	0.0754555	0.0991704	-0.00171157	0.00132427	0.197181
C3	CAPS	BMI	54	0.0233874	0.0633367	0.711938	0.914766	0.097592	0.246418	0.693694	-0.00131764	0.004226	0.756444
C4	CAPS	BMI	10	0.0212354	0.235662	0.9282	0.978677	0.87562	0.892729	0.355401	-0.013833	0.0139402	0.350108
C2	CARHSP1	BMI	305	-0.0280545	0.0171248	0.101373	0.411371	-0.0864442	0.0472586	0.0683562	0.00109931	0.000829426	0.186043
C4	CARHSP1	BMI	10	-0.134863	0.105538	0.201298	0.58215	0.0537736	0.418032	0.900822	-0.00305359	0.00652656	0.652358
C1	CARHSP1	BMI	83	0.0357061	0.0342076	0.296574	0.681286	0.0214099	0.126912	0.866454	0.000250253	0.00213833	0.907124
C3	CARHSP1	BMI	54	-0.0128214	0.0380861	0.736387	0.924131	0.0661514	0.146897	0.654349	-0.00140229	0.00251921	0.580162
C4	CASC3	BMI	10	-0.135533	0.0714191	0.0577327	0.292358	-0.22843	0.270389	0.422756	0.00150374	0.00422141	0.73089
C2	CASC3	BMI	305	0.00762223	0.011145	0.494029	0.820242	-0.0124374	0.030795	0.686588	0.000377646	0.000540453	0.485239
C1	CASC3	BMI	83	0.00767682	0.0236617	0.745605	0.928007	-0.0957566	0.0869736	0.274164	0.00181061	0.00146543	0.220197
C3	CASC3	BMI	54	0.00103289	0.0264683	0.968872	0.989	-0.0315361	0.102113	0.758681	0.00057827	0.00175107	0.742547
C3	CASP1	BMI	54	-0.0653473	0.0542596	0.228456	0.617539	-0.248059	0.209673	0.242159	0.00324457	0.00359605	0.371079
C1	CASP1	BMI	83	0.0462696	0.0404621	0.252819	0.640347	0.311568	0.149194	0.0399077	-0.00464431	0.0025139	0.0683323
C2	CASP1	BMI	305	0.0113477	0.02132	0.59455	0.871574	-0.0167777	0.0589097	0.77599	0.000529503	0.00103388	0.60892
C4	CASP1	BMI	10	-0.0856388	0.169982	0.614395	0.878321	0.755975	0.60878	0.249486	-0.0136247	0.00950529	0.189651
C2	CASP10	BMI	305	0.0241913	0.0222437	0.276791	0.661723	0.00700686	0.0614611	0.909309	0.000323524	0.00107866	0.764436
C3	CASP10	BMI	54	-0.0372035	0.0528188	0.481208	0.811769	-0.103845	0.203798	0.612523	0.00118323	0.00349483	0.7363
C1	CASP10	BMI	83	-0.0169274	0.0479737	0.724203	0.919193	0.108265	0.177395	0.543369	-0.00219157	0.00298903	0.46555
C4	CASP10	BMI	10	0.0131235	0.142528	0.926638	0.978532	0.435809	0.539513	0.44257	-0.00684303	0.0084241	0.440111
C3	CASP2	BMI	54	-0.0384254	0.0512285	0.453207	0.797984	-0.101882	0.197645	0.608402	0.00112668	0.00338927	0.740906
C2	CASP2	BMI	305	0.0118175	0.0219098	0.58963	0.869311	-0.0247372	0.0605982	0.683402	0.000688197	0.00106352	0.518061
C4	CASP2	BMI	10	0.0729229	0.138268	0.597913	0.872479	-0.152896	0.523393	0.777624	0.00365551	0.00817159	0.666491
C1	CASP2	BMI	83	0.00643751	0.0453719	0.887172	0.968609	-0.183657	0.166894	0.2744	0.00332765	0.00281203	0.240127
C3	CASP3	BMI	54	-0.0370168	0.0669735	0.580464	0.864902	-0.169083	0.258402	0.515776	0.00234483	0.00443115	0.598939
C1	CASP3	BMI	83	-0.0223125	0.0587871	0.704281	0.91439	-0.18708	0.217269	0.391752	0.00288435	0.00366089	0.433065
C4	CASP3	BMI	10	0.0672047	0.18075	0.710035	0.914766	-0.537519	0.684241	0.454754	0.00978913	0.0106829	0.386279
C2	CASP3	BMI	305	0.00313124	0.0289337	0.91382	0.9739	0.0200009	0.0800749	0.802928	-0.000317592	0.00140532	0.82136
C2	CASP4	BMI	305	0.0223675	0.0456951	0.624491	0.882226	0.0303277	0.126468	0.810644	-0.000149864	0.00221958	0.946213
C1	CASP4	BMI	83	0.0243164	0.0845795	0.773732	0.938997	0.0484052	0.311876	0.877044	-0.000421693	0.005255	0.93624
C3	CASP4	BMI	54	0.00861465	0.105809	0.935111	0.979872	-0.356056	0.408253	0.387138	0.00647443	0.00700053	0.359317
C4	CASP4	BMI	10	-0.00435612	0.285619	0.987832	0.9961	0.929334	1.08115	0.415037	-0.0151141	0.0168794	0.396706
C3	CASP7	BMI	54	0.0911811	0.054244	0.0927742	0.390458	0.32015	0.209279	0.132134	-0.00406526	0.0035887	0.262496
C4	CASP7	BMI	10	-0.196635	0.146392	0.179204	0.551915	-0.717934	0.554164	0.231268	0.00843848	0.00865182	0.357957
C2	CASP7	BMI	305	0.0108943	0.0228421	0.633404	0.885507	-0.0481648	0.0631152	0.445982	0.00111188	0.0011077	0.316286
C1	CASP7	BMI	83	0.0105631	0.0494354	0.830801	0.954656	-0.0837669	0.183081	0.648508	0.0016513	0.00308482	0.593911
C2	CASP8	BMI	305	0.0172816	0.0199345	0.385985	0.758241	9.9934e-05	0.0550817	0.998554	0.000323471	0.000966703	0.738149
C4	CASP8	BMI	10	0.108557	0.127754	0.395473	0.763433	0.256593	0.483638	0.61014	-0.00239645	0.0075512	0.759095
C3	CASP8	BMI	54	-0.0315291	0.0473346	0.505353	0.825771	-0.127479	0.182634	0.488284	0.0017036	0.00313187	0.588797
C1	CASP8	BMI	83	-0.00796833	0.0386652	0.836724	0.955974	-0.0118622	0.143456	0.934303	6.81626e-05	0.00241713	0.977572
C4	CASP9	BMI	10	0.148102	0.105432	0.160104	0.521203	0.291209	0.399119	0.486428	-0.0023165	0.00623114	0.719724
C1	CASP9	BMI	83	-0.0326214	0.0322297	0.311465	0.697376	-0.0405545	0.119549	0.735315	0.000138881	0.00201443	0.945205
C3	CASP9	BMI	54	-0.0280847	0.0390627	0.472163	0.808821	0.104807	0.150726	0.489932	-0.00235936	0.00258455	0.365524
C2	CASP9	BMI	305	0.00987775	0.0164478	0.548138	0.845272	0.0790628	0.0454468	0.082931	-0.00130255	0.000797626	0.103501
C4	CASQ2	BMI	10	0.148356	0.0807545	0.066191	0.31859	-0.0440344	0.305763	0.88905	0.00311419	0.00477358	0.532449
C2	CASQ2	BMI	305	0.0226702	0.0129743	0.0805825	0.359266	-0.02646	0.035779	0.460151	0.000924967	0.000627939	0.141784
C1	CASQ2	BMI	83	0.00436682	0.0252041	0.862449	0.96102	-0.0846673	0.0929249	0.364927	0.00155853	0.00156566	0.322482
C3	CASQ2	BMI	54	-0.000520195	0.0299219	0.986129	0.995342	0.0409379	0.115434	0.72429	-0.000736168	0.00197969	0.711508
C2	CAT	BMI	305	-0.0288655	0.0155524	0.0634512	0.30943	-0.0977866	0.0428335	0.023126	0.00129759	0.000751765	0.0853576
C4	CAT	BMI	10	-0.0668112	0.0946571	0.480298	0.811638	0.526941	0.358278	0.179561	-0.00961169	0.00559374	0.124066
C3	CAT	BMI	54	-0.0250658	0.0357085	0.482706	0.812525	-0.145556	0.13798	0.296346	0.00213942	0.00236622	0.370085
C1	CAT	BMI	83	0.0168578	0.0333255	0.612961	0.878256	0.218151	0.121441	0.0761656	-0.00352383	0.00204627	0.0888723
C3	CBLIF	BMI	54	-0.0725053	0.0529408	0.170826	0.539325	-0.00944664	0.204254	0.963288	-0.00111965	0.00350272	0.750514
C1	CBLIF	BMI	83	0.0240354	0.0434552	0.580191	0.864877	0.113542	0.160902	0.482425	-0.00156683	0.00271108	0.564911
C2	CBLIF	BMI	305	0.00714662	0.0259015	0.782613	0.941595	0.00487614	0.0716871	0.945815	4.27457e-05	0.00125814	0.972919
C4	CBLIF	BMI	10	0.011798	0.200715	0.953128	0.984418	0.527221	0.783479	0.519957	-0.00834358	0.0122323	0.51444
C2	CBLN1	BMI	305	0.0322923	0.0255534	0.206331	0.587534	0.108888	0.0706063	0.124074	-0.0014421	0.00123923	0.245458
C1	CBLN1	BMI	83	0.0493548	0.048508	0.308936	0.69411	-0.303122	0.17885	0.0939477	0.00617046	0.00301359	0.0438459
C4	CBLN1	BMI	10	0.0634011	0.163811	0.698727	0.91252	0.286413	0.619889	0.656359	-0.00360987	0.00967738	0.718823
C3	CBLN1	BMI	54	-0.0106909	0.0644431	0.868238	0.962491	-0.209551	0.249402	0.404637	0.00353096	0.00427709	0.412829
C1	CBLN4	BMI	83	0.039484	0.0221145	0.0741904	0.340389	-0.0218472	0.0817335	0.789919	0.00107363	0.00137716	0.437897
C2	CBLN4	BMI	305	-0.00984305	0.0146983	0.503065	0.823975	-0.00454988	0.0406785	0.911016	-9.96485e-05	0.000713896	0.889081
C3	CBLN4	BMI	54	0.0125616	0.0257066	0.625088	0.882305	-0.141105	0.097664	0.154514	0.00272853	0.00167488	0.109337
C4	CBLN4	BMI	10	-0.00961712	0.075227	0.898275	0.970216	-0.107959	0.299905	0.728182	0.00159186	0.00468214	0.742621
C1	CBS	BMI	83	0.074924	0.025144	0.00288439	0.0364707	-0.0609959	0.0927145	0.512475	0.00237935	0.00156219	0.131632
C4	CBS	BMI	10	-0.193565	0.101904	0.0574991	0.291978	-0.426552	0.400067	0.31745	0.00377153	0.00624605	0.562686
C3	CBS	BMI	54	-0.0566766	0.0350894	0.106266	0.419646	-0.158417	0.135877	0.248981	0.00180671	0.00233044	0.441693
[truncated: 10,189 more rows]

## Sheet: Supplementary Data 7
Supplementary Data 7. MR results for the effect of each BMI cluster on proteins and for the effect of proteins on T2D
[truncated: 659 more rows]

[truncated: 7 more sheets: Supplementary Data 8, Supplementary Data 9, Supplementary Data 10, Supplementary Data 11, Supplementary Data 12, Supplementary Data 13, Supplementary Data 14]
