# Supplementary material for: Genetic and molecular signatures highlight diverse pathways linking obesity to type 2 diabetes
Source: Nat Commun. 2026 Jul 8;17:5680. doi: 10.1038/s41467-026-74675-9 (PMC13347065; doi:10.1038/s41467-026-74675-9)
Supplement: Supplementary file 6 — Source data [file 41467_2026_74675_MOESM6_ESM.xlsx]

## Sheet: Figure 2a
SNP	X-axis	Y-axis	Cluster	Cluster probability		Dashed lines
rs16896181	-0.07267	-0.056	C2	0.701		Cluster	Intercept	Slope
rs13021737	-0.06381	-0.047	C2	1		C1	0	1.53902
rs13107325	-0.0509	-0.028	C2	0.848		C2	0	0.891998
rs323791	-0.04437	-0.072	C1	0.502		C3	0	-0.0202027
rs13130484	-0.03944	-0.046	C2	0.798		C4	0	-2.65926
rs12446632	-0.03892	-0.052	C1	0.535
rs8097783	-0.03842	-0.034	C2	0.845
rs16851483	-0.03772	-0.019	C2	0.759
rs11679265	-0.03625	-0.0006	C2	0.546
rs2245368	-0.03613	-0.036	C2	0.899
rs7899106	-0.03486	-0.02	C2	0.752
rs17787739	-0.0324	-0.026	C2	0.666
rs7647305	-0.03237	-0.025	C2	0.96
rs12429545	-0.03088	-0.047	C1	0.569
rs10182181	-0.03084	-0.005	C3	0.911
rs3101336	-0.03071	-0.037	C2	0.683
rs4715291	-0.03055	0.044	C3	0.566
rs11029764	-0.03044	-0.0062	C2	0.592
rs4858523	-0.03009	0.0009	C2	0.523
rs2241423	-0.02983	-0.042	C1	0.605
rs7138803	-0.02863	-0.031	C2	0.838
rs17234250	-0.028	-0.015	C2	0.731
rs13078960	-0.02713	-0.0024	C3	0.702
rs8113277	-0.02656	-0.018	C2	0.721
rs11727676	-0.02655	0.06	C4	0.987
rs2304130	-0.02551	0.067	C4	0.988
rs4432271	-0.02515	-0.038	C1	0.538
rs7098825	-0.02512	0.028	C3	0.932
rs879620	-0.02499	-0.0049	C3	0.672
rs1943477	-0.0249	-0.0052	C2	0.603
rs1560653	-0.02472	-0.02	C2	0.742
rs13069244	-0.02471	-0.036	C2	0.563
rs657261	-0.02465	-0.012	C2	0.676
rs2112347	-0.02419	-0.051	C1	0.975
rs3817334	-0.023	-0.032	C1	0.542
rs10132280	-0.02284	-0.024	C2	0.789
rs6870983	-0.02218	-0.034	C1	0.58
rs11664	-0.02203	-0.013	C2	0.797
rs17522122	-0.02174	-0.039	C1	0.86
rs12431280	-0.02165	-0.012	C2	0.751
rs9380215	-0.02126	0.0088	C3	0.549
rs4771122	-0.02079	-0.017	C2	0.817
rs1982441	-0.02067	-0.016	C2	0.735
rs1837269	-0.0205	-0.015	C2	0.862
rs7239575	-0.02035	-0.025	C2	0.65
rs9931018	-0.02033	-0.0015	C3	0.567
rs7903146	-0.02029	0.3	Junk	1
rs2588785	-0.02023	-0.017	C2	0.816
rs11642740	-0.02018	-0.041	C1	0.907
rs16912217	-0.01969	-0.02	C2	0.674
rs10460960	-0.01959	-0.027	C2	0.59
rs3783890	-0.01939	-0.018	C2	0.727
rs7243357	-0.01911	-0.032	C1	0.55
rs11577179	-0.01903	0.0027	C3	0.814
rs7240718	-0.01899	0.0003	C2	0.494
rs3819162	-0.01878	-0.022	C2	0.639
rs9856151	-0.01871	-0.025	C2	0.585
rs11052536	-0.0187	-0.047	C1	0.792
rs758747	-0.0186	-0.032	C1	0.637
rs11755266	-0.01856	0.02	C3	0.749
rs9831758	-0.01815	-0.0079	C2	0.663
rs10510554	-0.01813	-0.0073	C2	0.689
rs166297	-0.01813	-0.023	C2	0.606
rs11170468	-0.018	-0.016	C2	0.747
rs1436351	-0.01796	-0.01	C2	0.732
rs29941	-0.01774	-0.021	C2	0.67
rs4541737	-0.01769	-0.0014	C2	0.577
rs3095670	-0.01766	-0.0091	C2	0.761
rs1966265	-0.01764	-0.011	C2	0.734
rs10456700	-0.01746	-0.022	C2	0.63
rs1167800	-0.01731	-0.0058	C2	0.641
rs2391518	-0.01718	-0.011	C2	0.77
rs916389	-0.01713	-0.015	C2	0.698
rs2528531	-0.01711	0.0005	C3	0.7
rs645040	-0.0171	-0.032	C1	0.633
rs11880870	-0.01709	-0.017	C2	0.744
rs12940622	-0.01703	-0.018	C2	0.73
rs8060484	-0.01701	-0.038	C1	0.826
rs11919195	-0.01699	0.026	C3	0.647
rs11121213	-0.01694	-0.017	C2	0.68
rs12622013	-0.01694	-0.028	C2	0.534
rs1452075	-0.01692	-0.018	C2	0.703
rs2836768	-0.01692	0.0078	C3	0.899
rs6439664	-0.0169	-0.017	C2	0.731
rs17537498	-0.01683	-0.0075	C2	0.64
rs2744974	-0.01683	0.017	C3	0.956
rs13417156	-0.0168	-0.021	C2	0.636
rs426101	-0.01678	-0.0084	C2	0.66
rs11754747	-0.01676	0.0049	C3	0.702
rs972540	-0.0167	-0.02	C2	0.655
rs1928295	-0.01655	-0.0094	C2	0.759
rs3779273	-0.01653	-0.026	C1	0.546
rs2246012	-0.01647	-0.026	C2	0.528
rs2267958	-0.01638	-0.016	C2	0.737
rs7009799	-0.01633	-0.015	C2	0.749
rs980329	-0.01633	-0.032	C1	0.675
rs11707605	-0.01629	-0.0015	C2	0.516
rs17122581	-0.01617	-0.0054	C2	0.642
rs7779181	-0.01615	-0.029	C1	0.57
rs11126666	-0.01612	0.0088	C3	0.825
rs4971010	-0.01609	-0.018	C2	0.692
rs866050	-0.01602	-0.014	C2	0.706
rs852056	-0.01586	-0.017	C2	0.677
rs1052177	-0.01585	0.03	C4	0.903
rs2015729	-0.01584	0.0054	C3	0.783
rs1568986	-0.01579	-0.001	C2	0.507
rs9921416	-0.01572	0.0034	C3	0.725
rs11781699	-0.0157	-0.011	C2	0.679
rs810364	-0.01558	-0.022	C2	0.573
rs9275418	-0.01551	0.043	C4	0.988
rs10192119	-0.01549	-0.015	C2	0.665
rs1199334	-0.01546	-0.015	C2	0.685
rs10118701	-0.01545	-0.015	C2	0.718
rs1546924	-0.01543	-0.023	C2	0.516
rs1445796	-0.01541	-0.02	C2	0.614
rs7969633	-0.01539	-0.022	C2	0.568
rs10899469	-0.01538	-0.015	C2	0.662
rs2481665	-0.01523	-0.015	C2	0.724
rs487152	-0.01514	0.035	C4	0.987
rs4414033	-0.0151	0.0056	C3	0.729
rs889398	-0.01506	-0.028	C1	0.656
rs17464848	-0.01497	-0.0046	C2	0.625
rs1624064	-0.01494	-0.0073	C2	0.703
rs1927790	-0.01484	-0.014	C2	0.725
rs738140	-0.01475	-0.016	C2	0.677
rs10984333	-0.01469	-0.016	C2	0.656
rs11155262	-0.01469	0.019	C3	0.822
rs13419388	-0.01469	-0.0021	C2	0.588
rs326889	-0.01458	-0.0044	C2	0.63
rs1045861	-0.01457	-0.0088	C2	0.709
rs1439620	-0.01451	0.0088	C3	0.808
rs977799	-0.01444	-0.015	C2	0.683
rs9925964	-0.01442	-0.014	C2	0.703
rs492400	-0.01441	-0.0019	C2	0.543
rs1051730	-0.0144	-0.013	C2	0.709
rs4980661	-0.01437	0.0022	C3	0.601
rs11038440	-0.01432	-0.017	C2	0.655
rs11978101	-0.01425	-0.02	C2	0.581
rs17616836	-0.01422	-0.0075	C2	0.682
rs1996401	-0.01421	-0.0087	C2	0.723
rs7716275	-0.01415	-0.015	C2	0.638
rs11738695	-0.0141	-0.0054	C2	0.662
rs9633835	-0.01407	-0.026	C1	0.605
rs4833079	-0.01402	0.015	C3	0.896
rs7124275	-0.01396	0.0048	C3	0.667
rs2107118	-0.01393	-0.015	C2	0.678
rs6864049	-0.01393	0.0011	C3	0.548
rs2155645	-0.01388	-0.032	C1	0.691
rs914187	-0.01381	-0.0061	C2	0.678
rs6601541	-0.0138	-0.041	C1	0.885
rs2972147	-0.01372	0.099	Junk	1
rs1472169	-0.01367	-0.0037	C2	0.619
rs13114338	-0.01366	-0.0009	C2	0.539
rs6841761	-0.01366	-0.009	C2	0.717
rs7663212	-0.01362	-0.02	C2	0.569
rs7123876	-0.01358	0.052	C4	0.944
rs3752904	-0.01356	-0.029	C1	0.711
rs2145270	-0.01353	-0.003	C2	0.601
rs13228034	-0.01352	-0.016	C2	0.648
rs7163790	-0.0135	-0.015	C2	0.665
rs2275003	-0.01349	-0.036	C1	0.853
rs7031788	-0.01349	-0.026	C1	0.545
rs11632852	-0.01346	-0.017	C2	0.625
rs2113426	-0.01338	-0.0071	C2	0.678
rs12454712	-0.01336	0.05	C4	0.95
rs995258	-0.01333	-0.011	C2	0.707
rs4596023	-0.01332	-0.001	C2	0.564
rs11997175	-0.01331	-0.0076	C2	0.696
rs2718786	-0.01328	-0.027	C1	0.637
rs13099106	-0.01324	-0.0013	C2	0.552
rs4342589	-0.01324	-0.023	C1	0.529
rs1296328	-0.01317	-0.025	C1	0.596
rs2299383	-0.01314	-0.026	C1	0.632
rs9538229	-0.01304	-0.017	C2	0.612
rs964917	-0.01302	0.0039	C3	0.606
rs2710323	-0.01298	0.0061	C3	0.686
rs1924923	-0.01296	-0.011	C2	0.691
rs4912652	-0.01295	0.0042	C3	0.633
rs763464	-0.01295	-0.0037	C2	0.624
rs10909880	-0.01294	0.0057	C3	0.67
rs2302737	-0.01293	-0.01	C2	0.697
rs7072873	-0.01292	-0.0083	C2	0.699
rs9512706	-0.01291	-0.0088	C2	0.686
rs9309664	-0.0129	-0.0067	C2	0.676
rs507929	-0.01289	-0.018	C2	0.583
rs7639882	-0.01289	-0.018	C2	0.588
rs11065612	-0.01282	-0.0034	C2	0.614
rs10883648	-0.01279	-0.0061	C2	0.672
rs456798	-0.01269	-0.001	C2	0.554
rs2414638	-0.01266	-0.015	C2	0.638
rs2835712	-0.01266	0.0008	C2	0.486
rs2344185	-0.01265	-0.013	C2	0.671
rs615632	-0.01263	-0.044	C1	0.864
rs7810260	-0.0126	-0.012	C2	0.693
rs1349351	-0.01259	-0.0054	C2	0.653
rs7760082	-0.01259	-0.012	C2	0.67
rs17826675	-0.01258	-0.014	C2	0.641
rs9517337	-0.01258	-0.014	C2	0.655
rs6494634	-0.01252	-0.013	C2	0.656
rs7970953	-0.01237	-0.0016	C2	0.584
rs4132610	-0.01233	-0.0089	C2	0.681
rs1561589	-0.01231	-0.0001	C2	0.543
rs4541689	-0.01222	0.0077	C3	0.711
rs3935370	-0.0122	-0.015	C2	0.624
rs10186145	-0.01218	0.0064	C3	0.666
rs2322622	-0.0121	-0.0067	C2	0.667
rs12379623	-0.01203	-0.0011	C2	0.568
rs7996851	-0.01203	0.0012	C2	0.496
rs1896767	-0.01201	-0.021	C1	0.498
rs4639270	-0.01196	-0.0043	C2	0.639
rs1493354	-0.01188	0.0065	C3	0.654
rs621042	-0.01186	0.0052	C3	0.606
rs12150261	-0.01181	-0.013	C2	0.649
rs11637749	-0.01177	-0.015	C2	0.616
rs11134425	-0.01175	-0.015	C2	0.614
rs10903340	-0.01172	-0.029	C1	0.685
rs2143624	-0.01161	-0.0044	C2	0.637
rs6677968	-0.01142	-0.011	C2	0.655
rs2605603	-0.0114	-0.028	C1	0.692
rs9845966	-0.01119	-0.022	C1	0.542
rs2256783	-0.01108	-0.015	C2	0.597
rs9910424	-0.01099	-0.0049	C2	0.642
rs10772983	-0.01084	-0.018	C2	0.532
rs329122	0.011104	-0.036	C4	0.979
rs7601692	0.011116	0.01	C2	0.657
rs7651039	0.011228	0.016	C2	0.582
rs3007105	0.011274	0.014	C2	0.617
rs2512885	0.011329	-0.0013	C2	0.512
rs4984406	0.011361	0.0084	C2	0.669
rs6477694	0.011377	0.021	C1	0.498
rs6766759	0.011446	0.017	C2	0.567
rs6768819	0.011554	0.0091	C2	0.667
rs4755217	0.011566	0.029	C1	0.707
rs17513613	0.011613	0.015	C2	0.605
rs12961741	0.011716	-0.0078	C3	0.687
rs1972812	0.011718	0.0002	C2	0.541
rs954018	0.011728	-0.026	C4	0.871
rs1520048	0.01188	0.026	C1	0.629
rs3849570	0.011886	0.0035	C2	0.623
rs4273371	0.011938	0.016	C2	0.601
rs7837587	0.011977	0.038	C1	0.848
rs6495366	0.011988	0.011	C2	0.67
rs7239114	0.012029	0.022	C1	0.521
rs1937450	0.01205	0.0081	C2	0.666
rs284227	0.012084	0.03	C1	0.65
rs9595908	0.012107	0.018	C2	0.565
rs1159974	0.012132	0.036	C1	0.842
rs13188558	0.012138	0.006	C2	0.661
rs3807875	0.01215	0.0011	C2	0.566
rs4788671	0.012286	0.011	C2	0.672
rs714393	0.012325	0.014	C2	0.651
rs620985	0.012345	0.0095	C2	0.684
rs273512	0.012354	-0.0029	C3	0.534
rs818902	0.01246	0.011	C2	0.67
rs10923724	0.012468	-0.0017	C3	0.498
rs9652638	0.012496	0.028	C1	0.691
rs7748777	0.012554	0.0002	C2	0.528
rs2316813	0.012609	0.02	C2	0.535
rs3808434	0.012663	0.036	C1	0.84
rs10083361	0.012677	0.006	C2	0.666
rs4528842	0.012703
rs6142096	0.012837	0.027	C1	0.663
rs285575	0.012844	0.022	C1	0.516
rs2984618	0.012846	0.017	C2	0.606
rs6448733	0.012879	0.0046	C2	0.643
rs4061073	0.012888	0.0086	C2	0.676
rs7622739	0.012915	0.013	C2	0.662
rs681119	0.012921	0.0056	C2	0.665
rs11102112	0.012975	0.0012	C2	0.561
rs823094	0.012982	0.019	C2	0.563
rs383349	0.012988	0.021	C2	0.511
rs273628	0.013008	0.015	C2	0.651
rs10902221	0.013018	0.0076	C2	0.681
rs897959	0.013053	0.0056	C2	0.657
rs2275426	0.013059	0.025	C1	0.597
rs7116641	0.013132	0.045	C1	0.871
rs12513212	0.013141	0.015	C2	0.655
rs7605556	0.013144	0.0023	C2	0.585
rs4860528	0.01317	0.035	C1	0.806
rs2734838	0.013182	0.041	C1	0.887
rs2229992	0.013194	0.014	C2	0.671
rs758278	0.013208	0.012	C2	0.691
rs4986044	0.013216	0.021	C2	0.516
rs12912988	0.013252	0.01	C2	0.711
rs12593036	0.01326	0.022	C2	0.523
rs7235205	0.013318	0.021	C2	0.535
rs2689765	0.013373	0.018	C2	0.596
rs8192675	0.013402	-0.075	Junk	0.994
rs7038036	0.013494	0.0045	C2	0.642
rs8092503	0.013537	0.0029	C2	0.604
rs6574961	0.013575	0.023	C2	0.511
rs4662565	0.013605	0.002	C2	0.57
rs6469351	0.01365	-0.0079	C3	0.746
rs325299	0.013667	0.0019	C2	0.574
rs8069296	0.013692	0.013	C2	0.642
rs7317857	0.013766	0.023	C2	0.519
rs2272163	0.013791	0.037	C1	0.848
rs10920678	0.013811	0.0091	C2	0.716
rs12122071	0.013816	-0.0013	C3	0.49
rs2637629	0.013925	0.023	C2	0.495
rs12701887	0.013979	0.014	C2	0.693
rs7587034	0.013983	0.03	C1	0.702
rs3736485	0.014072	0.013	C2	0.713
rs11131585	0.014102	0.0002	C2	0.526
rs10985963	0.014111	0.015	C2	0.68
rs6787363	0.014129	0.005	C2	0.649
rs9906903	0.014228	0.037	C1	0.78
rs11716220	0.014304	0.0013	C2	0.566
rs10779751	0.014313	-0.031	C4	0.948
rs4382144	0.014424	0.017	C2	0.658
rs1362910	0.014429	0.03	C1	0.722
rs1839115	0.014516	0.019	C2	0.609
rs2010281	0.014534	0.031	C1	0.716
rs7164727	0.014538	0.031	C1	0.701
rs9923491	0.014593	-0.019	C3	0.819
rs555267	0.014604	0.015	C2	0.69
rs1184523	0.014626	0.022	C2	0.536
rs1593312	0.014627	0.026	C1	0.53
rs7045925	0.014655	0.024	C2	0.495
rs12596638	0.014747	0.023	C2	0.552
rs39654	0.014794	0.023	C2	0.496
rs10269783	0.014813	0.0065	C2	0.688
rs733594	0.014834	0.0093	C2	0.705
rs11692071	0.014838	0.031	C1	0.729
rs6607336	0.01487	0.026	C1	0.55
rs4985155	0.014963	0.0011	C2	0.512
rs1860576	0.015021	0.0087	C2	0.684
rs4743281	0.015044	0.0027	C2	0.565
rs2465043	0.015054	0.023	C2	0.511
rs13407070	0.015059	0.021	C2	0.585
rs2228213	0.015066	0.0086	C2	0.705
rs11583200	0.015072	-0.0002	C3	0.542
rs11750790	0.015074	0.0022	C2	0.577
rs11115176	0.015209	0.034	C1	0.696
rs12899850	0.015232	0.0057	C2	0.639
rs1876334	0.015272	0.015	C2	0.66
rs11229439	0.015275	0.0065	C2	0.648
rs9904177	0.015279	0.022	C2	0.562
rs1935353	0.015311	0.012	C2	0.758
rs427943	0.015321	0.024	C1	0.52
rs1441264	0.015373	0.024	C1	0.504
rs1532331	0.015375	0.026	C1	0.55
rs2567302	0.015386	0.0008	C2	0.519
rs2114824	0.015401	0.035	C1	0.839
rs1580099	0.01563	0.034	C1	0.811
rs8079215	0.015658	0.031	C1	0.663
rs4456769	0.015679	0.023	C2	0.535
rs7430139	0.015766	0.0071	C2	0.657
rs4820408	0.015768	0.015	C2	0.738
rs6024460	0.015796	0.015	C2	0.671
rs13392503	0.01589	0.016	C2	0.701
rs12269541	0.015902	-0.0009	C2	0.51
rs7200589	0.015942	0.013	C2	0.712
rs7161194	0.015964	0.019	C2	0.652
rs2959592	0.016032	-0.0085	C3	0.672
rs4929923	0.016059	0.021	C2	0.608
rs1978864	0.016062	0.0042	C2	0.611
rs1469928	0.016114	0.02	C2	0.637
rs1403533	0.016231	0.03	C1	0.594
rs10886017	0.016295	0.019	C2	0.66
rs12429002	0.016409	0.012	C2	0.754
rs905938	0.016476	-0.012	C3	0.89
rs4738873	0.016504	0.018	C2	0.66
rs1167309	0.01652	-0.0004	C3	0.583
rs1000940	0.016693	0.019	C2	0.683
rs1941213	0.016794	-0.01	C3	0.872
rs9549099	0.016815	0.018	C2	0.7
rs17724992	0.016843	0.0067	C2	0.668
rs10514710	0.016855	0.025	C2	0.556
rs7318817	0.016868	0.028	C1	0.609
rs7102454	0.016884	0.001	C3	0.54
rs4869417	0.01699	0.0018	C2	0.504
rs12626122	0.017019	0.018	C2	0.724
rs893006	0.017027	0.011	C2	0.756
rs7138383	0.017048	0.016	C2	0.719
rs7816188	0.017143	-0.01	C3	0.926
rs12486280	0.017169	-0.0012	C3	0.494
rs17381664	0.017207	-0.0049	C3	0.829
rs7596956	0.017266	0.018	C2	0.677
rs7143963	0.017307	0.045	C1	0.819
rs4319547	0.017335	0.009	C2	0.721
rs3759558	0.017353	0.035	C1	0.644
rs1106908	0.017485	0.019	C2	0.726
rs980183	0.017499	0.032	C1	0.73
rs10929925	0.017512	0.024	C2	0.555
rs288232	0.017665	0.012	C2	0.711
rs11692326	0.01768	0.03	C1	0.579
rs6419734	0.017794	0.026	C2	0.567
rs6676190	0.017858	0.024	C2	0.582
rs4847370	0.017864	0.023	C2	0.607
rs13037435	0.018003	-0.017	C3	0.764
rs6970887	0.018023	0.017	C2	0.741
rs17573940	0.018059	0.031	C1	0.63
rs1752156	0.01807	0.037	C1	0.681
rs8123881	0.01808	0.0006	C2	0.533
rs7485577	0.018119	-0.012	C3	0.932
rs12831874	0.018232	0.018	C2	0.662
rs13155482	0.018304	0.025	C2	0.58
rs1582931	0.018383	0.011	C2	0.798
rs6597650	0.018398	0.029	C1	0.588
rs4806814	0.018573
rs1528435	0.018591	0.024	C2	0.606
rs12502727	0.0187	0.017	C2	0.675
rs6890277	0.018751	0.033	C1	0.744
rs11823283	0.01879	0.011	C2	0.718
rs12286929	0.018871	0.017	C2	0.82
rs4740619	0.019111	0.012	C2	0.825
rs3127553	0.019433	-0.0074	C3	0.935
rs2968487	0.019539	0.021	C2	0.736
rs6730157	0.019571	-0.0034	C3	0.735
rs2550739	0.01965	0.036	C2	0.519
rs17414107	0.019828	0.027	C2	0.591
rs17759796	0.019849	0.0098	C2	0.692
rs3800229	0.019992	0.013	C2	0.81
rs519844	0.020334	0.02	C2	0.686
rs17484848	0.020447	-0.044	C4	0.925
rs12566985	0.020627	-0.0032	C3	0.902
rs12471691	0.020742	0.035	C2	0.537
rs2820315	0.020747	0.031	C1	0.568
rs7599312	0.020753	0.015	C2	0.831
rs7117404	0.020945	0.023	C2	0.685
rs1062633	0.020958	0.021	C2	0.816
rs867559	0.021086	0.036	C1	0.674
rs1333010	0.021262	0.032	C1	0.619
rs9563576	0.021328	0.041	C1	0.737
rs2029566	0.021341	0.013	C2	0.711
rs16996700	0.021369	0.043	C1	0.883
rs7733438	0.021412	0.029	C2	0.588
rs2436728	0.021611	0.019	C2	0.872
rs6716536	0.021801	0.0055	C2	0.555
rs7226371	0.022319	0.031	C2	0.551
rs9824987	0.022326	0.016	C2	0.733
rs3810291	0.022471	0.046	C1	0.934
rs12885454	0.022556	0.018	C2	0.889
rs2881654	0.02262	-0.1	Junk	0.607
rs11611246	0.023076	0.0076	C2	0.618
rs1861410	0.023144	0.034	C1	0.644
rs10968576	0.023185	0.047	C1	0.945
rs13107802	0.023195	0.03	C2	0.615
rs11672660	0.024798	-0.019	C3	0.99
rs7141420	0.024854	0.029	C2	0.722
rs2075650	0.025364	0.076	C1	0.9
rs3789220	0.025499	0.023	C2	0.649
rs2228273	0.025531	0.0013	C2	0.523
rs17094222	0.026101	0.031	C2	0.688
rs3104804	0.027186	0.032	C2	0.649
rs13191362	0.027273	0.023	C2	0.801
rs197870	0.028011	-0.012	C3	0.557
rs9843336	0.028315	0.038	C2	0.594
rs9463594	0.028414	0.028	C2	0.688
rs17391694	0.028803	-0.017	C3	0.967
rs16907751	0.028888	0.034	C2	0.677
rs2579998	0.030203	0.038	C2	0.627
rs208015	0.030207	-0.0035	C3	0.664
rs10932071	0.031069	0.0087	C2	0.607
rs3888190	0.032324	0.028	C2	0.979
rs17279030	0.033899	0.039	C2	0.664
rs11172496	0.040825	0.025	C2	0.763
rs1488830	0.04089	0.02	C2	0.832
rs2207139	0.043098	0.042	C2	0.955
rs543874	0.04478	0.051	C2	0.817
rs11847697	0.050648	0.033	C2	0.848
rs663129	0.054427	0.043	C2	1
rs17024393	0.071153	0.056	C2	0.948
rs7185735	0.082981	0.12	C1	1

## Sheet: Figure 2b
	Cluster	Strata	Estimate	CI_lower	CI_upper
	C1	Females	1.6312	1.38128	1.88099
	C1	Males	1.48614	1.26695	1.70475
	C1	Sex-combined	1.61542	1.43508	1.79675
	C2	Females	1.25276	1.11186	1.39377
	C2	Males	0.993252	0.8671	1.11514
	C2	Sex-combined	1.17865	1.075	1.28093
	C3	Females	0.0861777	-0.174353	0.350657
	C3	Males	0.239017	-0.0202027	0.500775
	C3	Sex-combined	0.173953	-0.0304592	0.385262
	C4	Females	-2.65926	-4.60517	-0.755023
	C4	Males	-2.12026	-2.99573	-1.20397
	C4	Sex-combined	-2.52573	-3.50656	-1.66073

## Sheet: Figure 3a
	T2D
	PRS N_analyzed N_events HR CI_low CI_high
	C1_bmi_PRS C1_bmi_PRS 360771 30737 3.5227515 3.15560538 3.9326140
	C2_bmi_PRS C2_bmi_PRS 360771 30737 2.3037399 2.17272689 2.4426529
	C3_bmi_PRS C3_bmi_PRS 360771 30737 1.1152463 0.97702875 1.2730172
	C4_bmi_PRS C4_bmi_PRS 360771 30737 0.1326204 0.09070251 0.1939105
	CAD
	PRS N_analyzed N_events HR CI_low CI_high
	C1_bmi_PRS C1_bmi_PRS 360690 21451 1.5917822 1.3954071 1.815793
	C2_bmi_PRS C2_bmi_PRS 360690 21451 1.4217841 1.3255211 1.525038
	C3_bmi_PRS C3_bmi_PRS 360690 21451 1.1435794 0.9761005 1.339794
	C4_bmi_PRS C4_bmi_PRS 360690 21451 0.6750396 0.4279428 1.064812
	Stroke
	PRS N_analyzed N_events HR CI_low CI_high
	C1_bmi_PRS C1_bmi_PRS 360771 8846 1.3778075 1.1223726 1.691375
	C2_bmi_PRS C2_bmi_PRS 360771 8846 1.0781231 0.9665504 1.202575
	C3_bmi_PRS C3_bmi_PRS 360771 8846 1.1401477 0.8910488 1.458884
	C4_bmi_PRS C4_bmi_PRS 360771 8846 0.8017619 0.3941864 1.630757
	CKD
	PRS N_analyzed N_events HR CI_low CI_high
	C1_bmi_PRS C1_bmi_PRS 360771 21945 1.620358 1.4224740 1.845769
	C2_bmi_PRS C2_bmi_PRS 360771 21945 1.430173 1.3343888 1.532833
	C3_bmi_PRS C3_bmi_PRS 360771 21945 1.163223 0.9945214 1.360541
	C4_bmi_PRS C4_bmi_PRS 360771 21945 0.695710 0.4434704 1.091420

## Sheet: Figure 3b
	Cluster	Age	Survival rate	n_at_risk	n_event	Cummulative incidence rate	PRS strata
	C1	17.5	0.999989	180386	1	1.11e-05	C1_bmi_PRS_grp=Low
	C1	21.4	0.999983	180385	1	1.66e-05	C1_bmi_PRS_grp=Low
	C1	22.5	0.999978	180384	1	2.22e-05	C1_bmi_PRS_grp=Low
	C1	24.6	0.999972	180383	1	2.77e-05	C1_bmi_PRS_grp=Low
	C1	25.4	0.999967	180382	1	3.33e-05	C1_bmi_PRS_grp=Low
	C1	25.5	0.999961	180381	1	3.88e-05	C1_bmi_PRS_grp=Low
	C1	25.9	0.999956	180380	1	4.43e-05	C1_bmi_PRS_grp=Low
	C1	28.1	0.99995	180379	1	4.99e-05	C1_bmi_PRS_grp=Low
	C1	29.3	0.999945	180378	1	5.54e-05	C1_bmi_PRS_grp=Low
	C1	29.5	0.999939	180377	1	6.1e-05	C1_bmi_PRS_grp=Low
	C1	29.7	0.999934	180376	1	6.65e-05	C1_bmi_PRS_grp=Low
	C1	30.1	0.999928	180375	1	7.21e-05	C1_bmi_PRS_grp=Low
	C1	30.5	0.999922	180374	1	7.76e-05	C1_bmi_PRS_grp=Low
	C1	31.5	0.999917	180373	1	8.32e-05	C1_bmi_PRS_grp=Low
	C1	31.6	0.999911	180372	1	8.87e-05	C1_bmi_PRS_grp=Low
	C1	31.7	0.999906	180371	1	9.42e-05	C1_bmi_PRS_grp=Low
	C1	32	0.9999	180370	1	9.98e-05	C1_bmi_PRS_grp=Low
	C1	32.5	0.999889	180369	2	0.0001109	C1_bmi_PRS_grp=Low
	C1	33.5	0.999878	180367	2	0.000122	C1_bmi_PRS_grp=Low
	C1	33.6	0.999873	180365	1	0.0001275	C1_bmi_PRS_grp=Low
	C1	33.8	0.999867	180364	1	0.000133	C1_bmi_PRS_grp=Low
	C1	34.5	0.99985	180363	3	0.0001497	C1_bmi_PRS_grp=Low
	C1	34.7	0.999839	180360	2	0.0001608	C1_bmi_PRS_grp=Low
	C1	34.9	0.999834	180358	1	0.0001663	C1_bmi_PRS_grp=Low
	C1	35	0.999823	180357	2	0.0001774	C1_bmi_PRS_grp=Low
	C1	35.1	0.999811	180355	2	0.0001885	C1_bmi_PRS_grp=Low
	C1	35.2	0.999795	180353	3	0.0002051	C1_bmi_PRS_grp=Low
	C1	35.4	0.999789	180350	1	0.0002107	C1_bmi_PRS_grp=Low
	C1	35.5	0.999778	180349	2	0.0002217	C1_bmi_PRS_grp=Low
	C1	35.6	0.999773	180347	1	0.0002273	C1_bmi_PRS_grp=Low
	C1	35.9	0.999767	180346	1	0.0002328	C1_bmi_PRS_grp=Low
	C1	36	0.99975	180345	3	0.0002495	C1_bmi_PRS_grp=Low
	C1	36.1	0.999745	180342	1	0.000255	C1_bmi_PRS_grp=Low
	C1	36.3	0.999739	180341	1	0.0002606	C1_bmi_PRS_grp=Low
	C1	36.5	0.999712	180340	5	0.0002883	C1_bmi_PRS_grp=Low
	C1	36.7	0.999706	180335	1	0.0002938	C1_bmi_PRS_grp=Low
	C1	36.9	0.99969	180334	3	0.0003104	C1_bmi_PRS_grp=Low
	C1	37	0.999684	180331	1	0.000316	C1_bmi_PRS_grp=Low
	C1	37.1	0.999679	180330	1	0.0003215	C1_bmi_PRS_grp=Low
	C1	37.2	0.999673	180329	1	0.0003271	C1_bmi_PRS_grp=Low
	C1	37.3	0.999656	180328	3	0.0003437	C1_bmi_PRS_grp=Low
	C1	37.5	0.999629	180325	5	0.0003714	C1_bmi_PRS_grp=Low
	C1	37.8	0.999623	180320	1	0.000377	C1_bmi_PRS_grp=Low
	C1	37.9	0.999612	180319	2	0.0003881	C1_bmi_PRS_grp=Low
	C1	38	0.999606	180317	1	0.0003936	C1_bmi_PRS_grp=Low
	C1	38.1	0.999595	180316	2	0.0004047	C1_bmi_PRS_grp=Low
	C1	38.3	0.99959	180314	1	0.0004102	C1_bmi_PRS_grp=Low
	C1	38.4	0.999584	180313	1	0.0004158	C1_bmi_PRS_grp=Low
	C1	38.5	0.999562	180312	4	0.0004379	C1_bmi_PRS_grp=Low
	C1	38.6	0.999556	180308	1	0.0004435	C1_bmi_PRS_grp=Low
	C1	38.7	0.999551	180307	1	0.000449	C1_bmi_PRS_grp=Low
	C1	38.8	0.999545	180306	1	0.0004546	C1_bmi_PRS_grp=Low
	C1	38.9	0.999534	180305	2	0.0004657	C1_bmi_PRS_grp=Low
	C1	39	0.999523	180303	2	0.0004768	C1_bmi_PRS_grp=Low
	C1	39.4	0.999495	180301	5	0.0005045	C1_bmi_PRS_grp=Low
	C1	39.5	0.999484	180296	2	0.0005156	C1_bmi_PRS_grp=Low
	C1	39.6	0.999462	180294	4	0.0005377	C1_bmi_PRS_grp=Low
	C1	39.7	0.999457	180290	1	0.0005433	C1_bmi_PRS_grp=Low
	C1	39.8	0.999435	180289	4	0.0005655	C1_bmi_PRS_grp=Low
	C1	40.1	0.999407	180285	5	0.0005932	C1_bmi_PRS_grp=Low
	C1	40.2	0.999401	180280	1	0.0005987	C1_bmi_PRS_grp=Low
	C1	40.3	0.999385	180279	3	0.0006153	C1_bmi_PRS_grp=Low
	C1	40.4	0.999379	180276	1	0.0006209	C1_bmi_PRS_grp=Low
	C1	40.5	0.999246	180275	24	0.0007539	C1_bmi_PRS_grp=Low
	C1	40.6	0.999235	180251	2	0.000765	C1_bmi_PRS_grp=Low
	C1	40.7	0.999224	180249	2	0.0007761	C1_bmi_PRS_grp=Low
	C1	40.9	0.999207	180247	3	0.0007927	C1_bmi_PRS_grp=Low
	C1	41	0.999191	180243	3	0.0008094	C1_bmi_PRS_grp=Low
	C1	41.1	0.999185	180239	1	0.0008149	C1_bmi_PRS_grp=Low
	C1	41.2	0.999169	180238	3	0.0008315	C1_bmi_PRS_grp=Low
	C1	41.3	0.999163	180235	1	0.0008371	C1_bmi_PRS_grp=Low
	C1	41.4	0.999146	180234	3	0.0008537	C1_bmi_PRS_grp=Low
	C1	41.5	0.99913	180231	3	0.0008704	C1_bmi_PRS_grp=Low
	C1	41.6	0.999124	180227	1	0.0008759	C1_bmi_PRS_grp=Low
	C1	41.7	0.999113	180226	2	0.000887	C1_bmi_PRS_grp=Low
	C1	41.8	0.999108	180224	1	0.0008925	C1_bmi_PRS_grp=Low
	C1	41.9	0.999102	180223	1	0.0008981	C1_bmi_PRS_grp=Low
	C1	42	0.999074	180222	5	0.0009258	C1_bmi_PRS_grp=Low
	C1	42.1	0.999052	180217	4	0.000948	C1_bmi_PRS_grp=Low
	C1	42.2	0.99903	180213	4	0.0009701	C1_bmi_PRS_grp=Low
	C1	42.3	0.999013	180207	3	0.0009868	C1_bmi_PRS_grp=Low
	C1	42.4	0.998974	180204	7	0.0010256	C1_bmi_PRS_grp=Low
	C1	42.5	0.998897	180197	14	0.0011032	C1_bmi_PRS_grp=Low
	C1	42.6	0.998891	180183	1	0.0011087	C1_bmi_PRS_grp=Low
	C1	42.7	0.998886	180179	1	0.0011143	C1_bmi_PRS_grp=Low
	C1	42.8	0.998875	180178	2	0.0011254	C1_bmi_PRS_grp=Low
	C1	42.9	0.998869	180176	1	0.0011309	C1_bmi_PRS_grp=Low
	C1	43.1	0.998847	180175	4	0.0011531	C1_bmi_PRS_grp=Low
	C1	43.2	0.99883	180167	3	0.0011697	C1_bmi_PRS_grp=Low
	C1	43.3	0.998819	180164	2	0.0011808	C1_bmi_PRS_grp=Low
	C1	43.4	0.998803	180161	3	0.0011974	C1_bmi_PRS_grp=Low
	C1	43.5	0.998742	180155	11	0.0012584	C1_bmi_PRS_grp=Low
	C1	43.6	0.998708	180144	6	0.0012917	C1_bmi_PRS_grp=Low
	C1	43.7	0.998681	180138	5	0.0013194	C1_bmi_PRS_grp=Low
	C1	43.8	0.998647	180132	6	0.0013527	C1_bmi_PRS_grp=Low
	C1	43.9	0.998631	180124	3	0.0013693	C1_bmi_PRS_grp=Low
	C1	44	0.998597	180120	6	0.0014026	C1_bmi_PRS_grp=Low
	C1	44.1	0.99857	180114	5	0.0014303	C1_bmi_PRS_grp=Low
	C1	44.2	0.998548	180109	4	0.0014525	C1_bmi_PRS_grp=Low
	C1	44.3	0.998542	180102	1	0.001458	C1_bmi_PRS_grp=Low
	C1	44.4	0.998525	180101	3	0.0014746	C1_bmi_PRS_grp=Low
	C1	44.5	0.998442	180097	15	0.0015578	C1_bmi_PRS_grp=Low
	C1	44.6	0.998403	180081	7	0.0015966	C1_bmi_PRS_grp=Low
	C1	44.7	0.998337	180074	12	0.0016632	C1_bmi_PRS_grp=Low
	C1	44.8	0.998309	180062	5	0.0016909	C1_bmi_PRS_grp=Low
	C1	44.9	0.99827	180056	7	0.0017297	C1_bmi_PRS_grp=Low
	C1	45	0.998243	180048	5	0.0017574	C1_bmi_PRS_grp=Low
	C1	45.1	0.998209	180043	6	0.0017907	C1_bmi_PRS_grp=Low
	C1	45.2	0.998182	180036	5	0.0018184	C1_bmi_PRS_grp=Low
	C1	45.3	0.998159	180029	4	0.0018406	C1_bmi_PRS_grp=Low
	C1	45.4	0.998126	180023	6	0.0018738	C1_bmi_PRS_grp=Low
	C1	45.5	0.997949	180017	32	0.0020513	C1_bmi_PRS_grp=Low
	C1	45.6	0.997927	179983	4	0.0020735	C1_bmi_PRS_grp=Low
	C1	45.7	0.99791	179978	3	0.0020901	C1_bmi_PRS_grp=Low
	C1	45.8	0.997882	179972	5	0.0021178	C1_bmi_PRS_grp=Low
	C1	45.9	0.997832	179964	9	0.0021677	C1_bmi_PRS_grp=Low
	C1	46	0.997793	179955	7	0.0022065	C1_bmi_PRS_grp=Low
	C1	46.1	0.997744	179945	9	0.0022564	C1_bmi_PRS_grp=Low
	C1	46.2	0.997705	179936	7	0.0022953	C1_bmi_PRS_grp=Low
	C1	46.3	0.997622	179929	15	0.0023784	C1_bmi_PRS_grp=Low
	C1	46.4	0.997583	179912	7	0.0024172	C1_bmi_PRS_grp=Low
	C1	46.5	0.997489	179903	17	0.0025115	C1_bmi_PRS_grp=Low
	C1	46.6	0.997461	179885	5	0.0025392	C1_bmi_PRS_grp=Low
	C1	46.7	0.997405	179878	10	0.0025947	C1_bmi_PRS_grp=Low
	C1	46.8	0.997361	179865	8	0.0026391	C1_bmi_PRS_grp=Low
	C1	46.9	0.997339	179856	4	0.0026612	C1_bmi_PRS_grp=Low
	C1	47	0.997289	179850	9	0.0027111	C1_bmi_PRS_grp=Low
	C1	47.1	0.997256	179839	6	0.0027444	C1_bmi_PRS_grp=Low
	C1	47.2	0.997211	179833	8	0.0027888	C1_bmi_PRS_grp=Low
	C1	47.3	0.997156	179823	10	0.0028442	C1_bmi_PRS_grp=Low
	C1	47.4	0.997123	179810	6	0.0028775	C1_bmi_PRS_grp=Low
	C1	47.5	0.99705	179799	13	0.0029496	C1_bmi_PRS_grp=Low
	C1	47.6	0.997006	179782	8	0.002994	C1_bmi_PRS_grp=Low
	C1	47.7	0.996989	179769	3	0.0030106	C1_bmi_PRS_grp=Low
	C1	47.8	0.996928	179761	11	0.0030716	C1_bmi_PRS_grp=Low
	C1	47.9	0.996851	179746	14	0.0031493	C1_bmi_PRS_grp=Low
	C1	48	0.996745	179730	19	0.0032546	C1_bmi_PRS_grp=Low
	C1	48.1	0.996651	179708	17	0.0033489	C1_bmi_PRS_grp=Low
	C1	48.2	0.996607	179689	8	0.0033933	C1_bmi_PRS_grp=Low
	C1	48.3	0.996551	179676	10	0.0034488	C1_bmi_PRS_grp=Low
	C1	48.4	0.996507	179664	8	0.0034932	C1_bmi_PRS_grp=Low
	C1	48.5	0.996318	179654	34	0.0036817	C1_bmi_PRS_grp=Low
	C1	48.6	0.996302	179614	3	0.0036984	C1_bmi_PRS_grp=Low
	C1	48.7	0.996246	179611	10	0.0037539	C1_bmi_PRS_grp=Low
	C1	48.8	0.996185	179597	11	0.0038149	C1_bmi_PRS_grp=Low
	C1	48.9	0.996113	179581	13	0.003887	C1_bmi_PRS_grp=Low
	C1	49	0.996052	179565	11	0.003948	C1_bmi_PRS_grp=Low
	C1	49.1	0.995991	179549	11	0.004009	C1_bmi_PRS_grp=Low
	C1	49.2	0.995958	179535	6	0.0040423	C1_bmi_PRS_grp=Low
	C1	49.3	0.995891	179524	12	0.0041089	C1_bmi_PRS_grp=Low
	C1	49.4	0.995813	179509	14	0.0041866	C1_bmi_PRS_grp=Low
	C1	49.5	0.995686	179491	23	0.0043142	C1_bmi_PRS_grp=Low
	C1	49.6	0.995619	179464	12	0.0043808	C1_bmi_PRS_grp=Low
	C1	49.7	0.99558	179446	7	0.0044196	C1_bmi_PRS_grp=Low
	C1	49.8	0.99553	179437	9	0.0044695	C1_bmi_PRS_grp=Low
	C1	49.9	0.995447	179421	15	0.0045528	C1_bmi_PRS_grp=Low
	C1	50	0.995331	179399	21	0.0046693	C1_bmi_PRS_grp=Low
	C1	50.1	0.995253	179369	14	0.004747	C1_bmi_PRS_grp=Low
	C1	50.2	0.995164	179348	16	0.0048358	C1_bmi_PRS_grp=Low
	C1	50.3	0.995081	179325	15	0.004919	C1_bmi_PRS_grp=Low
	C1	50.4	0.99492	179302	29	0.0050799	C1_bmi_PRS_grp=Low
	C1	50.5	0.994587	179270	60	0.0054129	C1_bmi_PRS_grp=Low
	C1	50.6	0.994532	179205	10	0.0054684	C1_bmi_PRS_grp=Low
	C1	50.7	0.994443	179192	16	0.0055572	C1_bmi_PRS_grp=Low
	C1	50.8	0.994365	179169	14	0.005635	C1_bmi_PRS_grp=Low
	C1	50.9	0.994276	179150	16	0.0057238	C1_bmi_PRS_grp=Low
	C1	51	0.99421	179126	12	0.0057904	C1_bmi_PRS_grp=Low
	C1	51.1	0.994132	179091	14	0.0058681	C1_bmi_PRS_grp=Low
	C1	51.2	0.994021	179049	20	0.0059792	C1_bmi_PRS_grp=Low
	C1	51.3	0.993943	178995	14	0.0060569	C1_bmi_PRS_grp=Low
	C1	51.4	0.993832	178956	20	0.006168	C1_bmi_PRS_grp=Low
	C1	51.5	0.993615	178915	39	0.0063846	C1_bmi_PRS_grp=Low
	C1	51.6	0.993515	178833	18	0.0064847	C1_bmi_PRS_grp=Low
	C1	51.7	0.993443	178762	13	0.006557	C1_bmi_PRS_grp=Low
	C1	51.8	0.993321	178579	22	0.0066794	C1_bmi_PRS_grp=Low
	C1	51.9	0.993226	178444	17	0.006774	C1_bmi_PRS_grp=Low
	C1	52	0.99312	178302	19	0.0068799	C1_bmi_PRS_grp=Low
	C1	52.1	0.99302	178199	18	0.0069802	C1_bmi_PRS_grp=Low
	C1	52.2	0.992914	178077	19	0.0070862	C1_bmi_PRS_grp=Low
	C1	52.3	0.992824	177872	16	0.0071756	C1_bmi_PRS_grp=Low
	C1	52.4	0.992746	177736	14	0.0072538	C1_bmi_PRS_grp=Low
	C1	52.5	0.992495	177613	45	0.0075054	C1_bmi_PRS_grp=Low
	C1	52.6	0.992388	177458	19	0.0076117	C1_bmi_PRS_grp=Low
	C1	52.7	0.992293	177312	17	0.0077069	C1_bmi_PRS_grp=Low
	C1	52.8	0.992198	177035	17	0.0078022	C1_bmi_PRS_grp=Low
	C1	52.9	0.99208	176886	21	0.00792	C1_bmi_PRS_grp=Low
	C1	53	0.991939	176718	25	0.0080605	C1_bmi_PRS_grp=Low
	C1	53.1	0.991844	176542	17	0.008156	C1_bmi_PRS_grp=Low
	C1	53.2	0.991731	176335	20	0.0082686	C1_bmi_PRS_grp=Low
	C1	53.3	0.991664	175984	12	0.0083363	C1_bmi_PRS_grp=Low
	C1	53.4	0.991449	175783	38	0.0085507	C1_bmi_PRS_grp=Low
	C1	53.5	0.991195	175517	45	0.0088049	C1_bmi_PRS_grp=Low
	C1	53.6	0.991121	175240	13	0.0088785	C1_bmi_PRS_grp=Low
	C1	53.7	0.991002	174977	21	0.0089976	C1_bmi_PRS_grp=Low
	C1	53.8	0.990889	174414	20	0.0091113	C1_bmi_PRS_grp=Low
	C1	53.9	0.99078	174131	19	0.0092195	C1_bmi_PRS_grp=Low
	C1	54	0.990644	173781	24	0.0093565	C1_bmi_PRS_grp=Low
	C1	54.1	0.990512	173452	23	0.009488	C1_bmi_PRS_grp=Low
	C1	54.2	0.990375	173142	24	0.0096255	C1_bmi_PRS_grp=Low
	C1	54.3	0.990266	172603	19	0.0097345	C1_bmi_PRS_grp=Low
	C1	54.4	0.990099	172260	29	0.0099014	C1_bmi_PRS_grp=Low
	C1	54.5	0.98988	171929	38	0.0101204	C1_bmi_PRS_grp=Low
	C1	54.6	0.989758	171570	21	0.0102417	C1_bmi_PRS_grp=Low
	C1	54.7	0.98959	171228	29	0.0104096	C1_bmi_PRS_grp=Low
	C1	54.8	0.989451	170559	24	0.010549	C1_bmi_PRS_grp=Low
	C1	54.9	0.989294	170192	27	0.010706	C1_bmi_PRS_grp=Low
	C1	55	0.989119	169815	30	0.0108809	C1_bmi_PRS_grp=Low
	C1	55.1	0.988961	169481	27	0.0110387	C1_bmi_PRS_grp=Low
	C1	55.2	0.988844	169125	20	0.0111559	C1_bmi_PRS_grp=Low
	C1	55.3	0.98868	168537	28	0.0113203	C1_bmi_PRS_grp=Low
	C1	55.4	0.988433	168197	42	0.0115673	C1_bmi_PRS_grp=Low
	C1	55.5	0.988008	167820	72	0.0119917	C1_bmi_PRS_grp=Low
	C1	55.6	0.98789	167429	20	0.0121098	C1_bmi_PRS_grp=Low
	C1	55.7	0.987801	167083	15	0.0121987	C1_bmi_PRS_grp=Low
	C1	55.8	0.987694	166398	18	0.0123056	C1_bmi_PRS_grp=Low
	C1	55.9	0.987516	166045	30	0.0124841	C1_bmi_PRS_grp=Low
	C1	56	0.987355	165650	27	0.0126453	C1_bmi_PRS_grp=Low
	C1	56.1	0.987223	165308	22	0.0127769	C1_bmi_PRS_grp=Low
	C1	56.2	0.987037	164963	31	0.0129627	C1_bmi_PRS_grp=Low
	C1	56.3	0.986905	164319	22	0.0130949	C1_bmi_PRS_grp=Low
	C1	56.4	0.986652	163943	42	0.013348	C1_bmi_PRS_grp=Low
	C1	56.5	0.986314	163577	56	0.0136861	C1_bmi_PRS_grp=Low
	C1	56.6	0.986157	163180	26	0.0138434	C1_bmi_PRS_grp=Low
	C1	56.7	0.986005	162816	25	0.0139951	C1_bmi_PRS_grp=Low
	C1	56.8	0.985822	162085	30	0.0141777	C1_bmi_PRS_grp=Low
	C1	56.9	0.985645	161705	29	0.0143546	C1_bmi_PRS_grp=Low
	C1	57	0.985492	161276	25	0.0145075	C1_bmi_PRS_grp=Low
	C1	57.1	0.985333	160952	26	0.0146669	C1_bmi_PRS_grp=Low
	C1	57.2	0.985192	160591	23	0.0148083	C1_bmi_PRS_grp=Low
	C1	57.3	0.984976	159965	35	0.0150239	C1_bmi_PRS_grp=Low
	C1	57.4	0.984686	159610	47	0.0153141	C1_bmi_PRS_grp=Low
	C1	57.5	0.98442	159229	43	0.0155803	C1_bmi_PRS_grp=Low
	C1	57.6	0.984159	158813	42	0.0158411	C1_bmi_PRS_grp=Low
	C1	57.7	0.984009	158411	24	0.0159905	C1_bmi_PRS_grp=Low
	C1	57.8	0.983797	157704	34	0.0162028	C1_bmi_PRS_grp=Low
	C1	57.9	0.983547	157326	40	0.0164531	C1_bmi_PRS_grp=Low
	C1	58	0.983352	156901	31	0.0166477	C1_bmi_PRS_grp=Low
	C1	58.1	0.983132	156536	35	0.0168679	C1_bmi_PRS_grp=Low
	C1	58.2	0.982924	156139	33	0.0170761	C1_bmi_PRS_grp=Low
	C1	58.3	0.982677	155458	39	0.0173228	C1_bmi_PRS_grp=Low
	C1	58.4	0.982443	155064	37	0.0175574	C1_bmi_PRS_grp=Low
	C1	58.5	0.981985	154704	72	0.0180151	C1_bmi_PRS_grp=Low
	C1	58.6	0.981845	154259	22	0.0181554	C1_bmi_PRS_grp=Low
	C1	58.7	0.981614	153883	36	0.0183856	C1_bmi_PRS_grp=Low
	C1	58.8	0.981377	153126	37	0.0186228	C1_bmi_PRS_grp=Low
	C1	58.9	0.981191	152696	29	0.0188094	C1_bmi_PRS_grp=Low
	C1	59	0.980855	152302	52	0.0191449	C1_bmi_PRS_grp=Low
	C1	59.1	0.980642	151901	33	0.0193584	C1_bmi_PRS_grp=Low
	C1	59.2	0.980395	151501	38	0.0196048	C1_bmi_PRS_grp=Low
	C1	59.3	0.9802	150795	30	0.0197999	C1_bmi_PRS_grp=Low
	C1	59.4	0.979991	150405	32	0.0200086	C1_bmi_PRS_grp=Low
	C1	59.5	0.979514	150009	73	0.020486	C1_bmi_PRS_grp=Low
	C1	59.6	0.979343	149570	26	0.0206566	C1_bmi_PRS_grp=Low
	C1	59.7	0.979054	149150	44	0.0209461	C1_bmi_PRS_grp=Low
	C1	59.8	0.978763	148379	44	0.0212366	C1_bmi_PRS_grp=Low
	C1	59.9	0.978499	147959	40	0.0215014	C1_bmi_PRS_grp=Low
	C1	60	0.978299	147508	30	0.0217006	C1_bmi_PRS_grp=Low
	C1	60.1	0.978026	147136	41	0.0219738	C1_bmi_PRS_grp=Low
	C1	60.2	0.977759	146741	40	0.0222409	C1_bmi_PRS_grp=Low
	C1	60.3	0.977551	146023	31	0.0224486	C1_bmi_PRS_grp=Low
	C1	60.4	0.97729	145603	39	0.0227105	C1_bmi_PRS_grp=Low
	C1	60.5	0.97667	145187	92	0.0233304	C1_bmi_PRS_grp=Low
	C1	60.6	0.976413	144736	38	0.0235872	C1_bmi_PRS_grp=Low
	C1	60.7	0.976169	144310	36	0.0238313	C1_bmi_PRS_grp=Low
	C1	60.8	0.975917	143522	37	0.0240831	C1_bmi_PRS_grp=Low
	C1	60.9	0.975719	143098	29	0.0242811	C1_bmi_PRS_grp=Low
	C1	61	0.975445	142618	40	0.0245552	C1_bmi_PRS_grp=Low
	C1	61.1	0.975232	142175	31	0.0247683	C1_bmi_PRS_grp=Low
	C1	61.2	0.974997	141771	34	0.0250027	C1_bmi_PRS_grp=Low
	C1	61.3	0.974727	141022	39	0.0252725	C1_bmi_PRS_grp=Low
	C1	61.4	0.974478	140617	36	0.0255222	C1_bmi_PRS_grp=Low
	C1	61.5	0.974095	140206	55	0.025905	C1_bmi_PRS_grp=Low
	C1	61.6	0.973858	139789	34	0.0261423	C1_bmi_PRS_grp=Low
	C1	61.7	0.973564	139377	42	0.0264364	C1_bmi_PRS_grp=Low
	C1	61.8	0.973254	138561	44	0.0267457	C1_bmi_PRS_grp=Low
	C1	61.9	0.973014	138117	34	0.0269856	C1_bmi_PRS_grp=Low
	C1	62	0.972667	137615	49	0.0273326	C1_bmi_PRS_grp=Low
	C1	62.1	0.97222	137173	63	0.0277803	C1_bmi_PRS_grp=Low
	C1	62.2	0.971899	136652	45	0.0281013	C1_bmi_PRS_grp=Low
	C1	62.3	0.971627	135823	38	0.0283733	C1_bmi_PRS_grp=Low
	C1	62.4	0.971325	135401	42	0.0286749	C1_bmi_PRS_grp=Low
	C1	62.5	0.970813	134984	71	0.0291865	C1_bmi_PRS_grp=Low
	C1	62.6	0.970466	134498	48	0.0295338	C1_bmi_PRS_grp=Low
	C1	62.7	0.97022	134041	34	0.0297805	C1_bmi_PRS_grp=Low
	C1	62.8	0.969804	133232	57	0.0301958	C1_bmi_PRS_grp=Low
	C1	62.9	0.969446	132728	49	0.0305542	C1_bmi_PRS_grp=Low
	C1	63	0.969115	132202	45	0.0308849	C1_bmi_PRS_grp=Low
	C1	63.1	0.96882	131743	40	0.0311798	C1_bmi_PRS_grp=Low
	C1	63.2	0.968576	131293	33	0.0314239	C1_bmi_PRS_grp=Low
	C1	63.3	0.968234	130494	46	0.0317656	C1_bmi_PRS_grp=Low
	C1	63.4	0.967966	130053	36	0.032034	C1_bmi_PRS_grp=Low
	C1	63.5	0.967465	129624	67	0.0325351	C1_bmi_PRS_grp=Low
	C1	63.6	0.967127	129127	45	0.0328731	C1_bmi_PRS_grp=Low
	C1	63.7	0.96684	128654	38	0.0331596	C1_bmi_PRS_grp=Low
	C1	63.8	0.966522	127745	42	0.0334776	C1_bmi_PRS_grp=Low
	C1	63.9	0.966203	127226	42	0.033797	C1_bmi_PRS_grp=Low
	C1	64	0.96579	126671	54	0.0342097	C1_bmi_PRS_grp=Low
	C1	64.1	0.965407	126200	50	0.0345933	C1_bmi_PRS_grp=Low
	C1	64.2	0.965075	125711	43	0.0349245	C1_bmi_PRS_grp=Low
	C1	64.3	0.964743	124930	43	0.0352568	C1_bmi_PRS_grp=Low
	C1	64.4	0.964363	124475	49	0.035637	C1_bmi_PRS_grp=Low
	C1	64.5	0.963779	123996	75	0.036221	C1_bmi_PRS_grp=Low
	C1	64.6	0.963356	123505	54	0.0366436	C1_bmi_PRS_grp=Low
	C1	64.7	0.962885	123005	60	0.0371152	C1_bmi_PRS_grp=Low
	C1	64.8	0.962569	122057	40	0.0374311	C1_bmi_PRS_grp=Low
	C1	64.9	0.962228	121513	43	0.0377721	C1_bmi_PRS_grp=Low
	C1	65	0.961901	120936	41	0.0380992	C1_bmi_PRS_grp=Low
	C1	65.1	0.961564	120449	42	0.0384356	C1_bmi_PRS_grp=Low
	C1	65.2	0.961227	119963	42	0.0387734	C1_bmi_PRS_grp=Low
	C1	65.3	0.960887	119115	42	0.0391126	C1_bmi_PRS_grp=Low
	C1	65.4	0.960498	118630	48	0.0395018	C1_bmi_PRS_grp=Low
	C1	65.5	0.960067	118161	53	0.0399333	C1_bmi_PRS_grp=Low
	C1	65.6	0.959658	117678	50	0.0403424	C1_bmi_PRS_grp=Low
	C1	65.7	0.959222	117139	53	0.0407782	C1_bmi_PRS_grp=Low
	C1	65.8	0.958776	116152	54	0.0412245	C1_bmi_PRS_grp=Low
	C1	65.9	0.958385	115625	47	0.0416146	C1_bmi_PRS_grp=Low
	C1	66	0.958018	115086	44	0.0419818	C1_bmi_PRS_grp=Low
	C1	66.1	0.957574	114628	53	0.0424262	C1_bmi_PRS_grp=Low
	C1	66.2	0.957128	114105	53	0.0428724	C1_bmi_PRS_grp=Low
	C1	66.3	0.956696	113241	51	0.0433037	C1_bmi_PRS_grp=Low
	C1	66.4	0.95634	112744	42	0.0436605	C1_bmi_PRS_grp=Low
	C1	66.5	0.955827	112243	60	0.044173	C1_bmi_PRS_grp=Low
	C1	66.6	0.955501	111690	38	0.0444991	C1_bmi_PRS_grp=Low
	C1	66.7	0.954923	111142	67	0.0450773	C1_bmi_PRS_grp=Low
	C1	66.8	0.954437	110109	56	0.0455633	C1_bmi_PRS_grp=Low
	C1	66.9	0.953904	109542	61	0.0460956	C1_bmi_PRS_grp=Low
	C1	67	0.953413	108949	56	0.0465872	C1_bmi_PRS_grp=Low
	C1	67.1	0.952866	108412	62	0.0471342	C1_bmi_PRS_grp=Low
	C1	67.2	0.952201	107895	75	0.0477991	C1_bmi_PRS_grp=Low
	C1	67.3	0.951747	106961	51	0.0482534	C1_bmi_PRS_grp=Low
	C1	67.4	0.9512	106462	61	0.0487996	C1_bmi_PRS_grp=Low
	C1	67.5	0.950786	105942	46	0.0492137	C1_bmi_PRS_grp=Low
	C1	67.6	0.95018	105411	67	0.0498204	C1_bmi_PRS_grp=Low
	C1	67.7	0.949679	104847	55	0.0503211	C1_bmi_PRS_grp=Low
	C1	67.8	0.949184	103739	54	0.0508158	C1_bmi_PRS_grp=Low
	C1	67.9	0.948715	103186	51	0.0512852	C1_bmi_PRS_grp=Low
	C1	68	0.948186	102613	57	0.0518139	C1_bmi_PRS_grp=Low
	C1	68.1	0.947617	102049	61	0.0523828	C1_bmi_PRS_grp=Low
	C1	68.2	0.947083	101479	57	0.0529173	C1_bmi_PRS_grp=Low
	C1	68.3	0.946517	100566	60	0.0534827	C1_bmi_PRS_grp=Low
	C1	68.4	0.946072		47	0.0539281	C1_bmi_PRS_grp=Low
	C1	68.5	0.94549		61	0.0545101	C1_bmi_PRS_grp=Low
	C1	68.6	0.945067		44	0.0549325	C1_bmi_PRS_grp=Low
	C1	68.7	0.944459		63	0.055541	C1_bmi_PRS_grp=Low
	C1	68.8	0.943866		61	0.056134	C1_bmi_PRS_grp=Low
	C1	68.9	0.943289		59	0.056711	C1_bmi_PRS_grp=Low
	C1	69	0.942826		47	0.0571743	C1_bmi_PRS_grp=Low
	C1	69.1	0.942449		38	0.0575509	C1_bmi_PRS_grp=Low
	C1	69.2	0.941791		66	0.0582089	C1_bmi_PRS_grp=Low
	C1	69.3	0.941209		58	0.0587908	C1_bmi_PRS_grp=Low
	C1	69.4	0.940705		50	0.059295	C1_bmi_PRS_grp=Low
	C1	69.5	0.940156		54	0.0598436	C1_bmi_PRS_grp=Low
	C1	69.6	0.939533		61	0.0604671	C1_bmi_PRS_grp=Low
	C1	69.7	0.938915		60	0.0610847	C1_bmi_PRS_grp=Low
	C1	69.8	0.938449		45	0.0615515	C1_bmi_PRS_grp=Low
	C1	69.9	0.93779		63	0.06221	C1_bmi_PRS_grp=Low
	C1	70	0.937221		54	0.0627793	C1_bmi_PRS_grp=Low
	C1	70.1	0.936585		60	0.0634154	C1_bmi_PRS_grp=Low
	C1	70.2	0.935901		64	0.0640991	C1_bmi_PRS_grp=Low
	C1	70.3	0.935525		35	0.0644753	C1_bmi_PRS_grp=Low
	C1	70.4	0.934832		64	0.0651684	C1_bmi_PRS_grp=Low
	C1	70.5	0.934166		61	0.0658341	C1_bmi_PRS_grp=Low
	C1	70.6	0.933627		49	0.066373	C1_bmi_PRS_grp=Low
	C1	70.7	0.93304		53	0.06696	C1_bmi_PRS_grp=Low
	C1	70.8	0.932347		62	0.0676526	C1_bmi_PRS_grp=Low
	C1	70.9	0.931728		55	0.0682718	C1_bmi_PRS_grp=Low
	C1	71	0.931171		49	0.068829	C1_bmi_PRS_grp=Low
	C1	71.1	0.930449		63	0.069551	C1_bmi_PRS_grp=Low
	C1	71.2	0.929964		42	0.0700362	C1_bmi_PRS_grp=Low
	C1	71.3	0.929474		42	0.0705255	C1_bmi_PRS_grp=Low
	C1	71.4	0.928853		53	0.0711472	C1_bmi_PRS_grp=Low
	C1	71.5	0.928082		65	0.0719179	C1_bmi_PRS_grp=Low
	C1	71.6	0.927377		59	0.0726233	C1_bmi_PRS_grp=Low
	C1	71.7	0.926772		50	0.0732276	C1_bmi_PRS_grp=Low
	C1	71.8	0.926186		48	0.073814	C1_bmi_PRS_grp=Low
	C1	71.9	0.925594		48	0.0744055	C1_bmi_PRS_grp=Low
	C1	72	0.924957		51	0.075043	C1_bmi_PRS_grp=Low
	C1	72.1	0.924401		44	0.0755985	C1_bmi_PRS_grp=Low
	C1	72.2	0.923778		49	0.0762221	C1_bmi_PRS_grp=Low
	C1	72.3	0.923096		53	0.0769036	C1_bmi_PRS_grp=Low
	C1	72.4	0.922252		65	0.0777476	C1_bmi_PRS_grp=Low
	C1	72.5	0.92149		58	0.0785103	C1_bmi_PRS_grp=Low
	C1	72.6	0.920745		56	0.0792551	C1_bmi_PRS_grp=Low
	C1	72.7	0.919991		56	0.0800087	C1_bmi_PRS_grp=Low
	C1	72.8	0.919227		56	0.0807729	C1_bmi_PRS_grp=Low
	C1	72.9	0.918621		44	0.0813789	C1_bmi_PRS_grp=Low
	C1	73	0.91792		50	0.0820797	C1_bmi_PRS_grp=Low
	C1	73.1	0.917097		58	0.0829031	C1_bmi_PRS_grp=Low
	C1	73.2	0.916249		59	0.0837514	C1_bmi_PRS_grp=Low
	C1	73.3	0.915636		42	0.0843635	C1_bmi_PRS_grp=Low
	C1	73.4	0.914884		51	0.0851158	C1_bmi_PRS_grp=Low
	C1	73.5	0.914028		57	0.085972	C1_bmi_PRS_grp=Low
	C1	73.6	0.913098		61	0.0869022	C1_bmi_PRS_grp=Low
	C1	73.7	0.912275		53	0.0877251	C1_bmi_PRS_grp=Low
	C1	73.8	0.911422		54	0.0885782	C1_bmi_PRS_grp=Low
	C1	73.9	0.910684		46	0.089316	C1_bmi_PRS_grp=Low
	C1	74	0.909536		70	0.0904645	C1_bmi_PRS_grp=Low
	C1	74.1	0.908653		53	0.091347	C1_bmi_PRS_grp=Low
	C1	74.2	0.907702		56	0.0922981	C1_bmi_PRS_grp=Low
	C1	74.3	0.906888		47	0.0931122	C1_bmi_PRS_grp=Low
	C1	74.4	0.905884		57	0.0941164	C1_bmi_PRS_grp=Low
	C1	74.5	0.904967		51	0.0950329	C1_bmi_PRS_grp=Low
	C1	74.6	0.904292		37	0.0957082	C1_bmi_PRS_grp=Low
	C1	74.7	0.903474		44	0.0965259	C1_bmi_PRS_grp=Low
	C1	74.8	0.902472		53	0.0975281	C1_bmi_PRS_grp=Low
	C1	74.9	0.901588		46	0.0984117	C1_bmi_PRS_grp=Low
	C1	75	0.900414		60	0.099586	C1_bmi_PRS_grp=Low
	C1	75.1	0.899401		51	0.100599	C1_bmi_PRS_grp=Low
	C1	75.2	0.898574		41	0.101426	C1_bmi_PRS_grp=Low
	C1	75.3	0.897551		50	0.102449	C1_bmi_PRS_grp=Low
	C1	75.4	0.896554		48	0.103446	C1_bmi_PRS_grp=Low
	C1	75.5	0.895536		48	0.104464	C1_bmi_PRS_grp=Low
	C1	75.6	0.894482		49	0.105518	C1_bmi_PRS_grp=Low
	C1	75.7	0.893673		37	0.106327	C1_bmi_PRS_grp=Low
	C1	75.8	0.892513		52	0.107487	C1_bmi_PRS_grp=Low
	C1	75.9	0.891428		48	0.108572	C1_bmi_PRS_grp=Low
	C1	76	0.890202		53	0.109798	C1_bmi_PRS_grp=Low
	C1	76.1	0.88919		43	0.11081	C1_bmi_PRS_grp=Low
	C1	76.2	0.888086		46	0.111914	C1_bmi_PRS_grp=Low
	C1	76.3	0.887058		42	0.112942	C1_bmi_PRS_grp=Low
	C1	76.4	0.885958		44	0.114042	C1_bmi_PRS_grp=Low
	C1	76.5	0.885214		29	0.114786	C1_bmi_PRS_grp=Low
	C1	76.6	0.884034		45	0.115966	C1_bmi_PRS_grp=Low
	C1	76.7	0.882881		43	0.117119	C1_bmi_PRS_grp=Low
	C1	76.8	0.881699		43	0.118301	C1_bmi_PRS_grp=Low
	C1	76.9	0.880094		57	0.119906	C1_bmi_PRS_grp=Low
	C1	77	0.878988		38	0.121012	C1_bmi_PRS_grp=Low
	C1	77.1	0.877711		43	0.122289	C1_bmi_PRS_grp=Low
	C1	77.2	0.876221		49	0.123779	C1_bmi_PRS_grp=Low
	C1	77.3	0.874884		43	0.125116	C1_bmi_PRS_grp=Low
	C1	77.4	0.873324		49	0.126676	C1_bmi_PRS_grp=Low
	C1	77.5	0.872172		35	0.127828	C1_bmi_PRS_grp=Low
	C1	77.6	0.870591		47	0.129409	C1_bmi_PRS_grp=Low
	C1	77.7	0.869107		43	0.130893	C1_bmi_PRS_grp=Low
	C1	77.8	0.867829		36	0.132171	C1_bmi_PRS_grp=Low
	C1	77.9	0.866736		30	0.133264	C1_bmi_PRS_grp=Low
	C1	78	0.865108		43	0.134892	C1_bmi_PRS_grp=Low
	C1	78.1	0.8639		31	0.1361	C1_bmi_PRS_grp=Low
	C1	78.2	0.862583		33	0.137417	C1_bmi_PRS_grp=Low
	C1	78.3	0.861182		34	0.138818	C1_bmi_PRS_grp=Low
	C1	78.4	0.859281		45	0.140719	C1_bmi_PRS_grp=Low
	C1	78.5	0.857956		30	0.142044	C1_bmi_PRS_grp=Low
	C1	78.6	0.856639		29	0.143361	C1_bmi_PRS_grp=Low
	C1	78.7	0.855136		32	0.144864	C1_bmi_PRS_grp=Low
	C1	78.8	0.85368		30	0.14632	C1_bmi_PRS_grp=Low
	C1	78.9	0.852576		22	0.147424	C1_bmi_PRS_grp=Low
	C1	79	0.850899		32	0.149101	C1_bmi_PRS_grp=Low
	C1	79.1	0.84939		28	0.15061	C1_bmi_PRS_grp=Low
	C1	79.2	0.847715		30	0.152285	C1_bmi_PRS_grp=Low
	C1	79.3	0.845868		32	0.154132	C1_bmi_PRS_grp=Low
	C1	79.4	0.844021		31	0.155979	C1_bmi_PRS_grp=Low
	C1	79.5	0.842266		28	0.157734	C1_bmi_PRS_grp=Low
	C1	79.6	0.839675		40	0.160325	C1_bmi_PRS_grp=Low
	C1	79.7	0.837934		26	0.162066	C1_bmi_PRS_grp=Low
	C1	79.8	0.836051		27	0.163949	C1_bmi_PRS_grp=Low
	C1	79.9	0.83353		35	0.16647	C1_bmi_PRS_grp=Low
	C1	80	0.831632		25	0.168368	C1_bmi_PRS_grp=Low
	C2	17.5	0.999989	180386	1	1.11e-05	C2_bmi_PRS_grp=High
	C2	21.5	0.999983	180385	1	1.66e-05	C2_bmi_PRS_grp=High
	C2	21.6	0.999978	180384	1	2.22e-05	C2_bmi_PRS_grp=High
	C2	22.5	0.999972	180383	1	2.77e-05	C2_bmi_PRS_grp=High
	C2	23.5	0.999967	180382	1	3.33e-05	C2_bmi_PRS_grp=High
	C2	25.4	0.999961	180381	1	3.88e-05	C2_bmi_PRS_grp=High
	C2	25.9	0.999956	180380	1	4.43e-05	C2_bmi_PRS_grp=High
	C2	26	0.99995	180379	1	4.99e-05	C2_bmi_PRS_grp=High
	C2	26.3	0.999945	180378	1	5.54e-05	C2_bmi_PRS_grp=High
	C2	28	0.999939	180377	1	6.1e-05	C2_bmi_PRS_grp=High
	C2	28.4	0.999928	180376	2	7.21e-05	C2_bmi_PRS_grp=High
	C2	29.3	0.999922	180374	1	7.76e-05	C2_bmi_PRS_grp=High
	C2	29.5	0.999917	180373	1	8.32e-05	C2_bmi_PRS_grp=High
	C2	29.7	0.999911	180372	1	8.87e-05	C2_bmi_PRS_grp=High
	C2	30	0.999906	180371	1	9.42e-05	C2_bmi_PRS_grp=High
	C2	30.1	0.9999	180370	1	9.98e-05	C2_bmi_PRS_grp=High
	C2	30.5	0.999873	180369	5	0.0001275	C2_bmi_PRS_grp=High
	C2	31.1	0.999867	180364	1	0.000133	C2_bmi_PRS_grp=High
	C2	31.3	0.999861	180363	1	0.0001386	C2_bmi_PRS_grp=High
	C2	31.5	0.999856	180362	1	0.0001441	C2_bmi_PRS_grp=High
	C2	31.7	0.99985	180361	1	0.0001497	C2_bmi_PRS_grp=High
	C2	31.8	0.999845	180360	1	0.0001552	C2_bmi_PRS_grp=High
	C2	31.9	0.999839	180359	1	0.0001608	C2_bmi_PRS_grp=High
	C2	32	0.999834	180358	1	0.0001663	C2_bmi_PRS_grp=High
	C2	32.4	0.999828	180357	1	0.0001719	C2_bmi_PRS_grp=High
	C2	32.5	0.999811	180356	3	0.0001885	C2_bmi_PRS_grp=High
	C2	33	0.999806	180353	1	0.000194	C2_bmi_PRS_grp=High
	C2	33.4	0.9998	180352	1	0.0001996	C2_bmi_PRS_grp=High
	C2	33.5	0.999784	180351	3	0.0002162	C2_bmi_PRS_grp=High
	C2	33.6	0.999773	180348	2	0.0002273	C2_bmi_PRS_grp=High
	C2	33.8	0.999767	180346	1	0.0002328	C2_bmi_PRS_grp=High
	C2	33.9	0.999762	180345	1	0.0002384	C2_bmi_PRS_grp=High
	C2	34.5	0.999734	180344	5	0.0002661	C2_bmi_PRS_grp=High
	C2	34.7	0.999728	180339	1	0.0002716	C2_bmi_PRS_grp=High
	C2	34.8	0.999723	180338	1	0.0002772	C2_bmi_PRS_grp=High
	C2	34.9	0.999712	180337	2	0.0002883	C2_bmi_PRS_grp=High
	C2	35	0.999684	180335	5	0.000316	C2_bmi_PRS_grp=High
	C2	35.2	0.999673	180330	2	0.0003271	C2_bmi_PRS_grp=High
	C2	35.4	0.999667	180328	1	0.0003326	C2_bmi_PRS_grp=High
	C2	35.5	0.999645	180327	4	0.0003548	C2_bmi_PRS_grp=High
	C2	35.6	0.99964	180323	1	0.0003603	C2_bmi_PRS_grp=High
	C2	35.8	0.999634	180322	1	0.0003659	C2_bmi_PRS_grp=High
	C2	35.9	0.999623	180321	2	0.000377	C2_bmi_PRS_grp=High
	C2	36	0.999618	180319	1	0.0003825	C2_bmi_PRS_grp=High
	C2	36.1	0.999595	180318	4	0.0004047	C2_bmi_PRS_grp=High
	C2	36.3	0.99959	180314	1	0.0004102	C2_bmi_PRS_grp=High
	C2	36.4	0.999573	180313	3	0.0004269	C2_bmi_PRS_grp=High
	C2	36.5	0.999545	180310	5	0.0004546	C2_bmi_PRS_grp=High
	C2	36.9	0.999534	180305	2	0.0004657	C2_bmi_PRS_grp=High
	C2	37.1	0.999518	180303	3	0.0004823	C2_bmi_PRS_grp=High
	C2	37.2	0.999512	180300	1	0.0004878	C2_bmi_PRS_grp=High
	C2	37.3	0.999507	180299	1	0.0004934	C2_bmi_PRS_grp=High
	C2	37.5	0.99949	180298	3	0.00051	C2_bmi_PRS_grp=High
	C2	37.6	0.999484	180295	1	0.0005156	C2_bmi_PRS_grp=High
	C2	37.7	0.999468	180294	3	0.0005322	C2_bmi_PRS_grp=High
	C2	37.8	0.999451	180291	3	0.0005488	C2_bmi_PRS_grp=High
	C2	37.9	0.999435	180288	3	0.0005655	C2_bmi_PRS_grp=High
	C2	38	0.999418	180285	3	0.0005821	C2_bmi_PRS_grp=High
	C2	38.1	0.999412	180282	1	0.0005876	C2_bmi_PRS_grp=High
	C2	38.2	0.999407	180281	1	0.0005932	C2_bmi_PRS_grp=High
	C2	38.3	0.999396	180280	2	0.0006043	C2_bmi_PRS_grp=High
	C2	38.4	0.99939	180278	1	0.0006098	C2_bmi_PRS_grp=High
	C2	38.5	0.99934	180277	9	0.0006597	C2_bmi_PRS_grp=High
	C2	38.6	0.999329	180268	2	0.0006708	C2_bmi_PRS_grp=High
	C2	38.7	0.999318	180266	2	0.0006819	C2_bmi_PRS_grp=High
	C2	38.8	0.999313	180264	1	0.0006874	C2_bmi_PRS_grp=High
	C2	38.9	0.999301	180263	2	0.0006985	C2_bmi_PRS_grp=High
	C2	39	0.99929	180261	2	0.0007096	C2_bmi_PRS_grp=High
	C2	39.2	0.999285	180259	1	0.0007151	C2_bmi_PRS_grp=High
	C2	39.4	0.999246	180258	7	0.0007539	C2_bmi_PRS_grp=High
	C2	39.5	0.999207	180251	7	0.0007927	C2_bmi_PRS_grp=High
	C2	39.6	0.999191	180244	3	0.0008094	C2_bmi_PRS_grp=High
	C2	39.8	0.999157	180241	6	0.0008426	C2_bmi_PRS_grp=High
	C2	40	0.999146	180235	2	0.0008537	C2_bmi_PRS_grp=High
	C2	40.1	0.999124	180233	4	0.0008759	C2_bmi_PRS_grp=High
	C2	40.2	0.999108	180229	3	0.0008925	C2_bmi_PRS_grp=High
	C2	40.3	0.999085	180226	4	0.0009147	C2_bmi_PRS_grp=High
	C2	40.4	0.999063	180222	4	0.0009369	C2_bmi_PRS_grp=High
	C2	40.5	0.998919	180218	26	0.001081	C2_bmi_PRS_grp=High
	C2	40.6	0.998902	180192	3	0.0010976	C2_bmi_PRS_grp=High
	C2	40.7	0.998886	180189	3	0.0011143	C2_bmi_PRS_grp=High
	C2	40.8	0.998869	180186	3	0.0011309	C2_bmi_PRS_grp=High
	C2	40.9	0.998819	180183	9	0.0011808	C2_bmi_PRS_grp=High
	C2	41	0.99878	180174	7	0.0012196	C2_bmi_PRS_grp=High
	C2	41.1	0.998758	180167	4	0.0012418	C2_bmi_PRS_grp=High
	C2	41.2	0.998742	180162	3	0.0012584	C2_bmi_PRS_grp=High
	C2	41.3	0.99873	180159	2	0.0012695	C2_bmi_PRS_grp=High
	C2	41.4	0.998692	180156	7	0.0013083	C2_bmi_PRS_grp=High
	C2	41.5	0.998653	180149	7	0.0013471	C2_bmi_PRS_grp=High
	C2	41.6	0.99862	180141	6	0.0013804	C2_bmi_PRS_grp=High
	C2	41.7	0.998598	180135	4	0.0014025	C2_bmi_PRS_grp=High
	C2	42	0.998559	180131	7	0.0014413	C2_bmi_PRS_grp=High
	C2	42.1	0.998531	180124	5	0.0014691	C2_bmi_PRS_grp=High
	C2	42.2	0.998514	180119	3	0.0014857	C2_bmi_PRS_grp=High
	C2	42.3	0.998475	180115	7	0.0015245	C2_bmi_PRS_grp=High
	C2	42.4	0.998437	180107	7	0.0015633	C2_bmi_PRS_grp=High
	C2	42.5	0.998365	180099	13	0.0016354	C2_bmi_PRS_grp=High
	C2	42.6	0.998359	180086	1	0.0016409	C2_bmi_PRS_grp=High
	C2	42.7	0.998337	180085	4	0.0016631	C2_bmi_PRS_grp=High
	C2	42.8	0.998293	180081	8	0.0017075	C2_bmi_PRS_grp=High
	C2	42.9	0.998259	180073	6	0.0017407	C2_bmi_PRS_grp=High
	C2	43	0.998243	180067	3	0.0017573	C2_bmi_PRS_grp=High
	C2	43.1	0.998209	180064	6	0.0017906	C2_bmi_PRS_grp=High
	C2	43.2	0.998176	180057	6	0.0018239	C2_bmi_PRS_grp=High
	C2	43.3	0.998165	180051	2	0.001835	C2_bmi_PRS_grp=High
	C2	43.4	0.998137	180049	5	0.0018627	C2_bmi_PRS_grp=High
	C2	43.5	0.998049	180042	16	0.0019514	C2_bmi_PRS_grp=High
	C2	43.6	0.998021	180026	5	0.0019791	C2_bmi_PRS_grp=High
	C2	43.7	0.998004	180021	3	0.0019957	C2_bmi_PRS_grp=High
	C2	43.8	0.99796	180017	8	0.0020401	C2_bmi_PRS_grp=High
	C2	43.9	0.997916	180009	8	0.0020844	C2_bmi_PRS_grp=High
	C2	44	0.997871	179999	8	0.0021288	C2_bmi_PRS_grp=High
	C2	44.1	0.997805	179991	12	0.0021953	C2_bmi_PRS_grp=High
	C2	44.2	0.997777	179978	5	0.002223	C2_bmi_PRS_grp=High
	C2	44.3	0.997755	179972	4	0.0022452	C2_bmi_PRS_grp=High
	C2	44.4	0.997722	179968	6	0.0022785	C2_bmi_PRS_grp=High
	C2	44.5	0.997583	179961	25	0.0024171	C2_bmi_PRS_grp=High
	C2	44.6	0.99755	179934	6	0.0024503	C2_bmi_PRS_grp=High
	C2	44.7	0.997516	179928	6	0.0024836	C2_bmi_PRS_grp=High
	C2	44.8	0.997494	179921	4	0.0025058	C2_bmi_PRS_grp=High
	C2	44.9	0.99745	179915	8	0.0025501	C2_bmi_PRS_grp=High
	C2	45	0.997422	179906	5	0.0025779	C2_bmi_PRS_grp=High
	C2	45.1	0.997378	179901	8	0.0026222	C2_bmi_PRS_grp=High
	C2	45.2	0.997322	179893	10	0.0026777	C2_bmi_PRS_grp=High
	C2	45.3	0.997289	179880	6	0.0027109	C2_bmi_PRS_grp=High
	C2	45.4	0.997228	179872	11	0.0027719	C2_bmi_PRS_grp=High
	C2	45.5	0.997006	179860	40	0.0029937	C2_bmi_PRS_grp=High
	C2	45.6	0.996968	179818	7	0.0030325	C2_bmi_PRS_grp=High
	C2	45.7	0.996951	179810	3	0.0030491	C2_bmi_PRS_grp=High
	C2	45.8	0.996901	179806	9	0.003099	C2_bmi_PRS_grp=High
	C2	45.9	0.996862	179794	7	0.0031379	C2_bmi_PRS_grp=High
	C2	46	0.996801	179784	11	0.0031988	C2_bmi_PRS_grp=High
	C2	46.1	0.996751	179772	9	0.0032488	C2_bmi_PRS_grp=High
	C2	46.2	0.996707	179763	8	0.0032931	C2_bmi_PRS_grp=High
	C2	46.3	0.996613	179755	17	0.0033874	C2_bmi_PRS_grp=High
	C2	46.4	0.996557	179738	10	0.0034428	C2_bmi_PRS_grp=High
	C2	46.5	0.99643	179728	23	0.0035703	C2_bmi_PRS_grp=High
	C2	46.6	0.99638	179704	9	0.0036203	C2_bmi_PRS_grp=High
	C2	46.7	0.996313	179692	12	0.0036868	C2_bmi_PRS_grp=High
	C2	46.8	0.99623	179675	15	0.00377	C2_bmi_PRS_grp=High
	C2	46.9	0.996208	179659	4	0.0037922	C2_bmi_PRS_grp=High
	C2	47	0.996163	179654	8	0.0038365	C2_bmi_PRS_grp=High
	C2	47.1	0.996119	179644	8	0.0038809	C2_bmi_PRS_grp=High
	C2	47.2	0.996069	179634	9	0.0039308	C2_bmi_PRS_grp=High
	C2	47.3	0.99603	179623	7	0.0039696	C2_bmi_PRS_grp=High
	C2	47.4	0.995958	179612	13	0.0040417	C2_bmi_PRS_grp=High
	C2	47.5	0.995842	179590	21	0.0041582	C2_bmi_PRS_grp=High
	C2	47.6	0.99577	179565	13	0.0042302	C2_bmi_PRS_grp=High
	C2	47.7	0.995692	179550	14	0.0043079	C2_bmi_PRS_grp=High
	C2	47.8	0.995637	179531	10	0.0043634	C2_bmi_PRS_grp=High
	C2	47.9	0.995576	179517	11	0.0044244	C2_bmi_PRS_grp=High
	C2	48	0.995481	179505	17	0.0045186	C2_bmi_PRS_grp=High
	C2	48.1	0.995354	179484	23	0.0046462	C2_bmi_PRS_grp=High
	C2	48.2	0.995298	179461	10	0.0047017	C2_bmi_PRS_grp=High
	C2	48.3	0.995215	179449	15	0.0047849	C2_bmi_PRS_grp=High
	C2	48.4	0.995132	179431	15	0.0048681	C2_bmi_PRS_grp=High
	C2	48.5	0.99491	179414	40	0.0050899	C2_bmi_PRS_grp=High
	C2	48.6	0.994871	179367	7	0.0051288	C2_bmi_PRS_grp=High
	C2	48.7	0.994788	179357	15	0.005212	C2_bmi_PRS_grp=High
	C2	48.8	0.994705	179341	15	0.0052952	C2_bmi_PRS_grp=High
	C2	48.9	0.994594	179320	20	0.0054061	C2_bmi_PRS_grp=High
	C2	49	0.9945	179297	17	0.0055004	C2_bmi_PRS_grp=High
	C2	49.1	0.9944	179276	18	0.0056003	C2_bmi_PRS_grp=High
	C2	49.2	0.994305	179255	17	0.0056946	C2_bmi_PRS_grp=High
	C2	49.3	0.994228	179235	14	0.0057722	C2_bmi_PRS_grp=High
	C2	49.4	0.994139	179217	16	0.005861	C2_bmi_PRS_grp=High
	C2	49.5	0.993962	179199	32	0.0060385	C2_bmi_PRS_grp=High
	C2	49.6	0.993878	179164	15	0.0061218	C2_bmi_PRS_grp=High
	C2	49.7	0.993784	179146	17	0.0062161	C2_bmi_PRS_grp=High
	C2	49.8	0.993684	179124	18	0.0063159	C2_bmi_PRS_grp=High
	C2	49.9	0.993556	179095	23	0.0064436	C2_bmi_PRS_grp=High
	C2	50	0.993451	179065	19	0.006549	C2_bmi_PRS_grp=High
	C2	50.1	0.993351	179038	18	0.0066489	C2_bmi_PRS_grp=High
	C2	50.2	0.993196	179017	28	0.0068042	C2_bmi_PRS_grp=High
	C2	50.3	0.99309	178981	19	0.0069097	C2_bmi_PRS_grp=High
	C2	50.4	0.992907	178956	33	0.0070928	C2_bmi_PRS_grp=High
	C2	50.5	0.992447	178916	83	0.0075534	C2_bmi_PRS_grp=High
	C2	50.6	0.992358	178827	16	0.0076422	C2_bmi_PRS_grp=High
	C2	50.7	0.992241	178808	21	0.0077588	C2_bmi_PRS_grp=High
	C2	50.8	0.992125	178783	21	0.0078753	C2_bmi_PRS_grp=High
	C2	50.9	0.992008	178758	21	0.0079919	C2_bmi_PRS_grp=High
	C2	51	0.991947	178730	11	0.0080529	C2_bmi_PRS_grp=High
	C2	51.1	0.991869	178699	14	0.0081306	C2_bmi_PRS_grp=High
	C2	51.2	0.991742	178655	23	0.0082584	C2_bmi_PRS_grp=High
	C2	51.3	0.991636	178597	19	0.0083639	C2_bmi_PRS_grp=High
	C2	51.4	0.991525	178556	20	0.0084749	C2_bmi_PRS_grp=High
	C2	51.5	0.991303	178515	40	0.0086971	C2_bmi_PRS_grp=High
	C2	51.6	0.991186	178432	21	0.0088138	C2_bmi_PRS_grp=High
	C2	51.7	0.991064	178357	22	0.0089361	C2_bmi_PRS_grp=High
	C2	51.8	0.990891	178165	31	0.0091086	C2_bmi_PRS_grp=High
	C2	51.9	0.990769	178030	22	0.0092311	C2_bmi_PRS_grp=High
	C2	52	0.990646	177886	22	0.0093536	C2_bmi_PRS_grp=High
	C2	52.1	0.990496	177786	27	0.0095042	C2_bmi_PRS_grp=High
	C2	52.2	0.990368	177655	23	0.0096324	C2_bmi_PRS_grp=High
	C2	52.3	0.99025	177455	21	0.0097497	C2_bmi_PRS_grp=High
	C2	52.4	0.990133	177309	21	0.009867	C2_bmi_PRS_grp=High
	C2	52.5	0.989775	177187	64	0.0102247	C2_bmi_PRS_grp=High
	C2	52.6	0.989652	177020	22	0.0103477	C2_bmi_PRS_grp=High
	C2	52.7	0.98954	176879	20	0.0104597	C2_bmi_PRS_grp=High
	C2	52.8	0.989411	176610	23	0.0105886	C2_bmi_PRS_grp=High
	C2	52.9	0.989237	176469	31	0.0107625	C2_bmi_PRS_grp=High
	C2	53	0.989063	176299	31	0.0109365	C2_bmi_PRS_grp=High
	C2	53.1	0.988923	176095	25	0.011077	C2_bmi_PRS_grp=High
	C2	53.2	0.988698	175885	40	0.0113021	C2_bmi_PRS_grp=High
	C2	53.3	0.988546	175537	27	0.0114542	C2_bmi_PRS_grp=High
	C2	53.4	0.988315	175317	41	0.0116854	C2_bmi_PRS_grp=High
	C2	53.5	0.98801	175056	54	0.0119904	C2_bmi_PRS_grp=High
	C2	53.6	0.987868	174787	25	0.0121319	C2_bmi_PRS_grp=High
	C2	53.7	0.987698	174491	30	0.0123019	C2_bmi_PRS_grp=High
	C2	53.8	0.987533	173956	29	0.0124666	C2_bmi_PRS_grp=High
	C2	53.9	0.987311	173648	39	0.0126886	C2_bmi_PRS_grp=High
	C2	54	0.987169	173282	25	0.0128312	C2_bmi_PRS_grp=High
	C2	54.1	0.986986	172931	32	0.0130141	C2_bmi_PRS_grp=High
	C2	54.2	0.986826	172615	28	0.0131744	C2_bmi_PRS_grp=High
	C2	54.3	0.986688	172033	24	0.0133121	C2_bmi_PRS_grp=High
	C2	54.4	0.986515	171672	30	0.0134846	C2_bmi_PRS_grp=High
	C2	54.5	0.986221	171322	51	0.0137785	C2_bmi_PRS_grp=High
	C2	54.6	0.986014	170975	36	0.0139864	C2_bmi_PRS_grp=High
	C2	54.7	0.985828	170313	32	0.0141716	C2_bmi_PRS_grp=High
	C2	54.8	0.985637	169916	33	0.0143632	C2_bmi_PRS_grp=High
	C2	54.9	0.985468	169564	29	0.0145318	C2_bmi_PRS_grp=High
	C2	55	0.985287	169204	31	0.0147126	C2_bmi_PRS_grp=High
	C2	55.1	0.985077	168864	36	0.014923	C2_bmi_PRS_grp=High
	C2	55.2	0.984872	168502	35	0.015128	C2_bmi_PRS_grp=High
	C2	55.3	0.984614	167869	44	0.0153863	C2_bmi_PRS_grp=High
	C2	55.4	0.984302	167515	53	0.0156979	C2_bmi_PRS_grp=High
	C2	55.5	0.983813	167144	83	0.016187	C2_bmi_PRS_grp=High
	C2	55.6	0.983618	166762	33	0.0163819	C2_bmi_PRS_grp=High
	C2	55.7	0.983464	166367	26	0.0165359	C2_bmi_PRS_grp=High
	C2	55.8	0.983262	165643	34	0.0167379	C2_bmi_PRS_grp=High
	C2	55.9	0.983066	165289	33	0.0169343	C2_bmi_PRS_grp=High
	C2	56	0.982869	164870	33	0.0171312	C2_bmi_PRS_grp=High
	C2	56.1	0.982671	164516	33	0.0173287	C2_bmi_PRS_grp=High
	C2	56.2	0.982383	164169	48	0.0176165	C2_bmi_PRS_grp=High
	C2	56.3	0.982167	163495	36	0.0178329	C2_bmi_PRS_grp=High
	C2	56.4	0.981866	163133	50	0.0181341	C2_bmi_PRS_grp=High
	C2	56.5	0.981449	162791	69	0.0185507	C2_bmi_PRS_grp=High
	C2	56.6	0.981225	162373	37	0.0187747	C2_bmi_PRS_grp=High
	C2	56.7	0.981025	161994	33	0.0189749	C2_bmi_PRS_grp=High
	C2	56.8	0.980782	161247	40	0.0192183	C2_bmi_PRS_grp=High
	C2	56.9	0.980489	160858	48	0.0195111	C2_bmi_PRS_grp=High
	C2	57	0.980256	160459	38	0.0197436	C2_bmi_PRS_grp=High
	C2	57.1	0.980066	160110	31	0.0199337	C2_bmi_PRS_grp=High
	C2	57.2	0.979839	159742	37	0.0201611	C2_bmi_PRS_grp=High
	C2	57.3	0.979654	159082	30	0.020346	C2_bmi_PRS_grp=High
	C2	57.4	0.979333	158724	52	0.0206672	C2_bmi_PRS_grp=High
	C2	57.5	0.978844	158344	79	0.0211561	C2_bmi_PRS_grp=High
	C2	57.6	0.978614	157885	37	0.0213859	C2_bmi_PRS_grp=High
	C2	57.7	0.978371	157507	39	0.0216287	C2_bmi_PRS_grp=High
	C2	57.8	0.978078	156794	47	0.0219221	C2_bmi_PRS_grp=High
	C2	57.9	0.977846	156406	37	0.0221537	C2_bmi_PRS_grp=High
	C2	58	0.97757	155996	44	0.0224298	C2_bmi_PRS_grp=High
	C2	58.1	0.977293	155653	44	0.0227066	C2_bmi_PRS_grp=High
	C2	58.2	0.977028	155220	42	0.0229716	C2_bmi_PRS_grp=High
	C2	58.3	0.976769	154505	41	0.023231	C2_bmi_PRS_grp=High
	C2	58.4	0.97649	154126	44	0.02351	C2_bmi_PRS_grp=High
	C2	58.5	0.975848	153773	101	0.024152	C2_bmi_PRS_grp=High
	C2	58.6	0.97565	153300	31	0.0243497	C2_bmi_PRS_grp=High
	C2	58.7	0.975382	152892	42	0.0246183	C2_bmi_PRS_grp=High
	C2	58.8	0.975106	152104	43	0.0248942	C2_bmi_PRS_grp=High
	C2	58.9	0.974835	151660	42	0.0251645	C2_bmi_PRS_grp=High
	C2	59	0.974371	151247	72	0.0256292	C2_bmi_PRS_grp=High
	C2	59.1	0.974105	150832	41	0.0258945	C2_bmi_PRS_grp=High
	C2	59.2	0.973762	150437	53	0.0262383	C2_bmi_PRS_grp=High
	C2	59.3	0.973443	149750	49	0.026557	C2_bmi_PRS_grp=High
	C2	59.4	0.973136	149337	47	0.0268637	C2_bmi_PRS_grp=High
	C2	59.5	0.972534	148927	92	0.0274655	C2_bmi_PRS_grp=High
	C2	59.6	0.972252	148486	43	0.0277476	C2_bmi_PRS_grp=High
	C2	59.7	0.971858	148084	60	0.0281423	C2_bmi_PRS_grp=High
	C2	59.8	0.971541	147327	48	0.0284591	C2_bmi_PRS_grp=High
	C2	59.9	0.971243	146935	45	0.028757	C2_bmi_PRS_grp=High
	C2	60	0.970984	146506	39	0.0290158	C2_bmi_PRS_grp=High
	C2	60.1	0.970651	146128	50	0.0293486	C2_bmi_PRS_grp=High
	C2	60.2	0.970271	145749	57	0.0297291	C2_bmi_PRS_grp=High
	C2	60.3	0.969923	144991	52	0.0300773	C2_bmi_PRS_grp=High
	C2	60.4	0.969601	144567	48	0.0303994	C2_bmi_PRS_grp=High
	C2	60.5	0.968786	144142	121	0.0312141	C2_bmi_PRS_grp=High
	C2	60.6	0.968407	143651	56	0.0315925	C2_bmi_PRS_grp=High
	C2	60.7	0.968062	143195	51	0.0319381	C2_bmi_PRS_grp=High
	C2	60.8	0.967722	142425	50	0.0322781	C2_bmi_PRS_grp=High
	C2	60.9	0.96749	141984	34	0.0325101	C2_bmi_PRS_grp=High
	C2	61	0.967148	141517	50	0.0328524	C2_bmi_PRS_grp=High
	C2	61.1	0.966818	141040	48	0.0331823	C2_bmi_PRS_grp=High
	C2	61.2	0.96648	140614	49	0.0335199	C2_bmi_PRS_grp=High
	C2	61.3	0.966065	139873	60	0.0339347	C2_bmi_PRS_grp=High
	C2	61.4	0.965677	139430	56	0.034323	C2_bmi_PRS_grp=High
	C2	61.5	0.965114	139012	81	0.0348863	C2_bmi_PRS_grp=High
	C2	61.6	0.964807	138589	44	0.0351933	C2_bmi_PRS_grp=High
	C2	61.7	0.96445	138145	51	0.0355504	C2_bmi_PRS_grp=High
	C2	61.8	0.964147	137295	43	0.0358526	C2_bmi_PRS_grp=High
	C2	61.9	0.963752	136828	56	0.0362476	C2_bmi_PRS_grp=High
	C2	62	0.963321	136318	61	0.0366795	C2_bmi_PRS_grp=High
	C2	62.1	0.962894	135871	60	0.0371057	C2_bmi_PRS_grp=High
	C2	62.2	0.962509	135375	54	0.0374908	C2_bmi_PRS_grp=High
	C2	62.3	0.96213	134570	53	0.0378702	C2_bmi_PRS_grp=High
	C2	62.4	0.961713	134112	58	0.0382867	C2_bmi_PRS_grp=High
	C2	62.5	0.961101	133682	85	0.0388992	C2_bmi_PRS_grp=High
	C2	62.6	0.960718	133177	53	0.0392825	C2_bmi_PRS_grp=High
	C2	62.7	0.960413	132714	42	0.0395873	C2_bmi_PRS_grp=High
	C2	62.8	0.959968	131860	61	0.0400318	C2_bmi_PRS_grp=High
	C2	62.9	0.959595	131350	51	0.0404049	C2_bmi_PRS_grp=High
	C2	63	0.959287	130847	42	0.0407134	C2_bmi_PRS_grp=High
	C2	63.1	0.958881	130435	55	0.0411188	C2_bmi_PRS_grp=High
	C2	63.2	0.958519	129969	49	0.0414814	C2_bmi_PRS_grp=High
	C2	63.3	0.958155	129173	49	0.0418451	C2_bmi_PRS_grp=High
	C2	63.4	0.957842	128694	42	0.0421583	C2_bmi_PRS_grp=High
	C2	63.5	0.957228	128280	82	0.0427716	C2_bmi_PRS_grp=High
	C2	63.6	0.956943	127774	38	0.0430571	C2_bmi_PRS_grp=High
	C2	63.7	0.956483	127322	61	0.0435169	C2_bmi_PRS_grp=High
	C2	63.8	0.956067	126428	55	0.0439332	C2_bmi_PRS_grp=High
	C2	63.9	0.955542	125927	69	0.0444577	C2_bmi_PRS_grp=High
	C2	64	0.955054	125379	64	0.0449464	C2_bmi_PRS_grp=High
	C2	64.1	0.95467	124899	50	0.0453297	C2_bmi_PRS_grp=High
	C2	64.2	0.954286	124421	50	0.0457144	C2_bmi_PRS_grp=High
	C2	64.3	0.953792	123674	64	0.0462084	C2_bmi_PRS_grp=High
	C2	64.4	0.953164	123198	81	0.0468362	C2_bmi_PRS_grp=High
	C2	64.5	0.952464	122698	90	0.0475363	C2_bmi_PRS_grp=High
	C2	64.6	0.952018	122173	57	0.0479819	C2_bmi_PRS_grp=High
	C2	64.7	0.951508	121678	65	0.0484922	C2_bmi_PRS_grp=High
	C2	64.8	0.951082	120728	54	0.0489181	C2_bmi_PRS_grp=High
	C2	64.9	0.950717	120213	46	0.0492826	C2_bmi_PRS_grp=High
	C2	65	0.950271	119644	56	0.0497286	C2_bmi_PRS_grp=High
	C2	65.1	0.9498	119172	59	0.0502003	C2_bmi_PRS_grp=High
	C2	65.2	0.949302	118694	62	0.050698	C2_bmi_PRS_grp=High
	C2	65.3	0.948899	117828	50	0.0511011	C2_bmi_PRS_grp=High
	C2	65.4	0.948429	117355	58	0.0515706	C2_bmi_PRS_grp=High
	C2	65.5	0.947885	116879	67	0.0521153	C2_bmi_PRS_grp=High
	C2	65.6	0.947452	116376	53	0.0525483	C2_bmi_PRS_grp=High
	C2	65.7	0.946951	115862	61	0.053049	C2_bmi_PRS_grp=High
	C2	65.8	0.946439	114863	62	0.0535605	C2_bmi_PRS_grp=High
	C2	65.9	0.945909	114346	64	0.0540908	C2_bmi_PRS_grp=High
	C2	66	0.945368	113784	65	0.0546324	C2_bmi_PRS_grp=High
	C2	66.1	0.944815	113289	66	0.0551848	C2_bmi_PRS_grp=High
	C2	66.2	0.944269	112785	65	0.0557311	C2_bmi_PRS_grp=High
	C2	66.3	0.943712	111922	66	0.0562884	C2_bmi_PRS_grp=High
	C2	66.4	0.943237	111429	56	0.0567631	C2_bmi_PRS_grp=High
	C2	66.5	0.942615	110942	73	0.0573852	C2_bmi_PRS_grp=High
	C2	66.6	0.942204	110396	48	0.0577962	C2_bmi_PRS_grp=High
	C2	66.7	0.941635	109844	66	0.0583645	C2_bmi_PRS_grp=High
	C2	66.8	0.94109	108860	63	0.0589099	C2_bmi_PRS_grp=High
	C2	66.9	0.940516	108325	66	0.059484	C2_bmi_PRS_grp=High
	C2	67	0.939781	107776	84	0.0602193	C2_bmi_PRS_grp=High
	C2	67.1	0.939209	107188	65	0.0607909	C2_bmi_PRS_grp=High
	C2	67.2	0.938476	106672	83	0.0615244	C2_bmi_PRS_grp=High
	C2	67.3	0.937934	105725	61	0.0620663	C2_bmi_PRS_grp=High
	C2	67.4	0.937318	105190	69	0.0626825	C2_bmi_PRS_grp=High
	C2	67.5	0.936653	104659	74	0.0633468	C2_bmi_PRS_grp=High
	C2	67.6	0.935913	104134	82	0.0640871	C2_bmi_PRS_grp=High
	C2	67.7	0.935405	103579	56	0.0645952	C2_bmi_PRS_grp=High
	C2	67.8	0.934848	102540	61	0.065152	C2_bmi_PRS_grp=High
	C2	67.9	0.934371	101981	52	0.0656293	C2_bmi_PRS_grp=High
	C2	68	0.933798	101425	62	0.0662022	C2_bmi_PRS_grp=High
	C2	68.1	0.933046	100889	81	0.0669544	C2_bmi_PRS_grp=High
	C2	68.2	0.93256	100323	52	0.06744	C2_bmi_PRS_grp=High
	C2	68.3	0.931828		78	0.0681725	C2_bmi_PRS_grp=High
	C2	68.4	0.931185		68	0.0688145	C2_bmi_PRS_grp=High
	C2	68.5	0.930473		75	0.069527	C2_bmi_PRS_grp=High
	C2	68.6	0.929843		66	0.0701574	C2_bmi_PRS_grp=High
	C2	68.7	0.929122		75	0.0708779	C2_bmi_PRS_grp=High
	C2	68.8	0.928347		80	0.0716525	C2_bmi_PRS_grp=High
	C2	68.9	0.927666		70	0.0723345	C2_bmi_PRS_grp=High
	C2	69	0.927057		62	0.0729428	C2_bmi_PRS_grp=High
	C2	69.1	0.926495		57	0.0735053	C2_bmi_PRS_grp=High
	C2	69.2	0.9258		70	0.0742003	C2_bmi_PRS_grp=High
	C2	69.3	0.925141		66	0.0748594	C2_bmi_PRS_grp=High
	C2	69.4	0.924538		60	0.0754616	C2_bmi_PRS_grp=High
	C2	69.5	0.92378		75	0.0762197	C2_bmi_PRS_grp=High
	C2	69.6	0.923048		72	0.0769521	C2_bmi_PRS_grp=High
	C2	69.7	0.922403		63	0.077597	C2_bmi_PRS_grp=High
	C2	69.8	0.921784		60	0.0782161	C2_bmi_PRS_grp=High
	C2	69.9	0.921066		69	0.0789338	C2_bmi_PRS_grp=High
	C2	70	0.920259		77	0.0797409	C2_bmi_PRS_grp=High
	C2	70.1	0.919573		65	0.0804267	C2_bmi_PRS_grp=High
	C2	70.2	0.918798		73	0.0812024	C2_bmi_PRS_grp=High
	C2	70.3	0.918124		63	0.081876	C2_bmi_PRS_grp=High
	C2	70.4	0.917273		79	0.0827268	C2_bmi_PRS_grp=High
	C2	70.5	0.916427		78	0.0835732	C2_bmi_PRS_grp=High
	C2	70.6	0.915749		62	0.0842512	C2_bmi_PRS_grp=High
	C2	70.7	0.914978		70	0.0850223	C2_bmi_PRS_grp=High
	C2	70.8	0.914111		78	0.0858885	C2_bmi_PRS_grp=High
	C2	70.9	0.913328		70	0.0866723	C2_bmi_PRS_grp=High
	C2	71	0.912592		65	0.087408	C2_bmi_PRS_grp=High
	C2	71.1	0.911885		62	0.088115	C2_bmi_PRS_grp=High
	C2	71.2	0.911299		51	0.0887012	C2_bmi_PRS_grp=High
	C2	71.3	0.910534		66	0.0894659	C2_bmi_PRS_grp=High
	C2	71.4	0.90981		62	0.0901898	C2_bmi_PRS_grp=High
	C2	71.5	0.908985		70	0.0910152	C2_bmi_PRS_grp=High
	C2	71.6	0.908068		77	0.0919325	C2_bmi_PRS_grp=High
	C2	71.7	0.907334		61	0.0926656	C2_bmi_PRS_grp=High
	C2	71.8	0.906436		74	0.0935642	C2_bmi_PRS_grp=High
	C2	71.9	0.905688		61	0.0943121	C2_bmi_PRS_grp=High
	C2	72	0.904893		64	0.0951074	C2_bmi_PRS_grp=High
	C2	72.1	0.904215		54	0.0957845	C2_bmi_PRS_grp=High
	C2	72.2	0.90338		66	0.0966199	C2_bmi_PRS_grp=High
	C2	72.3	0.902574		63	0.0974255	C2_bmi_PRS_grp=High
	C2	72.4	0.901567		78	0.098433	C2_bmi_PRS_grp=High
	C2	72.5	0.90043		87	0.0995702	C2_bmi_PRS_grp=High
	C2	72.6	0.89965		59	0.10035	C2_bmi_PRS_grp=High
	C2	72.7	0.898756		67	0.101244	C2_bmi_PRS_grp=High
	C2	72.8	0.89797		58	0.10203	C2_bmi_PRS_grp=High
	C2	72.9	0.897095		64	0.102905	C2_bmi_PRS_grp=High
	C2	73	0.896413		49	0.103587	C2_bmi_PRS_grp=High
	C2	73.1	0.895638		55	0.104362	C2_bmi_PRS_grp=High
	C2	73.2	0.894655		69	0.105345	C2_bmi_PRS_grp=High
	C2	73.3	0.893904		52	0.106096	C2_bmi_PRS_grp=High
	C2	73.4	0.892706		82	0.107294	C2_bmi_PRS_grp=High
	C2	73.5	0.891798		61	0.108202	C2_bmi_PRS_grp=High
	C2	73.6	0.890847		63	0.109153	C2_bmi_PRS_grp=High
	C2	73.7	0.889712		74	0.110288	C2_bmi_PRS_grp=High
	C2	73.8	0.888649		68	0.111351	C2_bmi_PRS_grp=High
	C2	73.9	0.88757		68	0.11243	C2_bmi_PRS_grp=High
	C2	74	0.886368		74	0.113632	C2_bmi_PRS_grp=High
	C2	74.1	0.885344		62	0.114656	C2_bmi_PRS_grp=High
	C2	74.2	0.884267		64	0.115733	C2_bmi_PRS_grp=High
	C2	74.3	0.883272		58	0.116728	C2_bmi_PRS_grp=High
	C2	74.4	0.882137		65	0.117863	C2_bmi_PRS_grp=High
	C2	74.5	0.881142		56	0.118858	C2_bmi_PRS_grp=High
	C2	74.6	0.880109		57	0.119891	C2_bmi_PRS_grp=High
	C2	74.7	0.879244		47	0.120756	C2_bmi_PRS_grp=High
	C2	74.8	0.878007		66	0.121993	C2_bmi_PRS_grp=High
	C2	74.9	0.877208		42	0.122792	C2_bmi_PRS_grp=High
	C2	75	0.875693		78	0.124307	C2_bmi_PRS_grp=High
	C2	75.1	0.874628		54	0.125372	C2_bmi_PRS_grp=High
	C2	75.2	0.873729		45	0.126271	C2_bmi_PRS_grp=High
	C2	75.3	0.872693		51	0.127307	C2_bmi_PRS_grp=High
	C2	75.4	0.871477		59	0.128523	C2_bmi_PRS_grp=High
	C2	75.5	0.87051		46	0.12949	C2_bmi_PRS_grp=High
	C2	75.6	0.869399		52	0.130601	C2_bmi_PRS_grp=High
	C2	75.7	0.868204		55	0.131796	C2_bmi_PRS_grp=High
	C2	75.8	0.86672		67	0.13328	C2_bmi_PRS_grp=High
	C2	75.9	0.865439		57	0.134561	C2_bmi_PRS_grp=High
	C2	76	0.864106		58	0.135894	C2_bmi_PRS_grp=High
	C2	76.1	0.863078		44	0.136922	C2_bmi_PRS_grp=High
	C2	76.2	0.861911		49	0.138089	C2_bmi_PRS_grp=High
	C2	76.3	0.860525		57	0.139475	C2_bmi_PRS_grp=High
	C2	76.4	0.859187		54	0.140813	C2_bmi_PRS_grp=High
	C2	76.5	0.857988		47	0.142012	C2_bmi_PRS_grp=High
	C2	76.6	0.856843		44	0.143157	C2_bmi_PRS_grp=High
	C2	76.7	0.855487		51	0.144513	C2_bmi_PRS_grp=High
	C2	76.8	0.853878		59	0.146122	C2_bmi_PRS_grp=High
	C2	76.9	0.852398		53	0.147602	C2_bmi_PRS_grp=High
	C2	77	0.851098		45	0.148902	C2_bmi_PRS_grp=High
	C2	77.1	0.849447		56	0.150553	C2_bmi_PRS_grp=High
	C2	77.2	0.847819		54	0.152181	C2_bmi_PRS_grp=High
	C2	77.3	0.845969		60	0.154031	C2_bmi_PRS_grp=High
	C2	77.4	0.844203		56	0.155797	C2_bmi_PRS_grp=High
	C2	77.5	0.842995		37	0.157005	C2_bmi_PRS_grp=High
	C2	77.6	0.841128		56	0.158872	C2_bmi_PRS_grp=High
	C2	77.7	0.839691		42	0.160309	C2_bmi_PRS_grp=High
	C2	77.8	0.838392		37	0.161608	C2_bmi_PRS_grp=High
	C2	77.9	0.83673		46	0.16327	C2_bmi_PRS_grp=High
	C2	78	0.834933		48	0.165067	C2_bmi_PRS_grp=High
	C2	78.1	0.833162		46	0.166838	C2_bmi_PRS_grp=High
	C2	78.2	0.831344		46	0.168656	C2_bmi_PRS_grp=High
	C2	78.3	0.829681		41	0.170319	C2_bmi_PRS_grp=High
	C2	78.4	0.827888		43	0.172112	C2_bmi_PRS_grp=High
	C2	78.5	0.826326		36	0.173674	C2_bmi_PRS_grp=High
	C2	78.6	0.824402		43	0.175598	C2_bmi_PRS_grp=High
	C2	78.7	0.822693		37	0.177307	C2_bmi_PRS_grp=High
	C2	78.8	0.821022		35	0.178978	C2_bmi_PRS_grp=High
	C2	78.9	0.819438		32	0.180562	C2_bmi_PRS_grp=High
	C2	79	0.817522		37	0.182478	C2_bmi_PRS_grp=High
	C2	79.1	0.815925		30	0.184075	C2_bmi_PRS_grp=High
	C2	79.2	0.813997		35	0.186003	C2_bmi_PRS_grp=High
	C2	79.3	0.811775		39	0.188225	C2_bmi_PRS_grp=High
	C2	79.4	0.81		30	0.19	C2_bmi_PRS_grp=High
	C2	79.5	0.807834		35	0.192166	C2_bmi_PRS_grp=High
	C2	79.6	0.805975		29	0.194025	C2_bmi_PRS_grp=High
	C2	79.7	0.804588		21	0.195412	C2_bmi_PRS_grp=High
	C2	79.8	0.80211		36	0.19789	C2_bmi_PRS_grp=High
	C2	79.9	0.799128		42	0.200872	C2_bmi_PRS_grp=High
	C2	80	0.797553		21	0.202447	C2_bmi_PRS_grp=High
	C2	10.5	0.999995	180384	1	5.5e-06	C2_bmi_PRS_grp=Low
	C2	21.4	0.999989	180383	1	1.11e-05	C2_bmi_PRS_grp=Low
	C2	23	0.999983	180382	1	1.66e-05	C2_bmi_PRS_grp=Low
	C2	23.8	0.999978	180381	1	2.22e-05	C2_bmi_PRS_grp=Low
	C2	24.6	0.999972	180380	1	2.77e-05	C2_bmi_PRS_grp=Low
	C2	25.4	0.999967	180379	1	3.33e-05	C2_bmi_PRS_grp=Low
	C2	25.5	0.999956	180378	2	4.43e-05	C2_bmi_PRS_grp=Low
	C2	28.1	0.99995	180376	1	4.99e-05	C2_bmi_PRS_grp=Low
	C2	29.6	0.999945	180375	1	5.54e-05	C2_bmi_PRS_grp=Low
	C2	31.6	0.999939	180374	1	6.1e-05	C2_bmi_PRS_grp=Low
	C2	32.5	0.999934	180373	1	6.65e-05	C2_bmi_PRS_grp=Low
	C2	33	0.999928	180372	1	7.21e-05	C2_bmi_PRS_grp=Low
	C2	33.1	0.999922	180371	1	7.76e-05	C2_bmi_PRS_grp=Low
	C2	33.5	0.999906	180370	3	9.42e-05	C2_bmi_PRS_grp=Low
	C2	33.7	0.9999	180367	1	9.98e-05	C2_bmi_PRS_grp=Low
	C2	34.1	0.999895	180366	1	0.0001053	C2_bmi_PRS_grp=Low
	C2	34.3	0.999889	180365	1	0.0001109	C2_bmi_PRS_grp=Low
	C2	34.4	0.999884	180364	1	0.0001164	C2_bmi_PRS_grp=Low
	C2	34.5	0.999878	180363	1	0.000122	C2_bmi_PRS_grp=Low
	C2	34.7	0.999873	180362	1	0.0001275	C2_bmi_PRS_grp=Low
	C2	35.1	0.999861	180361	2	0.0001386	C2_bmi_PRS_grp=Low
	C2	35.2	0.999856	180359	1	0.0001441	C2_bmi_PRS_grp=Low
	C2	35.3	0.99985	180358	1	0.0001497	C2_bmi_PRS_grp=Low
	C2	35.4	0.999845	180357	1	0.0001552	C2_bmi_PRS_grp=Low
	C2	35.5	0.999839	180356	1	0.0001608	C2_bmi_PRS_grp=Low
	C2	36	0.999828	180355	2	0.0001719	C2_bmi_PRS_grp=Low
	C2	36.3	0.999823	180353	1	0.0001774	C2_bmi_PRS_grp=Low
	C2	36.5	0.9998	180352	4	0.0001996	C2_bmi_PRS_grp=Low
	C2	36.7	0.999795	180348	1	0.0002051	C2_bmi_PRS_grp=Low
	C2	36.9	0.999784	180347	2	0.0002162	C2_bmi_PRS_grp=Low
	C2	37	0.999773	180345	2	0.0002273	C2_bmi_PRS_grp=Low
	C2	37.3	0.999762	180343	2	0.0002384	C2_bmi_PRS_grp=Low
	C2	37.4	0.999745	180341	3	0.000255	C2_bmi_PRS_grp=Low
	C2	37.5	0.999723	180338	4	0.0002772	C2_bmi_PRS_grp=Low
	C2	37.7	0.999717	180334	1	0.0002827	C2_bmi_PRS_grp=Low
	C2	37.8	0.999712	180333	1	0.0002883	C2_bmi_PRS_grp=Low
	C2	38	0.999706	180332	1	0.0002938	C2_bmi_PRS_grp=Low
	C2	38.1	0.999701	180331	1	0.0002994	C2_bmi_PRS_grp=Low
	C2	38.4	0.999695	180330	1	0.0003049	C2_bmi_PRS_grp=Low
	C2	38.5	0.999679	180329	3	0.0003215	C2_bmi_PRS_grp=Low
	C2	38.7	0.999673	180326	1	0.0003271	C2_bmi_PRS_grp=Low
	C2	38.8	0.999662	180325	2	0.0003382	C2_bmi_PRS_grp=Low
	C2	38.9	0.999651	180323	2	0.0003493	C2_bmi_PRS_grp=Low
	C2	39	0.999634	180321	3	0.0003659	C2_bmi_PRS_grp=Low
	C2	39.4	0.999623	180318	2	0.000377	C2_bmi_PRS_grp=Low
	C2	39.5	0.999595	180316	5	0.0004047	C2_bmi_PRS_grp=Low
	C2	39.6	0.99959	180311	1	0.0004102	C2_bmi_PRS_grp=Low
	C2	39.7	0.999568	180310	4	0.0004324	C2_bmi_PRS_grp=Low
	C2	39.8	0.999556	180306	2	0.0004435	C2_bmi_PRS_grp=Low
	C2	39.9	0.999551	180304	1	0.000449	C2_bmi_PRS_grp=Low
	C2	40	0.999545	180303	1	0.0004546	C2_bmi_PRS_grp=Low
	C2	40.1	0.999523	180302	4	0.0004768	C2_bmi_PRS_grp=Low
	C2	40.2	0.999518	180298	1	0.0004823	C2_bmi_PRS_grp=Low
	C2	40.3	0.999512	180297	1	0.0004878	C2_bmi_PRS_grp=Low
	C2	40.4	0.999507	180296	1	0.0004934	C2_bmi_PRS_grp=Low
	C2	40.5	0.999385	180295	22	0.0006154	C2_bmi_PRS_grp=Low
	C2	40.6	0.999363	180273	4	0.0006375	C2_bmi_PRS_grp=Low
	C2	40.7	0.999351	180269	2	0.0006486	C2_bmi_PRS_grp=Low
	C2	40.9	0.999346	180267	1	0.0006542	C2_bmi_PRS_grp=Low
	C2	41	0.999324	180265	4	0.0006763	C2_bmi_PRS_grp=Low
	C2	41.1	0.999301	180261	4	0.0006985	C2_bmi_PRS_grp=Low
	C2	41.2	0.999296	180257	1	0.0007041	C2_bmi_PRS_grp=Low
	C2	41.3	0.999285	180256	2	0.0007151	C2_bmi_PRS_grp=Low
	C2	41.4	0.999263	180254	4	0.0007373	C2_bmi_PRS_grp=Low
	C2	41.5	0.999213	180250	9	0.0007872	C2_bmi_PRS_grp=Low
	C2	41.6	0.999191	180241	4	0.0008094	C2_bmi_PRS_grp=Low
	C2	41.7	0.999157	180236	6	0.0008426	C2_bmi_PRS_grp=Low
	C2	41.8	0.999152	180230	1	0.0008482	C2_bmi_PRS_grp=Low
	C2	41.9	0.999146	180229	1	0.0008537	C2_bmi_PRS_grp=Low
	C2	42	0.99913	180228	3	0.0008704	C2_bmi_PRS_grp=Low
	C2	42.1	0.999119	180225	2	0.0008815	C2_bmi_PRS_grp=Low
	C2	42.2	0.999096	180222	4	0.0009036	C2_bmi_PRS_grp=Low
	C2	42.3	0.999085	180218	2	0.0009147	C2_bmi_PRS_grp=Low
	C2	42.4	0.999058	180216	5	0.0009424	C2_bmi_PRS_grp=Low
	C2	42.5	0.998991	180211	12	0.001009	C2_bmi_PRS_grp=Low
	C2	42.6	0.998969	180198	4	0.0010311	C2_bmi_PRS_grp=Low
	C2	42.7	0.998952	180192	3	0.0010478	C2_bmi_PRS_grp=Low
	C2	42.8	0.998936	180188	3	0.0010644	C2_bmi_PRS_grp=Low
	C2	43	0.99893	180184	1	0.0010699	C2_bmi_PRS_grp=Low
	C2	43.1	0.998924	180183	1	0.0010755	C2_bmi_PRS_grp=Low
	C2	43.2	0.998919	180177	1	0.001081	C2_bmi_PRS_grp=Low
	C2	43.3	0.998908	180176	2	0.0010921	C2_bmi_PRS_grp=Low
	C2	43.4	0.99888	180173	5	0.0011198	C2_bmi_PRS_grp=Low
	C2	43.5	0.998836	180167	8	0.0011642	C2_bmi_PRS_grp=Low
	C2	43.6	0.998808	180157	5	0.0011919	C2_bmi_PRS_grp=Low
	C2	43.7	0.998786	180152	4	0.0012141	C2_bmi_PRS_grp=Low
	C2	43.8	0.998764	180148	4	0.0012363	C2_bmi_PRS_grp=Low
	C2	43.9	0.998736	180142	5	0.001264	C2_bmi_PRS_grp=Low
	C2	44	0.998719	180137	3	0.0012806	C2_bmi_PRS_grp=Low
	C2	44.1	0.998697	180133	4	0.0013028	C2_bmi_PRS_grp=Low
	C2	44.2	0.998636	180128	11	0.0013638	C2_bmi_PRS_grp=Low
	C2	44.3	0.99862	180116	3	0.0013804	C2_bmi_PRS_grp=Low
	C2	44.4	0.998597	180111	4	0.0014026	C2_bmi_PRS_grp=Low
	C2	44.5	0.998553	180107	8	0.001447	C2_bmi_PRS_grp=Low
	C2	44.6	0.998531	180098	4	0.0014691	C2_bmi_PRS_grp=Low
	C2	44.7	0.998487	180092	8	0.0015135	C2_bmi_PRS_grp=Low
	C2	44.8	0.998464	180084	4	0.0015357	C2_bmi_PRS_grp=Low
	C2	44.9	0.998431	180080	6	0.0015689	C2_bmi_PRS_grp=Low
	C2	45	0.998387	180073	8	0.0016133	C2_bmi_PRS_grp=Low
	C2	45.1	0.998353	180064	6	0.0016466	C2_bmi_PRS_grp=Low
	C2	45.2	0.99832	180057	6	0.0016798	C2_bmi_PRS_grp=Low
	C2	45.3	0.998292	180049	5	0.0017076	C2_bmi_PRS_grp=Low
	C2	45.4	0.998232	180042	11	0.0017685	C2_bmi_PRS_grp=Low
	C2	45.5	0.998104	180031	23	0.0018961	C2_bmi_PRS_grp=Low
	C2	45.6	0.998076	180008	5	0.0019238	C2_bmi_PRS_grp=Low
	C2	45.7	0.998049	180001	5	0.0019515	C2_bmi_PRS_grp=Low
	C2	45.8	0.998004	179993	8	0.0019959	C2_bmi_PRS_grp=Low
	C2	45.9	0.99796	179983	8	0.0020402	C2_bmi_PRS_grp=Low
	C2	46	0.997915	179975	8	0.0020846	C2_bmi_PRS_grp=Low
	C2	46.1	0.997877	179965	7	0.0021234	C2_bmi_PRS_grp=Low
	C2	46.2	0.997838	179958	7	0.0021622	C2_bmi_PRS_grp=Low
	C2	46.3	0.997777	179951	11	0.0022232	C2_bmi_PRS_grp=Low
	C2	46.4	0.997744	179937	6	0.0022565	C2_bmi_PRS_grp=Low
	C2	46.5	0.99766	179929	15	0.0023397	C2_bmi_PRS_grp=Low
	C2	46.6	0.99761	179912	9	0.0023896	C2_bmi_PRS_grp=Low
	C2	46.7	0.997583	179901	5	0.0024173	C2_bmi_PRS_grp=Low
	C2	46.8	0.997522	179896	11	0.0024783	C2_bmi_PRS_grp=Low
	C2	46.9	0.997483	179884	7	0.0025171	C2_bmi_PRS_grp=Low
	C2	47	0.997422	179872	11	0.0025781	C2_bmi_PRS_grp=Low
	C2	47.1	0.997394	179858	5	0.0026059	C2_bmi_PRS_grp=Low
	C2	47.2	0.99735	179853	8	0.0026502	C2_bmi_PRS_grp=Low
	C2	47.3	0.997272	179842	14	0.0027279	C2_bmi_PRS_grp=Low
	C2	47.4	0.997228	179826	8	0.0027722	C2_bmi_PRS_grp=Low
	C2	47.5	0.99715	179815	14	0.0028499	C2_bmi_PRS_grp=Low
	C2	47.6	0.997134	179800	3	0.0028665	C2_bmi_PRS_grp=Low
	C2	47.7	0.9971	179792	6	0.0028998	C2_bmi_PRS_grp=Low
	C2	47.8	0.997056	179782	8	0.0029442	C2_bmi_PRS_grp=Low
	C2	47.9	0.996984	179771	13	0.0030163	C2_bmi_PRS_grp=Low
	C2	48	0.9969	179756	15	0.0030995	C2_bmi_PRS_grp=Low
	C2	48.1	0.996828	179739	13	0.0031716	C2_bmi_PRS_grp=Low
	C2	48.2	0.996784	179723	8	0.0032159	C2_bmi_PRS_grp=Low
	C2	48.3	0.99674	179710	8	0.0032603	C2_bmi_PRS_grp=Low
	C2	48.4	0.996662	179701	14	0.003338	C2_bmi_PRS_grp=Low
	C2	48.5	0.996529	179686	24	0.0034711	C2_bmi_PRS_grp=Low
	C2	48.6	0.996507	179660	4	0.0034933	C2_bmi_PRS_grp=Low
	C2	48.7	0.996446	179651	11	0.0035543	C2_bmi_PRS_grp=Low
	C2	48.8	0.996379	179637	12	0.0036208	C2_bmi_PRS_grp=Low
	C2	48.9	0.996318	179622	11	0.0036819	C2_bmi_PRS_grp=Low
	C2	49	0.996263	179608	10	0.0037373	C2_bmi_PRS_grp=Low
	C2	49.1	0.996202	179593	11	0.0037984	C2_bmi_PRS_grp=Low
	C2	49.2	0.996174	179580	5	0.0038261	C2_bmi_PRS_grp=Low
	C2	49.3	0.996107	179573	12	0.0038927	C2_bmi_PRS_grp=Low
	C2	49.4	0.996035	179556	13	0.0039648	C2_bmi_PRS_grp=Low
	C2	49.5	0.99593	179538	19	0.0040702	C2_bmi_PRS_grp=Low
	C2	49.6	0.995869	179514	11	0.0041312	C2_bmi_PRS_grp=Low
	C2	49.7	0.995847	179498	4	0.0041534	C2_bmi_PRS_grp=Low
	C2	49.8	0.995786	179491	11	0.0042144	C2_bmi_PRS_grp=Low
	C2	49.9	0.995713	179479	13	0.0042866	C2_bmi_PRS_grp=Low
	C2	50	0.995569	179460	26	0.0044308	C2_bmi_PRS_grp=Low
	C2	50.1	0.995475	179432	17	0.0045252	C2_bmi_PRS_grp=Low
	C2	50.2	0.995419	179410	10	0.0045806	C2_bmi_PRS_grp=Low
	C2	50.3	0.995336	179393	15	0.0046639	C2_bmi_PRS_grp=Low
	C2	50.4	0.995186	179369	27	0.0048137	C2_bmi_PRS_grp=Low
	C2	50.5	0.994837	179341	63	0.0051633	C2_bmi_PRS_grp=Low
	C2	50.6	0.994781	179271	10	0.0052188	C2_bmi_PRS_grp=Low
	C2	50.7	0.994726	179259	10	0.0052743	C2_bmi_PRS_grp=Low
	C2	50.8	0.994648	179241	14	0.005352	C2_bmi_PRS_grp=Low
	C2	50.9	0.994565	179221	15	0.0054352	C2_bmi_PRS_grp=Low
	C2	51	0.994465	179199	18	0.0055351	C2_bmi_PRS_grp=Low
	C2	51.1	0.994393	179165	13	0.0056073	C2_bmi_PRS_grp=Low
	C2	51.2	0.994326	179121	12	0.0056739	C2_bmi_PRS_grp=Low
	C2	51.3	0.994254	179055	13	0.0057461	C2_bmi_PRS_grp=Low
	C2	51.4	0.994159	179012	17	0.0058406	C2_bmi_PRS_grp=Low
	C2	51.5	0.993959	178971	36	0.0060405	C2_bmi_PRS_grp=Low
	C2	51.6	0.99387	178892	16	0.0061295	C2_bmi_PRS_grp=Low
	C2	51.7	0.993793	178815	14	0.0062073	C2_bmi_PRS_grp=Low
	C2	51.8	0.993704	178642	16	0.0062963	C2_bmi_PRS_grp=Low
	C2	51.9	0.993609	178518	17	0.006391	C2_bmi_PRS_grp=Low
	C2	52	0.993481	178406	23	0.0065191	C2_bmi_PRS_grp=Low
	C2	52.1	0.993408	178294	13	0.0065916	C2_bmi_PRS_grp=Low
	C2	52.2	0.993319	178188	16	0.0066808	C2_bmi_PRS_grp=Low
	C2	52.3	0.993191	177993	23	0.0068092	C2_bmi_PRS_grp=Low
	C2	52.4	0.993124	177859	12	0.0068762	C2_bmi_PRS_grp=Low
	C2	52.5	0.99285	177733	49	0.0071501	C2_bmi_PRS_grp=Low
	C2	52.6	0.992744	177564	19	0.0072564	C2_bmi_PRS_grp=Low
	C2	52.7	0.992598	177411	26	0.0074019	C2_bmi_PRS_grp=Low
	C2	52.8	0.99248	177129	21	0.0075196	C2_bmi_PRS_grp=Low
	C2	52.9	0.992385	176952	17	0.007615	C2_bmi_PRS_grp=Low
	C2	53	0.992211	176773	31	0.0077891	C2_bmi_PRS_grp=Low
	C2	53.1	0.992054	176608	28	0.0079465	C2_bmi_PRS_grp=Low
	C2	53.2	0.991969	176407	15	0.008031	C2_bmi_PRS_grp=Low
	C2	53.3	0.99189	176076	14	0.0081098	C2_bmi_PRS_grp=Low
	C2	53.4	0.991693	175851	35	0.0083073	C2_bmi_PRS_grp=Low
	C2	53.5	0.991501	175594	34	0.0084994	C2_bmi_PRS_grp=Low
	C2	53.6	0.991427	175322	13	0.008573	C2_bmi_PRS_grp=Low
	C2	53.7	0.991297	175065	23	0.0087034	C2_bmi_PRS_grp=Low
	C2	53.8	0.991183	174484	20	0.0088171	C2_bmi_PRS_grp=Low
	C2	53.9	0.991092	174216	16	0.0089081	C2_bmi_PRS_grp=Low
	C2	54	0.990938	173872	27	0.0090622	C2_bmi_PRS_grp=Low
	C2	54.1	0.990858	173543	14	0.0091423	C2_bmi_PRS_grp=Low
	C2	54.2	0.990732	173215	22	0.0092683	C2_bmi_PRS_grp=Low
	C2	54.3	0.990634	172649	17	0.0093659	C2_bmi_PRS_grp=Low
	C2	54.4	0.990473	172340	28	0.0095269	C2_bmi_PRS_grp=Low
	C2	54.5	0.990191	171996	49	0.0098093	C2_bmi_PRS_grp=Low
	C2	54.6	0.990058	171638	23	0.0099422	C2_bmi_PRS_grp=Low
	C2	54.7	0.989901	171270	27	0.0100986	C2_bmi_PRS_grp=Low
	C2	54.8	0.989739	170620	28	0.0102611	C2_bmi_PRS_grp=Low
	C2	54.9	0.989605	170260	23	0.0103948	C2_bmi_PRS_grp=Low
	C2	55	0.989424	169896	31	0.0105756	C2_bmi_PRS_grp=Low
	C2	55.1	0.98929	169573	23	0.01071	C2_bmi_PRS_grp=Low
	C2	55.2	0.989161	169260	22	0.0108388	C2_bmi_PRS_grp=Low
	C2	55.3	0.988973	168685	32	0.0110265	C2_bmi_PRS_grp=Low
	C2	55.4	0.988791	168332	31	0.0112088	C2_bmi_PRS_grp=Low
	C2	55.5	0.988332	167982	78	0.0116682	C2_bmi_PRS_grp=Low
	C2	55.6	0.988231	167567	17	0.0117686	C2_bmi_PRS_grp=Low
	C2	55.7	0.988131	167209	17	0.0118693	C2_bmi_PRS_grp=Low
	C2	55.8	0.988048	166518	14	0.0119524	C2_bmi_PRS_grp=Low
	C2	55.9	0.987935	166182	19	0.0120655	C2_bmi_PRS_grp=Low
	C2	56	0.98772	165810	36	0.0122803	C2_bmi_PRS_grp=Low
	C2	56.1	0.987558	165443	27	0.0124417	C2_bmi_PRS_grp=Low
	C2	56.2	0.987343	165111	36	0.0126574	C2_bmi_PRS_grp=Low
	C2	56.3	0.987247	164493	16	0.0127535	C2_bmi_PRS_grp=Low
	C2	56.4	0.987018	164144	38	0.0129822	C2_bmi_PRS_grp=Low
	C2	56.5	0.986668	163761	58	0.013332	C2_bmi_PRS_grp=Low
	C2	56.6	0.986499	163357	28	0.0135014	C2_bmi_PRS_grp=Low
	C2	56.7	0.986305	163019	32	0.0136954	C2_bmi_PRS_grp=Low
	C2	56.8	0.986055	162296	41	0.0139446	C2_bmi_PRS_grp=Low
	C2	56.9	0.985921	161906	22	0.0140787	C2_bmi_PRS_grp=Low
	C2	57	0.985756	161476	27	0.0142437	C2_bmi_PRS_grp=Low
	C2	57.1	0.985597	161154	26	0.014403	C2_bmi_PRS_grp=Low
	C2	57.2	0.985444	160806	25	0.0145564	C2_bmi_PRS_grp=Low
	C2	57.3	0.985234	160161	34	0.0147657	C2_bmi_PRS_grp=Low
	C2	57.4	0.985018	159802	35	0.0149816	C2_bmi_PRS_grp=Low
	C2	57.5	0.984672	159436	56	0.0153279	C2_bmi_PRS_grp=Low
	C2	57.6	0.984443	159042	37	0.0155573	C2_bmi_PRS_grp=Low
	C2	57.7	0.984294	158669	24	0.0157065	C2_bmi_PRS_grp=Low
	C2	57.8	0.984088	157953	33	0.0159123	C2_bmi_PRS_grp=Low
	C2	57.9	0.983869	157547	35	0.0161311	C2_bmi_PRS_grp=Low
	C2	58	0.983731	157111	22	0.0162691	C2_bmi_PRS_grp=Low
	C2	58.1	0.983511	156748	35	0.0164892	C2_bmi_PRS_grp=Low
	C2	58.2	0.983315	156353	31	0.0166846	C2_bmi_PRS_grp=Low
	C2	58.3	0.983113	155652	32	0.0168869	C2_bmi_PRS_grp=Low
	C2	58.4	0.982841	155286	43	0.0171593	C2_bmi_PRS_grp=Low
	C2	58.5	0.982479	154930	57	0.0175213	C2_bmi_PRS_grp=Low
	C2	58.6	0.982275	154517	32	0.0177251	C2_bmi_PRS_grp=Low
	C2	58.7	0.982077	154127	31	0.017923	C2_bmi_PRS_grp=Low
	C2	58.8	0.981859	153395	34	0.0181408	C2_bmi_PRS_grp=Low
	C2	58.9	0.981705	153008	24	0.0182949	C2_bmi_PRS_grp=Low
	C2	59	0.981447	152602	40	0.0185526	C2_bmi_PRS_grp=Low
	C2	59.1	0.981157	152226	45	0.0188433	C2_bmi_PRS_grp=Low
	C2	59.2	0.98093	151802	35	0.01907	C2_bmi_PRS_grp=Low
	C2	59.3	0.980716	151090	33	0.0192843	C2_bmi_PRS_grp=Low
	C2	59.4	0.980494	150702	34	0.0195057	C2_bmi_PRS_grp=Low
	C2	59.5	0.980031	150338	71	0.0199692	C2_bmi_PRS_grp=Low
	C2	59.6	0.979788	149878	37	0.0202115	C2_bmi_PRS_grp=Low
	C2	59.7	0.979559	149480	35	0.0204414	C2_bmi_PRS_grp=Low
	C2	59.8	0.979249	148713	47	0.0207511	C2_bmi_PRS_grp=Low
	C2	59.9	0.979077	148277	26	0.0209231	C2_bmi_PRS_grp=Low
	C2	60	0.978831	147817	37	0.0211685	C2_bmi_PRS_grp=Low
	C2	60.1	0.978545	147431	43	0.0214545	C2_bmi_PRS_grp=Low
	C2	60.2	0.978299	147012	37	0.0217013	C2_bmi_PRS_grp=Low
	C2	60.3	0.978078	146275	33	0.0219221	C2_bmi_PRS_grp=Low
	C2	60.4	0.977776	145865	45	0.0222241	C2_bmi_PRS_grp=Low
	C2	60.5	0.977211	145433	84	0.0227893	C2_bmi_PRS_grp=Low
	C2	60.6	0.977015	144993	29	0.0229852	C2_bmi_PRS_grp=Low
	C2	60.7	0.976798	144577	32	0.0232019	C2_bmi_PRS_grp=Low
	C2	60.8	0.976506	143741	43	0.0234943	C2_bmi_PRS_grp=Low
	C2	60.9	0.976315	143307	28	0.0236853	C2_bmi_PRS_grp=Low
	C2	61	0.976007	142866	45	0.0239934	C2_bmi_PRS_grp=Low
	C2	61.1	0.975787	142428	32	0.0242131	C2_bmi_PRS_grp=Low
	C2	61.2	0.975553	142009	34	0.0244473	C2_bmi_PRS_grp=Low
	C2	61.3	0.975297	141271	37	0.0247029	C2_bmi_PRS_grp=Low
	C2	61.4	0.974999	140891	43	0.0250009	C2_bmi_PRS_grp=Low
	C2	61.5	0.974589	140468	59	0.0254108	C2_bmi_PRS_grp=Low
	C2	61.6	0.974387	140042	29	0.025613	C2_bmi_PRS_grp=Low
	C2	61.7	0.974114	139642	39	0.0258858	C2_bmi_PRS_grp=Low
	C2	61.8	0.973791	138843	46	0.0262086	C2_bmi_PRS_grp=Low
	C2	61.9	0.973573	138422	31	0.026427	C2_bmi_PRS_grp=Low
	C2	62	0.973311	137933	37	0.0266886	C2_bmi_PRS_grp=Low
	C2	62.1	0.972893	137486	59	0.0271073	C2_bmi_PRS_grp=Low
	C2	62.2	0.972594	136965	42	0.0274064	C2_bmi_PRS_grp=Low
	C2	62.3	0.972315	136155	39	0.0276851	C2_bmi_PRS_grp=Low
	C2	62.4	0.972071	135744	34	0.0279288	C2_bmi_PRS_grp=Low
	C2	62.5	0.971553	135317	72	0.0284467	C2_bmi_PRS_grp=Low
	C2	62.6	0.971214	134835	47	0.028786	C2_bmi_PRS_grp=Low
	C2	62.7	0.970975	134391	33	0.0290251	C2_bmi_PRS_grp=Low
	C2	62.8	0.970662	133575	43	0.0293378	C2_bmi_PRS_grp=Low
	C2	62.9	0.970356	133073	42	0.0296444	C2_bmi_PRS_grp=Low
	C2	63	0.970011	132561	47	0.0299891	C2_bmi_PRS_grp=Low
	C2	63.1	0.969775	132094	32	0.0302248	C2_bmi_PRS_grp=Low
	C2	63.2	0.969487	131639	39	0.0305128	C2_bmi_PRS_grp=Low
	C2	63.3	0.969124	130857	49	0.0308762	C2_bmi_PRS_grp=Low
	C2	63.4	0.968789	130392	45	0.031211	C2_bmi_PRS_grp=Low
	C2	63.5	0.968318	129899	63	0.0316817	C2_bmi_PRS_grp=Low
	C2	63.6	0.967831	129428	65	0.0321692	C2_bmi_PRS_grp=Low
	C2	63.7	0.96753	128915	40	0.0324703	C2_bmi_PRS_grp=Low
	C2	63.8	0.967189	128003	45	0.0328107	C2_bmi_PRS_grp=Low
	C2	63.9	0.966969	127501	29	0.0330309	C2_bmi_PRS_grp=Low
	C2	64	0.966603	126995	48	0.033397	C2_bmi_PRS_grp=Low
	C2	64.1	0.966197	126530	53	0.033803	C2_bmi_PRS_grp=Low
	C2	64.2	0.965782	126018	54	0.0342182	C2_bmi_PRS_grp=Low
	C2	64.3	0.965465	125218	41	0.0345347	C2_bmi_PRS_grp=Low
	C2	64.4	0.965225	124755	31	0.034775	C2_bmi_PRS_grp=Low
	C2	64.5	0.964696	124268	68	0.0353041	C2_bmi_PRS_grp=Low
	C2	64.6	0.964243	123752	58	0.0357575	C2_bmi_PRS_grp=Low
	C2	64.7	0.963834	123233	52	0.0361657	C2_bmi_PRS_grp=Low
	C2	64.8	0.963424	122324	52	0.036576	C2_bmi_PRS_grp=Low
	C2	64.9	0.962949	121787	60	0.037051	C2_bmi_PRS_grp=Low
	C2	65	0.962527	121253	53	0.0374728	C2_bmi_PRS_grp=Low
	C2	65.1	0.962224	120752	38	0.0377765	C2_bmi_PRS_grp=Low
	C2	65.2	0.961918	120262	38	0.0380816	C2_bmi_PRS_grp=Low
	C2	65.3	0.961588	119412	41	0.038412	C2_bmi_PRS_grp=Low
	C2	65.4	0.961135	118929	56	0.0388652	C2_bmi_PRS_grp=Low
	C2	65.5	0.960639	118476	61	0.0393609	C2_bmi_PRS_grp=Low
	C2	65.6	0.960239	118012	49	0.0397608	C2_bmi_PRS_grp=Low
	C2	65.7	0.959837	117488	49	0.0401627	C2_bmi_PRS_grp=Low
	C2	65.8	0.959408	116482	52	0.0405916	C2_bmi_PRS_grp=Low
	C2	65.9	0.959044	115953	44	0.040956	C2_bmi_PRS_grp=Low
	C2	66	0.958736	115394	37	0.0412642	C2_bmi_PRS_grp=Low
	C2	66.1	0.958326	114916	49	0.0416743	C2_bmi_PRS_grp=Low
	C2	66.2	0.957981	114394	41	0.0420189	C2_bmi_PRS_grp=Low
	C2	66.3	0.957609	113501	44	0.0423906	C2_bmi_PRS_grp=Low
	C2	66.4	0.957261	112999	41	0.0427386	C2_bmi_PRS_grp=Low
	C2	66.5	0.956775	112500	57	0.0432247	C2_bmi_PRS_grp=Low
	C2	66.6	0.956407	111972	43	0.0435931	C2_bmi_PRS_grp=Low
	C2	66.7	0.955873	111440	62	0.0441272	C2_bmi_PRS_grp=Low
	C2	66.8	0.955274	110368	69	0.0447256	C2_bmi_PRS_grp=Low
	C2	66.9	0.954726	109802	63	0.0452744	C2_bmi_PRS_grp=Low
	C2	67	0.954305	109204	48	0.045695	C2_bmi_PRS_grp=Low
	C2	67.1	0.953785	108698	59	0.0462148	C2_bmi_PRS_grp=Low
	C2	67.2	0.953245	108159	61	0.0467546	C2_bmi_PRS_grp=Low
	C2	67.3	0.952694	107286	62	0.0473059	C2_bmi_PRS_grp=Low
	C2	67.4	0.952221	106790	53	0.0477793	C2_bmi_PRS_grp=Low
	C2	67.5	0.951781	106271	49	0.0482195	C2_bmi_PRS_grp=Low
	C2	67.6	0.95132	105709	51	0.0486804	C2_bmi_PRS_grp=Low
	C2	67.7	0.950711	105181	67	0.0492891	C2_bmi_PRS_grp=Low
	C2	67.8	0.95018	104042	58	0.0498195	C2_bmi_PRS_grp=Low
	C2	67.9	0.949675	103445	55	0.0503251	C2_bmi_PRS_grp=Low
	C2	68	0.949091	102847	63	0.0509086	C2_bmi_PRS_grp=Low
	C2	68.1	0.94858	102293	55	0.0514205	C2_bmi_PRS_grp=Low
	C2	68.2	0.948046	101764	57	0.0519541	C2_bmi_PRS_grp=Low
	C2	68.3	0.947519	100816	56	0.0524812	C2_bmi_PRS_grp=Low
	C2	68.4	0.947084	100272	46	0.0529162	C2_bmi_PRS_grp=Low
	C2	68.5	0.946569		54	0.0534309	C2_bmi_PRS_grp=Low
	C2	68.6	0.946071		52	0.0539294	C2_bmi_PRS_grp=Low
	C2	68.7	0.945521		57	0.054479	C2_bmi_PRS_grp=Low
	C2	68.8	0.944919		62	0.055081	C2_bmi_PRS_grp=Low
	C2	68.9	0.944294		64	0.055706	C2_bmi_PRS_grp=Low
	C2	69	0.943861		44	0.0561393	C2_bmi_PRS_grp=Low
	C2	69.1	0.943405		46	0.0565946	C2_bmi_PRS_grp=Low
	C2	69.2	0.942928		48	0.0570724	C2_bmi_PRS_grp=Low
	C2	69.3	0.942276		65	0.0577239	C2_bmi_PRS_grp=Low
	C2	69.4	0.941702		57	0.0582983	C2_bmi_PRS_grp=Low
	C2	69.5	0.941255		44	0.0587446	C2_bmi_PRS_grp=Low
	C2	69.6	0.940622		62	0.0593777	C2_bmi_PRS_grp=Low
	C2	69.7	0.940026		58	0.0599744	C2_bmi_PRS_grp=Low
	C2	69.8	0.939497		51	0.0605031	C2_bmi_PRS_grp=Low
	C2	69.9	0.93886		61	0.0611398	C2_bmi_PRS_grp=Low
	C2	70	0.938366		47	0.0616343	C2_bmi_PRS_grp=Low
	C2	70.1	0.937773		56	0.0622269	C2_bmi_PRS_grp=Low
	C2	70.2	0.937101		63	0.0628987	C2_bmi_PRS_grp=Low
	C2	70.3	0.93664		43	0.0633603	C2_bmi_PRS_grp=Low
	C2	70.4	0.936013		58	0.0639871	C2_bmi_PRS_grp=Low
	C2	70.5	0.935337		62	0.0646627	C2_bmi_PRS_grp=Low
	C2	70.6	0.934712		57	0.0652881	C2_bmi_PRS_grp=Low
	C2	70.7	0.934104		55	0.0658959	C2_bmi_PRS_grp=Low
	C2	70.8	0.933379		65	0.0666209	C2_bmi_PRS_grp=Low
	C2	70.9	0.932817		50	0.0671832	C2_bmi_PRS_grp=Low
	C2	71	0.932238		51	0.0677623	C2_bmi_PRS_grp=Low
	C2	71.1	0.931471		67	0.0685289	C2_bmi_PRS_grp=Low
	C2	71.2	0.930917		48	0.0690825	C2_bmi_PRS_grp=Low
	C2	71.3	0.930359		48	0.0696412	C2_bmi_PRS_grp=Low
	C2	71.4	0.929843		44	0.0701573	C2_bmi_PRS_grp=Low
	C2	71.5	0.929227		52	0.0707734	C2_bmi_PRS_grp=Low
	C2	71.6	0.928498		61	0.0715019	C2_bmi_PRS_grp=Low
	C2	71.7	0.92787		52	0.0721298	C2_bmi_PRS_grp=Low
	C2	71.8	0.927419		37	0.0725813	C2_bmi_PRS_grp=Low
	C2	71.9	0.92684		47	0.0731597	C2_bmi_PRS_grp=Low
	C2	72	0.926079		61	0.0739206	C2_bmi_PRS_grp=Low
	C2	72.1	0.9255		46	0.0744997	C2_bmi_PRS_grp=Low
	C2	72.2	0.92489		48	0.0751095	C2_bmi_PRS_grp=Low
	C2	72.3	0.924082		63	0.0759177	C2_bmi_PRS_grp=Low
	C2	72.4	0.92315		72	0.0768503	C2_bmi_PRS_grp=Low
	C2	72.5	0.92248		51	0.0775203	C2_bmi_PRS_grp=Low
	C2	72.6	0.921682		60	0.0783176	C2_bmi_PRS_grp=Low
	C2	72.7	0.920849		62	0.079151	C2_bmi_PRS_grp=Low
	C2	72.8	0.920195		48	0.0798052	C2_bmi_PRS_grp=Low
	C2	72.9	0.919589		44	0.0804115	C2_bmi_PRS_grp=Low
	C2	73	0.918875		51	0.0811252	C2_bmi_PRS_grp=Low
	C2	73.1	0.918123		53	0.0818768	C2_bmi_PRS_grp=Low
	C2	73.2	0.917319		56	0.0826815	C2_bmi_PRS_grp=Low
	C2	73.3	0.916664		45	0.0833363	C2_bmi_PRS_grp=Low
	C2	73.4	0.915956		48	0.0840445	C2_bmi_PRS_grp=Low
	C2	73.5	0.91501		63	0.0849902	C2_bmi_PRS_grp=Low
	C2	73.6	0.91408		61	0.0859205	C2_bmi_PRS_grp=Low
	C2	73.7	0.913351		47	0.0866492	C2_bmi_PRS_grp=Low
	C2	73.8	0.912783		36	0.0872174	C2_bmi_PRS_grp=Low
	C2	73.9	0.912045		46	0.0879546	C2_bmi_PRS_grp=Low
	C2	74	0.910832		74	0.0891676	C2_bmi_PRS_grp=Low
	C2	74.1	0.909781		63	0.0902188	C2_bmi_PRS_grp=Low
	C2	74.2	0.908625		68	0.0913745	C2_bmi_PRS_grp=Low
	C2	74.3	0.907553		62	0.0924474	C2_bmi_PRS_grp=Low
	C2	74.4	0.906867		39	0.0931335	C2_bmi_PRS_grp=Low
	C2	74.5	0.905931		52	0.094069	C2_bmi_PRS_grp=Low
	C2	74.6	0.905202		40	0.0947982	C2_bmi_PRS_grp=Low
	C2	74.7	0.90431		48	0.0956897	C2_bmi_PRS_grp=Low
	C2	74.8	0.903385		49	0.0966153	C2_bmi_PRS_grp=Low
	C2	74.9	0.902327		55	0.0976727	C2_bmi_PRS_grp=Low
	C2	75	0.901253		55	0.0987475	C2_bmi_PRS_grp=Low
	C2	75.1	0.900261		50	0.099739	C2_bmi_PRS_grp=Low
	C2	75.2	0.899375		44	0.100625	C2_bmi_PRS_grp=Low
	C2	75.3	0.898435		46	0.101565	C2_bmi_PRS_grp=Low
	C2	75.4	0.897544		43	0.102456	C2_bmi_PRS_grp=Low
	C2	75.5	0.896382		55	0.103618	C2_bmi_PRS_grp=Low
	C2	75.6	0.895481		42	0.104519	C2_bmi_PRS_grp=Low
	C2	75.7	0.894697		36	0.105303	C2_bmi_PRS_grp=Low
	C2	75.8	0.893786		41	0.106214	C2_bmi_PRS_grp=Low
	C2	75.9	0.893041		33	0.106959	C2_bmi_PRS_grp=Low
	C2	76	0.891911		49	0.108089	C2_bmi_PRS_grp=Low
	C2	76.1	0.890738		50	0.109262	C2_bmi_PRS_grp=Low
	C2	76.2	0.889708		43	0.110292	C2_bmi_PRS_grp=Low
	C2	76.3	0.888733		40	0.111267	C2_bmi_PRS_grp=Low
	C2	76.4	0.887734		40	0.112266	C2_bmi_PRS_grp=Low
	C2	76.5	0.886761		38	0.113239	C2_bmi_PRS_grp=Low
	C2	76.6	0.885766		38	0.114234	C2_bmi_PRS_grp=Low
	C2	76.7	0.884642		42	0.115358	C2_bmi_PRS_grp=Low
	C2	76.8	0.883488		42	0.116512	C2_bmi_PRS_grp=Low
	C2	76.9	0.882254		44	0.117746	C2_bmi_PRS_grp=Low
	C2	77	0.88124		35	0.11876	C2_bmi_PRS_grp=Low
	C2	77.1	0.879875		46	0.120125	C2_bmi_PRS_grp=Low
	C2	77.2	0.878877		33	0.121123	C2_bmi_PRS_grp=Low
	C2	77.3	0.877886		32	0.122114	C2_bmi_PRS_grp=Low
	C2	77.4	0.876776		35	0.123224	C2_bmi_PRS_grp=Low
	C2	77.5	0.875568		37	0.124432	C2_bmi_PRS_grp=Low
	C2	77.6	0.874061		45	0.125939	C2_bmi_PRS_grp=Low
	C2	77.7	0.87269		40	0.12731	C2_bmi_PRS_grp=Low
	C2	77.8	0.87156		32	0.12844	C2_bmi_PRS_grp=Low
	C2	77.9	0.870364		33	0.129636	C2_bmi_PRS_grp=Low
	C2	78	0.868785		42	0.131215	C2_bmi_PRS_grp=Low
	C2	78.1	0.867544		32	0.132456	C2_bmi_PRS_grp=Low
	C2	78.2	0.866514		26	0.133486	C2_bmi_PRS_grp=Low
	C2	78.3	0.865084		35	0.134916	C2_bmi_PRS_grp=Low
	C2	78.4	0.863287		43	0.136713	C2_bmi_PRS_grp=Low
	C2	78.5	0.862145		26	0.137855	C2_bmi_PRS_grp=Low
	C2	78.6	0.860706		32	0.139294	C2_bmi_PRS_grp=Low
	C2	78.7	0.859033		36	0.140967	C2_bmi_PRS_grp=Low
	C2	78.8	0.857542		31	0.142458	C2_bmi_PRS_grp=Low
	C2	78.9	0.856401		23	0.143599	C2_bmi_PRS_grp=Low
	C2	79	0.855058		26	0.144942	C2_bmi_PRS_grp=Low
	C2	79.1	0.85372		25	0.14628	C2_bmi_PRS_grp=Low
	C2	79.2	0.851843		34	0.148157	C2_bmi_PRS_grp=Low
	C2	79.3	0.850073		31	0.149927	C2_bmi_PRS_grp=Low
	C2	79.4	0.848187		32	0.151813	C2_bmi_PRS_grp=Low
	C2	79.5	0.846453		28	0.153547	C2_bmi_PRS_grp=Low
	C2	79.6	0.843828		41	0.156172	C2_bmi_PRS_grp=Low
	C2	79.7	0.841834		30	0.158166	C2_bmi_PRS_grp=Low
	C2	79.8	0.840453		20	0.159547	C2_bmi_PRS_grp=Low
	C2	79.9	0.838952		21	0.161048	C2_bmi_PRS_grp=Low
	C2	80	0.836229		36	0.163771	C2_bmi_PRS_grp=Low
	C3	10.5	0.999995	180392	1	5.5e-06	C3_bmi_PRS_grp=High
	C3	17.5	0.999989	180391	1	1.11e-05	C3_bmi_PRS_grp=High
	C3	21.5	0.999983	180390	1	1.66e-05	C3_bmi_PRS_grp=High
	C3	23	0.999978	180389	1	2.22e-05	C3_bmi_PRS_grp=High
	C3	23.5	0.999972	180388	1	2.77e-05	C3_bmi_PRS_grp=High
	C3	23.8	0.999967	180387	1	3.33e-05	C3_bmi_PRS_grp=High
	C3	25.4	0.999956	180386	2	4.43e-05	C3_bmi_PRS_grp=High
	C3	25.5	0.99995	180384	1	4.99e-05	C3_bmi_PRS_grp=High
	C3	25.9	0.999945	180383	1	5.54e-05	C3_bmi_PRS_grp=High
	C3	28	0.999939	180382	1	6.1e-05	C3_bmi_PRS_grp=High
	C3	29.3	0.999934	180381	1	6.65e-05	C3_bmi_PRS_grp=High
	C3	29.5	0.999928	180380	1	7.21e-05	C3_bmi_PRS_grp=High
	C3	30	0.999922	180379	1	7.76e-05	C3_bmi_PRS_grp=High
	C3	30.5	0.999911	180378	2	8.87e-05	C3_bmi_PRS_grp=High
	C3	31.1	0.999906	180376	1	9.42e-05	C3_bmi_PRS_grp=High
	C3	31.6	0.9999	180375	1	9.98e-05	C3_bmi_PRS_grp=High
	C3	32	0.999895	180374	1	0.0001053	C3_bmi_PRS_grp=High
	C3	32.4	0.999889	180373	1	0.0001109	C3_bmi_PRS_grp=High
	C3	32.5	0.999878	180372	2	0.000122	C3_bmi_PRS_grp=High
	C3	33	0.999867	180370	2	0.000133	C3_bmi_PRS_grp=High
	C3	33.4	0.999861	180368	1	0.0001386	C3_bmi_PRS_grp=High
	C3	33.5	0.999845	180367	3	0.0001552	C3_bmi_PRS_grp=High
	C3	33.6	0.999839	180364	1	0.0001608	C3_bmi_PRS_grp=High
	C3	33.7	0.999834	180363	1	0.0001663	C3_bmi_PRS_grp=High
	C3	33.8	0.999828	180362	1	0.0001718	C3_bmi_PRS_grp=High
	C3	34.1	0.999823	180361	1	0.0001774	C3_bmi_PRS_grp=High
	C3	34.4	0.999817	180360	1	0.0001829	C3_bmi_PRS_grp=High
	C3	34.5	0.999795	180359	4	0.0002051	C3_bmi_PRS_grp=High
	C3	34.9	0.999789	180355	1	0.0002107	C3_bmi_PRS_grp=High
	C3	35	0.999778	180354	2	0.0002217	C3_bmi_PRS_grp=High
	C3	35.1	0.999773	180352	1	0.0002273	C3_bmi_PRS_grp=High
	C3	35.2	0.999762	180351	2	0.0002384	C3_bmi_PRS_grp=High
	C3	35.3	0.999756	180349	1	0.0002439	C3_bmi_PRS_grp=High
	C3	35.5	0.999734	180348	4	0.0002661	C3_bmi_PRS_grp=High
	C3	35.6	0.999728	180344	1	0.0002716	C3_bmi_PRS_grp=High
	C3	35.8	0.999723	180343	1	0.0002772	C3_bmi_PRS_grp=High
	C3	35.9	0.999717	180342	1	0.0002827	C3_bmi_PRS_grp=High
	C3	36	0.999712	180341	1	0.0002883	C3_bmi_PRS_grp=High
	C3	36.1	0.999695	180340	3	0.0003049	C3_bmi_PRS_grp=High
	C3	36.3	0.99969	180337	1	0.0003104	C3_bmi_PRS_grp=High
	C3	36.4	0.999684	180336	1	0.000316	C3_bmi_PRS_grp=High
	C3	36.5	0.999662	180335	4	0.0003382	C3_bmi_PRS_grp=High
	C3	36.9	0.999656	180331	1	0.0003437	C3_bmi_PRS_grp=High
	C3	37	0.999645	180330	2	0.0003548	C3_bmi_PRS_grp=High
	C3	37.1	0.999634	180328	2	0.0003659	C3_bmi_PRS_grp=High
	C3	37.5	0.999629	180326	1	0.0003714	C3_bmi_PRS_grp=High
	C3	37.7	0.999618	180325	2	0.0003825	C3_bmi_PRS_grp=High
	C3	37.8	0.999606	180323	2	0.0003936	C3_bmi_PRS_grp=High
	C3	38	0.999595	180321	2	0.0004047	C3_bmi_PRS_grp=High
	C3	38.1	0.999584	180319	2	0.0004158	C3_bmi_PRS_grp=High
	C3	38.2	0.999579	180317	1	0.0004213	C3_bmi_PRS_grp=High
	C3	38.3	0.999568	180316	2	0.0004324	C3_bmi_PRS_grp=High
	C3	38.4	0.999556	180314	2	0.0004435	C3_bmi_PRS_grp=High
	C3	38.5	0.999529	180312	5	0.0004712	C3_bmi_PRS_grp=High
	C3	38.6	0.999523	180307	1	0.0004767	C3_bmi_PRS_grp=High
	C3	38.7	0.999512	180306	2	0.0004878	C3_bmi_PRS_grp=High
	C3	38.8	0.999495	180304	3	0.0005045	C3_bmi_PRS_grp=High
	C3	38.9	0.999479	180301	3	0.0005211	C3_bmi_PRS_grp=High
	C3	39	0.999451	180298	5	0.0005488	C3_bmi_PRS_grp=High
	C3	39.2	0.999446	180293	1	0.0005543	C3_bmi_PRS_grp=High
	C3	39.4	0.999412	180292	6	0.0005876	C3_bmi_PRS_grp=High
	C3	39.5	0.999396	180286	3	0.0006042	C3_bmi_PRS_grp=High
	C3	39.6	0.999374	180283	4	0.0006264	C3_bmi_PRS_grp=High
	C3	39.7	0.999351	180279	4	0.0006486	C3_bmi_PRS_grp=High
	C3	39.8	0.999335	180275	3	0.0006652	C3_bmi_PRS_grp=High
	C3	40	0.999329	180272	1	0.0006708	C3_bmi_PRS_grp=High
	C3	40.1	0.999296	180271	6	0.000704	C3_bmi_PRS_grp=High
	C3	40.2	0.99929	180265	1	0.0007096	C3_bmi_PRS_grp=High
	C3	40.3	0.999274	180264	3	0.0007262	C3_bmi_PRS_grp=High
	C3	40.5	0.999169	180261	19	0.0008315	C3_bmi_PRS_grp=High
	C3	40.6	0.999146	180242	4	0.0008537	C3_bmi_PRS_grp=High
	C3	40.7	0.99913	180238	3	0.0008703	C3_bmi_PRS_grp=High
	C3	40.9	0.999108	180235	4	0.0008925	C3_bmi_PRS_grp=High
	C3	41	0.99908	180230	5	0.0009202	C3_bmi_PRS_grp=High
	C3	41.1	0.999063	180225	3	0.0009368	C3_bmi_PRS_grp=High
	C3	41.2	0.999046	180221	3	0.0009535	C3_bmi_PRS_grp=High
	C3	41.3	0.99903	180218	3	0.0009701	C3_bmi_PRS_grp=High
	C3	41.4	0.998997	180214	6	0.0010034	C3_bmi_PRS_grp=High
	C3	41.5	0.998952	180208	8	0.0010477	C3_bmi_PRS_grp=High
	C3	41.6	0.998919	180200	6	0.001081	C3_bmi_PRS_grp=High
	C3	41.7	0.99888	180193	7	0.0011198	C3_bmi_PRS_grp=High
	C3	42	0.998853	180186	5	0.0011475	C3_bmi_PRS_grp=High
	C3	42.1	0.998836	180181	3	0.0011641	C3_bmi_PRS_grp=High
	C3	42.2	0.998819	180178	3	0.0011808	C3_bmi_PRS_grp=High
	C3	42.3	0.998803	180175	3	0.0011974	C3_bmi_PRS_grp=High
	C3	42.4	0.998758	180171	8	0.0012417	C3_bmi_PRS_grp=High
	C3	42.5	0.998697	180162	11	0.0013027	C3_bmi_PRS_grp=High
	C3	42.6	0.998675	180150	4	0.0013249	C3_bmi_PRS_grp=High
	C3	42.7	0.998642	180145	6	0.0013582	C3_bmi_PRS_grp=High
	C3	42.8	0.998598	180138	8	0.0014025	C3_bmi_PRS_grp=High
	C3	42.9	0.998592	180130	1	0.0014081	C3_bmi_PRS_grp=High
	C3	43	0.998581	180129	2	0.0014191	C3_bmi_PRS_grp=High
	C3	43.1	0.998553	180127	5	0.0014469	C3_bmi_PRS_grp=High
	C3	43.2	0.998531	180120	4	0.001469	C3_bmi_PRS_grp=High
	C3	43.3	0.998514	180113	3	0.0014857	C3_bmi_PRS_grp=High
	C3	43.4	0.998487	180110	5	0.0015134	C3_bmi_PRS_grp=High
	C3	43.5	0.998403	180103	15	0.0015966	C3_bmi_PRS_grp=High
	C3	43.6	0.998381	180086	4	0.0016187	C3_bmi_PRS_grp=High
	C3	43.7	0.998359	180082	4	0.0016409	C3_bmi_PRS_grp=High
	C3	43.8	0.99832	180077	7	0.0016797	C3_bmi_PRS_grp=High
	C3	43.9	0.998276	180068	8	0.0017241	C3_bmi_PRS_grp=High
	C3	44	0.998237	180059	7	0.0017629	C3_bmi_PRS_grp=High
	C3	44.1	0.998198	180052	7	0.0018017	C3_bmi_PRS_grp=High
	C3	44.2	0.998143	180045	10	0.0018571	C3_bmi_PRS_grp=High
	C3	44.3	0.998121	180033	4	0.0018793	C3_bmi_PRS_grp=High
	C3	44.4	0.998087	180027	6	0.0019126	C3_bmi_PRS_grp=High
	C3	44.5	0.997977	180020	20	0.0020235	C3_bmi_PRS_grp=High
	C3	44.6	0.997949	179996	5	0.0020512	C3_bmi_PRS_grp=High
	C3	44.7	0.99791	179991	7	0.00209	C3_bmi_PRS_grp=High
	C3	44.8	0.997893	179983	3	0.0021066	C3_bmi_PRS_grp=High
	C3	44.9	0.997866	179978	5	0.0021343	C3_bmi_PRS_grp=High
	C3	45	0.997843	179971	4	0.0021565	C3_bmi_PRS_grp=High
	C3	45.1	0.997783	179967	11	0.0022175	C3_bmi_PRS_grp=High
	C3	45.2	0.997749	179956	6	0.0022508	C3_bmi_PRS_grp=High
	C3	45.3	0.99771	179948	7	0.0022896	C3_bmi_PRS_grp=High
	C3	45.4	0.997649	179939	11	0.0023506	C3_bmi_PRS_grp=High
	C3	45.5	0.997439	179927	38	0.0025613	C3_bmi_PRS_grp=High
	C3	45.6	0.9974	179888	7	0.0026001	C3_bmi_PRS_grp=High
	C3	45.7	0.997378	179879	4	0.0026223	C3_bmi_PRS_grp=High
	C3	45.8	0.997322	179873	10	0.0026777	C3_bmi_PRS_grp=High
	C3	45.9	0.997267	179861	10	0.0027332	C3_bmi_PRS_grp=High
	C3	46	0.997223	179848	8	0.0027775	C3_bmi_PRS_grp=High
	C3	46.1	0.997184	179839	7	0.0028164	C3_bmi_PRS_grp=High
	C3	46.2	0.997123	179832	11	0.0028774	C3_bmi_PRS_grp=High
	C3	46.3	0.997056	179821	12	0.0029439	C3_bmi_PRS_grp=High
	C3	46.4	0.997001	179808	10	0.0029993	C3_bmi_PRS_grp=High
	C3	46.5	0.996879	179796	22	0.0031213	C3_bmi_PRS_grp=High
	C3	46.6	0.996829	179771	9	0.0031712	C3_bmi_PRS_grp=High
	C3	46.7	0.996773	179759	10	0.0032267	C3_bmi_PRS_grp=High
	C3	46.8	0.99669	179746	15	0.0033099	C3_bmi_PRS_grp=High
	C3	46.9	0.996651	179731	7	0.0033487	C3_bmi_PRS_grp=High
	C3	47	0.996601	179722	9	0.0033986	C3_bmi_PRS_grp=High
	C3	47.1	0.996557	179710	8	0.003443	C3_bmi_PRS_grp=High
	C3	47.2	0.996513	179701	8	0.0034873	C3_bmi_PRS_grp=High
	C3	47.3	0.996457	179690	10	0.0035428	C3_bmi_PRS_grp=High
	C3	47.4	0.996391	179678	12	0.0036093	C3_bmi_PRS_grp=High
	C3	47.5	0.996308	179660	15	0.0036925	C3_bmi_PRS_grp=High
	C3	47.6	0.996258	179642	9	0.0037425	C3_bmi_PRS_grp=High
	C3	47.7	0.996191	179630	12	0.003809	C3_bmi_PRS_grp=High
	C3	47.8	0.996147	179611	8	0.0038534	C3_bmi_PRS_grp=High
	C3	47.9	0.996069	179599	14	0.003931	C3_bmi_PRS_grp=High
	C3	48	0.995964	179584	19	0.0040364	C3_bmi_PRS_grp=High
	C3	48.1	0.99583	179564	24	0.0041695	C3_bmi_PRS_grp=High
	C3	48.2	0.995786	179538	8	0.0042139	C3_bmi_PRS_grp=High
	C3	48.3	0.995719	179524	12	0.0042805	C3_bmi_PRS_grp=High
	C3	48.4	0.99562	179508	18	0.0043803	C3_bmi_PRS_grp=High
	C3	48.5	0.995425	179487	35	0.0045745	C3_bmi_PRS_grp=High
	C3	48.6	0.995398	179446	5	0.0046022	C3_bmi_PRS_grp=High
	C3	48.7	0.995315	179437	15	0.0046854	C3_bmi_PRS_grp=High
	C3	48.8	0.995243	179420	13	0.0047575	C3_bmi_PRS_grp=High
	C3	48.9	0.995159	179402	15	0.0048407	C3_bmi_PRS_grp=High
	C3	49	0.995104	179384	10	0.0048962	C3_bmi_PRS_grp=High
	C3	49.1	0.995037	179368	12	0.0049628	C3_bmi_PRS_grp=High
	C3	49.2	0.994965	179353	13	0.0050349	C3_bmi_PRS_grp=High
	C3	49.3	0.994887	179338	14	0.0051126	C3_bmi_PRS_grp=High
	C3	49.4	0.994821	179318	12	0.0051792	C3_bmi_PRS_grp=High
	C3	49.5	0.99471	179301	20	0.0052901	C3_bmi_PRS_grp=High
	C3	49.6	0.994643	179277	12	0.0053567	C3_bmi_PRS_grp=High
	C3	49.7	0.994571	179263	13	0.0054289	C3_bmi_PRS_grp=High
	C3	49.8	0.994477	179244	17	0.0055232	C3_bmi_PRS_grp=High
	C3	49.9	0.99436	179219	21	0.0056397	C3_bmi_PRS_grp=High
	C3	50	0.994233	179193	23	0.0057673	C3_bmi_PRS_grp=High
	C3	50.1	0.994127	179166	19	0.0058728	C3_bmi_PRS_grp=High
	C3	50.2	0.994033	179140	17	0.0059671	C3_bmi_PRS_grp=High
	C3	50.3	0.993933	179118	18	0.006067	C3_bmi_PRS_grp=High
	C3	50.4	0.993761	179092	31	0.0062391	C3_bmi_PRS_grp=High
	C3	50.5	0.993411	179057	63	0.0065887	C3_bmi_PRS_grp=High
	C3	50.6	0.993339	178989	13	0.0066609	C3_bmi_PRS_grp=High
	C3	50.7	0.993239	178974	18	0.0067608	C3_bmi_PRS_grp=High
	C3	50.8	0.993184	178950	10	0.0068163	C3_bmi_PRS_grp=High
	C3	50.9	0.993089	178938	17	0.0069106	C3_bmi_PRS_grp=High
	C3	51	0.993017	178912	13	0.0069828	C3_bmi_PRS_grp=High
	C3	51.1	0.992956	178881	11	0.0070439	C3_bmi_PRS_grp=High
	C3	51.2	0.992862	178837	17	0.0071383	C3_bmi_PRS_grp=High
	C3	51.3	0.992778	178777	15	0.0072216	C3_bmi_PRS_grp=High
	C3	51.4	0.99264	178732	25	0.0073604	C3_bmi_PRS_grp=High
	C3	51.5	0.992451	178686	34	0.0075493	C3_bmi_PRS_grp=High
	C3	51.6	0.99234	178601	20	0.0076605	C3_bmi_PRS_grp=High
	C3	51.7	0.992267	178524	13	0.0077328	C3_bmi_PRS_grp=High
	C3	51.8	0.992128	178344	25	0.0078719	C3_bmi_PRS_grp=High
	C3	51.9	0.992017	178210	20	0.0079833	C3_bmi_PRS_grp=High
	C3	52	0.991883	178073	24	0.008117	C3_bmi_PRS_grp=High
	C3	52.1	0.991772	177958	20	0.0082285	C3_bmi_PRS_grp=High
	C3	52.2	0.991654	177848	21	0.0083457	C3_bmi_PRS_grp=High
	C3	52.3	0.991554	177647	18	0.0084462	C3_bmi_PRS_grp=High
	C3	52.4	0.991437	177510	21	0.0085635	C3_bmi_PRS_grp=High
	C3	52.5	0.991135	177388	54	0.0088654	C3_bmi_PRS_grp=High
	C3	52.6	0.991028	177206	19	0.0089717	C3_bmi_PRS_grp=High
	C3	52.7	0.990883	177038	26	0.0091173	C3_bmi_PRS_grp=High
	C3	52.8	0.990765	176735	21	0.0092351	C3_bmi_PRS_grp=High
	C3	52.9	0.990636	176572	23	0.0093642	C3_bmi_PRS_grp=High
	C3	53	0.990433	176393	36	0.0095665	C3_bmi_PRS_grp=High
	C3	53.1	0.990321	176226	20	0.009679	C3_bmi_PRS_grp=High
	C3	53.2	0.990175	176027	26	0.0098254	C3_bmi_PRS_grp=High
	C3	53.3	0.990068	175724	19	0.0099324	C3_bmi_PRS_grp=High
	C3	53.4	0.989842	175486	40	0.0101582	C3_bmi_PRS_grp=High
	C3	53.5	0.989593	175226	44	0.0104068	C3_bmi_PRS_grp=High
	C3	53.6	0.98948	174955	20	0.0105201	C3_bmi_PRS_grp=High
	C3	53.7	0.98931	174667	30	0.0106902	C3_bmi_PRS_grp=High
	C3	53.8	0.989145	174063	29	0.0108551	C3_bmi_PRS_grp=High
	C3	53.9	0.989008	173780	24	0.0109918	C3_bmi_PRS_grp=High
	C3	54	0.988854	173430	27	0.011146	C3_bmi_PRS_grp=High
	C3	54.1	0.9887	173096	27	0.0113004	C3_bmi_PRS_grp=High
	C3	54.2	0.988545	172784	27	0.0114551	C3_bmi_PRS_grp=High
	C3	54.3	0.988459	172202	15	0.0115413	C3_bmi_PRS_grp=High
	C3	54.4	0.988303	171895	27	0.0116967	C3_bmi_PRS_grp=High
	C3	54.5	0.987992	171543	54	0.012008	C3_bmi_PRS_grp=High
	C3	54.6	0.987819	171214	30	0.0121814	C3_bmi_PRS_grp=High
	C3	54.7	0.987656	170853	28	0.0123436	C3_bmi_PRS_grp=High
	C3	54.8	0.987476	170173	31	0.0125236	C3_bmi_PRS_grp=High
	C3	54.9	0.987354	169797	21	0.0126457	C3_bmi_PRS_grp=High
	C3	55	0.987168	169456	32	0.0128323	C3_bmi_PRS_grp=High
	C3	55.1	0.986998	169108	29	0.0130019	C3_bmi_PRS_grp=High
	C3	55.2	0.986822	168781	30	0.0131777	C3_bmi_PRS_grp=High
	C3	55.3	0.986629	168155	33	0.0133714	C3_bmi_PRS_grp=High
	C3	55.4	0.986364	167807	45	0.0136362	C3_bmi_PRS_grp=High
	C3	55.5	0.985822	167446	92	0.0141784	C3_bmi_PRS_grp=High
	C3	55.6	0.985686	167043	23	0.0143143	C3_bmi_PRS_grp=High
	C3	55.7	0.985573	166681	19	0.0144269	C3_bmi_PRS_grp=High
	C3	55.8	0.985425	165961	25	0.0145754	C3_bmi_PRS_grp=High
	C3	55.9	0.985276	165598	25	0.0147243	C3_bmi_PRS_grp=High
	C3	56	0.985079	165228	33	0.0149212	C3_bmi_PRS_grp=High
	C3	56.1	0.984911	164873	28	0.0150887	C3_bmi_PRS_grp=High
	C3	56.2	0.984629	164535	47	0.0153706	C3_bmi_PRS_grp=High
	C3	56.3	0.984455	163901	29	0.0155448	C3_bmi_PRS_grp=High
	C3	56.4	0.984214	163552	40	0.0157858	C3_bmi_PRS_grp=High
	C3	56.5	0.98384	163176	62	0.0161601	C3_bmi_PRS_grp=High
	C3	56.6	0.983604	162767	39	0.0163962	C3_bmi_PRS_grp=High
	C3	56.7	0.983422	162390	30	0.0165782	C3_bmi_PRS_grp=High
	C3	56.8	0.983142	161658	46	0.0168581	C3_bmi_PRS_grp=High
	C3	56.9	0.982904	161283	39	0.017096	C3_bmi_PRS_grp=High
	C3	57	0.982714	160865	31	0.0172856	C3_bmi_PRS_grp=High
	C3	57.1	0.982573	160522	23	0.0174266	C3_bmi_PRS_grp=High
	C3	57.2	0.982364	159869	34	0.0176356	C3_bmi_PRS_grp=High
	C3	57.3	0.982149	159505	35	0.0178512	C3_bmi_PRS_grp=High
	C3	57.4	0.981889	159150	42	0.0181106	C3_bmi_PRS_grp=High
	C3	57.5	0.981543	158787	56	0.0184572	C3_bmi_PRS_grp=High
	C3	57.6	0.981338	158368	33	0.0186621	C3_bmi_PRS_grp=High
	C3	57.7	0.981101	157991	38	0.0188986	C3_bmi_PRS_grp=High
	C3	57.8	0.980858	157266	39	0.0191421	C3_bmi_PRS_grp=High
	C3	57.9	0.980608	156884	40	0.0193924	C3_bmi_PRS_grp=High
	C3	58	0.980401	156445	33	0.0195995	C3_bmi_PRS_grp=High
	C3	58.1	0.980105	156102	47	0.0198951	C3_bmi_PRS_grp=High
	C3	58.2	0.979872	155702	37	0.0201285	C3_bmi_PRS_grp=High
	C3	58.3	0.979606	154976	42	0.0203942	C3_bmi_PRS_grp=High
	C3	58.4	0.979327	154611	44	0.0206732	C3_bmi_PRS_grp=High
	C3	58.5	0.978901	154259	67	0.0210991	C3_bmi_PRS_grp=High
	C3	58.6	0.978652	153821	39	0.0213477	C3_bmi_PRS_grp=High
	C3	58.7	0.978409	153417	38	0.0215906	C3_bmi_PRS_grp=High
	C3	58.8	0.978114	152675	46	0.0218856	C3_bmi_PRS_grp=High
	C3	58.9	0.977908	152221	32	0.0220915	C3_bmi_PRS_grp=High
	C3	59	0.977496	151791	64	0.0225044	C3_bmi_PRS_grp=High
	C3	59.1	0.977243	151377	39	0.0227566	C3_bmi_PRS_grp=High
	C3	59.2	0.9769	150986	53	0.0231003	C3_bmi_PRS_grp=High
	C3	59.3	0.976581	150310	49	0.0234189	C3_bmi_PRS_grp=High
	C3	59.4	0.97632	149885	40	0.0236797	C3_bmi_PRS_grp=High
	C3	59.5	0.975778	149514	83	0.0242222	C3_bmi_PRS_grp=High
	C3	59.6	0.975542	149054	36	0.0244583	C3_bmi_PRS_grp=High
	C3	59.7	0.975259	148640	43	0.0247411	C3_bmi_PRS_grp=High
	C3	59.8	0.975008	147886	38	0.0249918	C3_bmi_PRS_grp=High
	C3	59.9	0.974757	147469	38	0.0252434	C3_bmi_PRS_grp=High
	C3	60	0.974478	146999	42	0.0255222	C3_bmi_PRS_grp=High
	C3	60.1	0.974165	146638	47	0.0258351	C3_bmi_PRS_grp=High
	C3	60.2	0.973838	146216	49	0.0261624	C3_bmi_PRS_grp=High
	C3	60.3	0.973583	145442	38	0.026417	C3_bmi_PRS_grp=High
	C3	60.4	0.973281	145046	45	0.0267192	C3_bmi_PRS_grp=High
	C3	60.5	0.97256	144619	107	0.0274398	C3_bmi_PRS_grp=High
	C3	60.6	0.972263	144160	44	0.0277373	C3_bmi_PRS_grp=High
	C3	60.7	0.972032	143708	34	0.0279679	C3_bmi_PRS_grp=High
	C3	60.8	0.971739	142912	43	0.0282605	C3_bmi_PRS_grp=High
	C3	60.9	0.971555	142484	27	0.0284448	C3_bmi_PRS_grp=High
	C3	61	0.971199	142050	52	0.0288012	C3_bmi_PRS_grp=High
	C3	61.1	0.97091	141575	42	0.0290897	C3_bmi_PRS_grp=High
	C3	61.2	0.970628	141178	41	0.0293723	C3_bmi_PRS_grp=High
	C3	61.3	0.970275	140441	51	0.0297251	C3_bmi_PRS_grp=High
	C3	61.4	0.969852	140006	61	0.0301482	C3_bmi_PRS_grp=High
	C3	61.5	0.969379	139571	68	0.0306212	C3_bmi_PRS_grp=High
	C3	61.6	0.96919	139160	27	0.0308096	C3_bmi_PRS_grp=High
	C3	61.7	0.968896	138746	42	0.0311037	C3_bmi_PRS_grp=High
	C3	61.8	0.968622	137906	39	0.0313778	C3_bmi_PRS_grp=High
	C3	61.9	0.968347	137454	39	0.0316529	C3_bmi_PRS_grp=High
	C3	62	0.967958	136961	55	0.0320425	C3_bmi_PRS_grp=High
	C3	62.1	0.967538	136507	59	0.0324617	C3_bmi_PRS_grp=High
	C3	62.2	0.967239	136009	42	0.0327612	C3_bmi_PRS_grp=High
	C3	62.3	0.966852	135204	54	0.0331477	C3_bmi_PRS_grp=High
	C3	62.4	0.966594	134763	36	0.0334063	C3_bmi_PRS_grp=High
	C3	62.5	0.96601	134365	81	0.0339899	C3_bmi_PRS_grp=High
	C3	62.6	0.965678	133893	46	0.0343224	C3_bmi_PRS_grp=High
	C3	62.7	0.965387	133427	40	0.0346126	C3_bmi_PRS_grp=High
	C3	62.8	0.96503	132610	49	0.0349696	C3_bmi_PRS_grp=High
	C3	62.9	0.964628	132114	55	0.0353716	C3_bmi_PRS_grp=High
	C3	63	0.964379	131589	34	0.0356213	C3_bmi_PRS_grp=High
	C3	63.1	0.964091	131161	39	0.0359087	C3_bmi_PRS_grp=High
	C3	63.2	0.963758	130711	45	0.0362415	C3_bmi_PRS_grp=High
	C3	63.3	0.963417	129945	46	0.0365829	C3_bmi_PRS_grp=High
	C3	63.4	0.963134	129474	38	0.0368659	C3_bmi_PRS_grp=High
	C3	63.5	0.962521	129050	82	0.0374789	C3_bmi_PRS_grp=High
	C3	63.6	0.962168	128569	47	0.0378316	C3_bmi_PRS_grp=High
	C3	63.7	0.961769	128089	53	0.0382309	C3_bmi_PRS_grp=High
	C3	63.8	0.961383	127175	51	0.0386167	C3_bmi_PRS_grp=High
	C3	63.9	0.961026	126667	47	0.0389739	C3_bmi_PRS_grp=High
	C3	64	0.960583	126129	58	0.0394166	C3_bmi_PRS_grp=High
	C3	64.1	0.9602	125661	50	0.0397998	C3_bmi_PRS_grp=High
	C3	64.2	0.959816	125154	50	0.0401845	C3_bmi_PRS_grp=High
	C3	64.3	0.959429	124396	50	0.0405706	C3_bmi_PRS_grp=High
	C3	64.4	0.958933	123921	64	0.0410667	C3_bmi_PRS_grp=High
	C3	64.5	0.958334	123452	77	0.0416659	C3_bmi_PRS_grp=High
	C3	64.6	0.95785	122940	62	0.0421505	C3_bmi_PRS_grp=High
	C3	64.7	0.957363	122414	62	0.0426372	C3_bmi_PRS_grp=High
	C3	64.8	0.956913	121448	57	0.043087	C3_bmi_PRS_grp=High
	C3	64.9	0.956493	120929	53	0.043507	C3_bmi_PRS_grp=High
	C3	65	0.956015	120390	60	0.0439847	C3_bmi_PRS_grp=High
	C3	65.1	0.95564	119909	47	0.0443604	C3_bmi_PRS_grp=High
	C3	65.2	0.955278	119437	45	0.0447217	C3_bmi_PRS_grp=High
	C3	65.3	0.954875	118588	50	0.0451248	C3_bmi_PRS_grp=High
	C3	65.4	0.954366	118124	63	0.0456344	C3_bmi_PRS_grp=High
	C3	65.5	0.95387	117651	61	0.0461301	C3_bmi_PRS_grp=High
	C3	65.6	0.953421	117189	55	0.0465789	C3_bmi_PRS_grp=High
	C3	65.7	0.952986	116696	53	0.0470135	C3_bmi_PRS_grp=High
	C3	65.8	0.952508	115693	58	0.0474918	C3_bmi_PRS_grp=High
	C3	65.9	0.952036	115179	57	0.0479636	C3_bmi_PRS_grp=High
	C3	66	0.95157	114616	56	0.0484298	C3_bmi_PRS_grp=High
	C3	66.1	0.951093	114113	57	0.0489067	C3_bmi_PRS_grp=High
	C3	66.2	0.950631	113594	55	0.0493687	C3_bmi_PRS_grp=High
	C3	66.3	0.950141	112696	58	0.0498585	C3_bmi_PRS_grp=High
	C3	66.4	0.949777	112212	43	0.050223	C3_bmi_PRS_grp=High
	C3	66.5	0.949232	111716	64	0.0507684	C3_bmi_PRS_grp=High
	C3	66.6	0.948881	111190	41	0.0511195	C3_bmi_PRS_grp=High
	C3	66.7	0.948398	110625	56	0.0516017	C3_bmi_PRS_grp=High
	C3	66.8	0.947775	109583	72	0.0522254	C3_bmi_PRS_grp=High
	C3	66.9	0.947252	109037	60	0.0527478	C3_bmi_PRS_grp=High
	C3	67	0.94663	108464	71	0.0533697	C3_bmi_PRS_grp=High
	C3	67.1	0.946076	107890	63	0.0539244	C3_bmi_PRS_grp=High
	C3	67.2	0.945509	107345	64	0.0544906	C3_bmi_PRS_grp=High
	C3	67.3	0.944914	106416	67	0.0550863	C3_bmi_PRS_grp=High
	C3	67.4	0.944359	105881	62	0.0556406	C3_bmi_PRS_grp=High
	C3	67.5	0.943748	105353	68	0.0562516	C3_bmi_PRS_grp=High
	C3	67.6	0.943152	104804	66	0.0568481	C3_bmi_PRS_grp=High
	C3	67.7	0.942589	104256	62	0.0574115	C3_bmi_PRS_grp=High
	C3	67.8	0.942058	103150	58	0.0579418	C3_bmi_PRS_grp=High
	C3	67.9	0.941562	102592	54	0.058438	C3_bmi_PRS_grp=High
	C3	68	0.94096	102010	65	0.0590399	C3_bmi_PRS_grp=High
	C3	68.1	0.940225	101460	79	0.059775	C3_bmi_PRS_grp=High
	C3	68.2	0.939608	100892	66	0.0603924	C3_bmi_PRS_grp=High
	C3	68.3	0.938883		77	0.0611169	C3_bmi_PRS_grp=High
	C3	68.4	0.938259		66	0.0617409	C3_bmi_PRS_grp=High
	C3	68.5	0.93765		64	0.0623505	C3_bmi_PRS_grp=High
	C3	68.6	0.937027		65	0.0629728	C3_bmi_PRS_grp=High
	C3	68.7	0.936449		60	0.0635506	C3_bmi_PRS_grp=High
	C3	68.8	0.935742		73	0.0642585	C3_bmi_PRS_grp=High
	C3	68.9	0.935098		66	0.0649023	C3_bmi_PRS_grp=High
	C3	69	0.934685		42	0.0653152	C3_bmi_PRS_grp=High
	C3	69.1	0.93418		51	0.0658195	C3_bmi_PRS_grp=High
	C3	69.2	0.933604		58	0.0663963	C3_bmi_PRS_grp=High
	C3	69.3	0.932923		68	0.0670768	C3_bmi_PRS_grp=High
	C3	69.4	0.932289		63	0.0677106	C3_bmi_PRS_grp=High
	C3	69.5	0.931651		63	0.0683486	C3_bmi_PRS_grp=High
	C3	69.6	0.930979		66	0.0690214	C3_bmi_PRS_grp=High
	C3	69.7	0.930271		69	0.0697295	C3_bmi_PRS_grp=High
	C3	69.8	0.929619		63	0.0703811	C3_bmi_PRS_grp=High
	C3	69.9	0.928941		65	0.0710585	C3_bmi_PRS_grp=High
	C3	70	0.928196		71	0.0718042	C3_bmi_PRS_grp=High
	C3	70.1	0.92753		63	0.0724702	C3_bmi_PRS_grp=High
	C3	70.2	0.926902		59	0.0730984	C3_bmi_PRS_grp=High
	C3	70.3	0.92628		58	0.0737199	C3_bmi_PRS_grp=High
	C3	70.4	0.925504		72	0.0744962	C3_bmi_PRS_grp=High
	C3	70.5	0.924644		79	0.0753557	C3_bmi_PRS_grp=High
	C3	70.6	0.924053		54	0.0759471	C3_bmi_PRS_grp=High
	C3	70.7	0.923358		63	0.0766422	C3_bmi_PRS_grp=High
	C3	70.8	0.922601		68	0.0773992	C3_bmi_PRS_grp=High
	C3	70.9	0.921939		59	0.0780612	C3_bmi_PRS_grp=High
	C3	71	0.921258		60	0.0787417	C3_bmi_PRS_grp=High
	C3	71.1	0.920436		72	0.0795642	C3_bmi_PRS_grp=High
	C3	71.2	0.919837		52	0.080163	C3_bmi_PRS_grp=High
	C3	71.3	0.919152		59	0.0808485	C3_bmi_PRS_grp=High
	C3	71.4	0.918543		52	0.0814573	C3_bmi_PRS_grp=High
	C3	71.5	0.917668		74	0.0823324	C3_bmi_PRS_grp=High
	C3	71.6	0.916868		67	0.0831317	C3_bmi_PRS_grp=High
	C3	71.7	0.916194		56	0.0838059	C3_bmi_PRS_grp=High
	C3	71.8	0.915501		57	0.0844992	C3_bmi_PRS_grp=High
	C3	71.9	0.914789		58	0.0852114	C3_bmi_PRS_grp=High
	C3	72	0.914043		60	0.0859573	C3_bmi_PRS_grp=High
	C3	72.1	0.913365		54	0.0866352	C3_bmi_PRS_grp=High
	C3	72.2	0.912566		63	0.0874337	C3_bmi_PRS_grp=High
	C3	72.3	0.911644		72	0.0883555	C3_bmi_PRS_grp=High
	C3	72.4	0.910701		73	0.0892995	C3_bmi_PRS_grp=High
	C3	72.5	0.909888		62	0.0901119	C3_bmi_PRS_grp=High
	C3	72.6	0.90912		58	0.09088	C3_bmi_PRS_grp=High
	C3	72.7	0.908303		61	0.091697	C3_bmi_PRS_grp=High
	C3	72.8	0.907691		45	0.0923087	C3_bmi_PRS_grp=High
	C3	72.9	0.906977		52	0.0930227	C3_bmi_PRS_grp=High
	C3	73	0.906279		50	0.0937209	C3_bmi_PRS_grp=High
	C3	73.1	0.905516		54	0.0944838	C3_bmi_PRS_grp=High
	C3	73.2	0.904729		55	0.0952712	C3_bmi_PRS_grp=High
	C3	73.3	0.904048		47	0.0959525	C3_bmi_PRS_grp=High
	C3	73.4	0.903107		64	0.0968927	C3_bmi_PRS_grp=High
	C3	73.5	0.90218		62	0.0978198	C3_bmi_PRS_grp=High
	C3	73.6	0.901164		67	0.0988359	C3_bmi_PRS_grp=High
	C3	73.7	0.900178		64	0.099822	C3_bmi_PRS_grp=High
	C3	73.8	0.899503		43	0.100497	C3_bmi_PRS_grp=High
	C3	73.9	0.898676		52	0.101324	C3_bmi_PRS_grp=High
	C3	74	0.897552		69	0.102448	C3_bmi_PRS_grp=High
	C3	74.1	0.896573		59	0.103427	C3_bmi_PRS_grp=High
	C3	74.2	0.895408		69	0.104592	C3_bmi_PRS_grp=High
	C3	74.3	0.894357		61	0.105643	C3_bmi_PRS_grp=High
	C3	74.4	0.8935		49	0.1065	C3_bmi_PRS_grp=High
	C3	74.5	0.892499		56	0.107501	C3_bmi_PRS_grp=High
	C3	74.6	0.8917		44	0.1083	C3_bmi_PRS_grp=High
	C3	74.7	0.890831		47	0.109169	C3_bmi_PRS_grp=High
	C3	74.8	0.889554		68	0.110446	C3_bmi_PRS_grp=High
	C3	74.9	0.888772		41	0.111228	C3_bmi_PRS_grp=High
	C3	75	0.887294		76	0.112706	C3_bmi_PRS_grp=High
	C3	75.1	0.886288		51	0.113712	C3_bmi_PRS_grp=High
	C3	75.2	0.885508		39	0.114492	C3_bmi_PRS_grp=High
	C3	75.3	0.884391		55	0.115609	C3_bmi_PRS_grp=High
	C3	75.4	0.8834		48	0.1166	C3_bmi_PRS_grp=High
	C3	75.5	0.882201		57	0.117799	C3_bmi_PRS_grp=High
	C3	75.6	0.881368		39	0.118632	C3_bmi_PRS_grp=High
	C3	75.7	0.880196		54	0.119804	C3_bmi_PRS_grp=High
	C3	75.8	0.878936		57	0.121064	C3_bmi_PRS_grp=High
	C3	75.9	0.877993		42	0.122007	C3_bmi_PRS_grp=High
	C3	76	0.876685		57	0.123315	C3_bmi_PRS_grp=High
	C3	76.1	0.875495		51	0.124505	C3_bmi_PRS_grp=High
	C3	76.2	0.874472		43	0.125528	C3_bmi_PRS_grp=High
	C3	76.3	0.873234		51	0.126766	C3_bmi_PRS_grp=High
	C3	76.4	0.872046		48	0.127954	C3_bmi_PRS_grp=High
	C3	76.5	0.870978		42	0.129022	C3_bmi_PRS_grp=High
	C3	76.6	0.869834		44	0.130166	C3_bmi_PRS_grp=High
	C3	76.7	0.868478		51	0.131522	C3_bmi_PRS_grp=High
	C3	76.8	0.867197		47	0.132803	C3_bmi_PRS_grp=High
	C3	76.9	0.866109		39	0.133891	C3_bmi_PRS_grp=High
	C3	77	0.864813		45	0.135187	C3_bmi_PRS_grp=High
	C3	77.1	0.86325		53	0.13675	C3_bmi_PRS_grp=High
	C3	77.2	0.861717		51	0.138283	C3_bmi_PRS_grp=High
	C3	77.3	0.860211		49	0.139789	C3_bmi_PRS_grp=High
	C3	77.4	0.858671		49	0.141329	C3_bmi_PRS_grp=High
	C3	77.5	0.85737		40	0.14263	C3_bmi_PRS_grp=High
	C3	77.6	0.855572		54	0.144428	C3_bmi_PRS_grp=High
	C3	77.7	0.853936		48	0.146064	C3_bmi_PRS_grp=High
	C3	77.8	0.852815		32	0.147185	C3_bmi_PRS_grp=High
	C3	77.9	0.851374		40	0.148626	C3_bmi_PRS_grp=High
	C3	78	0.849728		44	0.150272	C3_bmi_PRS_grp=High
	C3	78.1	0.848459		33	0.151541	C3_bmi_PRS_grp=High
	C3	78.2	0.847038		36	0.152962	C3_bmi_PRS_grp=High
	C3	78.3	0.845619		35	0.154381	C3_bmi_PRS_grp=High
	C3	78.4	0.843955		40	0.156045	C3_bmi_PRS_grp=High
	C3	78.5	0.842692		29	0.157308	C3_bmi_PRS_grp=High
	C3	78.6	0.841573		25	0.158427	C3_bmi_PRS_grp=High
	C3	78.7	0.839867		37	0.160133	C3_bmi_PRS_grp=High
	C3	78.8	0.838487		29	0.161513	C3_bmi_PRS_grp=High
	C3	78.9	0.837057		29	0.162943	C3_bmi_PRS_grp=High
	C3	79	0.835513		30	0.164487	C3_bmi_PRS_grp=High
	C3	79.1	0.833868		31	0.166132	C3_bmi_PRS_grp=High
	C3	79.2	0.831946		35	0.168054	C3_bmi_PRS_grp=High
	C3	79.3	0.829675		40	0.170325	C3_bmi_PRS_grp=High
	C3	79.4	0.828085		27	0.171915	C3_bmi_PRS_grp=High
	C3	79.5	0.825985		34	0.174015	C3_bmi_PRS_grp=High
	C3	79.6	0.823881		33	0.176119	C3_bmi_PRS_grp=High
	C3	79.7	0.821964		29	0.178036	C3_bmi_PRS_grp=High
	C3	79.8	0.819972		29	0.180028	C3_bmi_PRS_grp=High
	C3	79.9	0.818127		26	0.181873	C3_bmi_PRS_grp=High
	C3	80	0.815799		31	0.184201	C3_bmi_PRS_grp=High
	C3	21.4	0.999989	180378	1	1.11e-05	C3_bmi_PRS_grp=Low
	C3	21.6	0.999983	180377	1	1.66e-05	C3_bmi_PRS_grp=Low
	C3	22.5	0.999978	180376	1	2.22e-05	C3_bmi_PRS_grp=Low
	C3	24.6	0.999972	180375	1	2.77e-05	C3_bmi_PRS_grp=Low
	C3	25.5	0.999967	180374	1	3.33e-05	C3_bmi_PRS_grp=Low
	C3	26	0.999961	180373	1	3.88e-05	C3_bmi_PRS_grp=Low
	C3	26.3	0.999956	180372	1	4.44e-05	C3_bmi_PRS_grp=Low
	C3	28.1	0.99995	180371	1	4.99e-05	C3_bmi_PRS_grp=Low
	C3	28.4	0.999939	180370	2	6.1e-05	C3_bmi_PRS_grp=Low
	C3	29.6	0.999934	180368	1	6.65e-05	C3_bmi_PRS_grp=Low
	C3	29.7	0.999928	180367	1	7.21e-05	C3_bmi_PRS_grp=Low
	C3	30.1	0.999922	180366	1	7.76e-05	C3_bmi_PRS_grp=Low
	C3	30.5	0.999906	180365	3	9.42e-05	C3_bmi_PRS_grp=Low
	C3	31.3	0.9999	180362	1	9.98e-05	C3_bmi_PRS_grp=Low
	C3	31.5	0.999895	180361	1	0.0001053	C3_bmi_PRS_grp=Low
	C3	31.7	0.999889	180360	1	0.0001109	C3_bmi_PRS_grp=Low
	C3	31.8	0.999884	180359	1	0.0001164	C3_bmi_PRS_grp=Low
	C3	31.9	0.999878	180358	1	0.000122	C3_bmi_PRS_grp=Low
	C3	32.5	0.999867	180357	2	0.0001331	C3_bmi_PRS_grp=Low
	C3	33.1	0.999861	180355	1	0.0001386	C3_bmi_PRS_grp=Low
	C3	33.5	0.999845	180354	3	0.0001552	C3_bmi_PRS_grp=Low
	C3	33.6	0.999839	180351	1	0.0001608	C3_bmi_PRS_grp=Low
	C3	33.9	0.999834	180350	1	0.0001663	C3_bmi_PRS_grp=Low
	C3	34.3	0.999828	180349	1	0.0001719	C3_bmi_PRS_grp=Low
	C3	34.5	0.999817	180348	2	0.0001829	C3_bmi_PRS_grp=Low
	C3	34.7	0.999806	180346	2	0.000194	C3_bmi_PRS_grp=Low
	C3	34.8	0.9998	180344	1	0.0001996	C3_bmi_PRS_grp=Low
	C3	34.9	0.999795	180343	1	0.0002051	C3_bmi_PRS_grp=Low
	C3	35	0.999778	180342	3	0.0002218	C3_bmi_PRS_grp=Low
	C3	35.1	0.999773	180339	1	0.0002273	C3_bmi_PRS_grp=Low
	C3	35.2	0.999767	180338	1	0.0002328	C3_bmi_PRS_grp=Low
	C3	35.4	0.999756	180337	2	0.0002439	C3_bmi_PRS_grp=Low
	C3	35.5	0.99975	180335	1	0.0002495	C3_bmi_PRS_grp=Low
	C3	35.9	0.999745	180334	1	0.000255	C3_bmi_PRS_grp=Low
	C3	36	0.999734	180333	2	0.0002661	C3_bmi_PRS_grp=Low
	C3	36.1	0.999728	180331	1	0.0002717	C3_bmi_PRS_grp=Low
	C3	36.3	0.999723	180330	1	0.0002772	C3_bmi_PRS_grp=Low
	C3	36.4	0.999712	180329	2	0.0002883	C3_bmi_PRS_grp=Low
	C3	36.5	0.999684	180327	5	0.000316	C3_bmi_PRS_grp=Low
	C3	36.7	0.999679	180322	1	0.0003215	C3_bmi_PRS_grp=Low
	C3	36.9	0.999662	180321	3	0.0003382	C3_bmi_PRS_grp=Low
	C3	37.1	0.999656	180318	1	0.0003437	C3_bmi_PRS_grp=Low
	C3	37.2	0.999651	180317	1	0.0003493	C3_bmi_PRS_grp=Low
	C3	37.3	0.999634	180316	3	0.0003659	C3_bmi_PRS_grp=Low
	C3	37.4	0.999618	180313	3	0.0003825	C3_bmi_PRS_grp=Low
	C3	37.5	0.999584	180310	6	0.0004158	C3_bmi_PRS_grp=Low
	C3	37.6	0.999579	180304	1	0.0004213	C3_bmi_PRS_grp=Low
	C3	37.7	0.999568	180303	2	0.0004324	C3_bmi_PRS_grp=Low
	C3	37.8	0.999556	180301	2	0.0004435	C3_bmi_PRS_grp=Low
	C3	37.9	0.99954	180299	3	0.0004601	C3_bmi_PRS_grp=Low
	C3	38	0.999529	180296	2	0.0004712	C3_bmi_PRS_grp=Low
	C3	38.5	0.99949	180294	7	0.00051	C3_bmi_PRS_grp=Low
	C3	38.6	0.999484	180287	1	0.0005156	C3_bmi_PRS_grp=Low
	C3	38.7	0.999479	180286	1	0.0005211	C3_bmi_PRS_grp=Low
	C3	38.9	0.999473	180285	1	0.0005267	C3_bmi_PRS_grp=Low
	C3	39.4	0.999457	180284	3	0.0005433	C3_bmi_PRS_grp=Low
	C3	39.5	0.999407	180281	9	0.0005932	C3_bmi_PRS_grp=Low
	C3	39.8	0.999379	180272	5	0.0006209	C3_bmi_PRS_grp=Low
	C3	39.9	0.999374	180267	1	0.0006265	C3_bmi_PRS_grp=Low
	C3	40	0.999363	180266	2	0.0006375	C3_bmi_PRS_grp=Low
	C3	40.1	0.999351	180264	2	0.0006486	C3_bmi_PRS_grp=Low
	C3	40.2	0.999335	180262	3	0.0006653	C3_bmi_PRS_grp=Low
	C3	40.3	0.999324	180259	2	0.0006764	C3_bmi_PRS_grp=Low
	C3	40.4	0.999296	180257	5	0.0007041	C3_bmi_PRS_grp=Low
	C3	40.5	0.999135	180252	29	0.0008648	C3_bmi_PRS_grp=Low
	C3	40.6	0.999119	180223	3	0.0008815	C3_bmi_PRS_grp=Low
	C3	40.7	0.999107	180220	2	0.0008926	C3_bmi_PRS_grp=Low
	C3	40.8	0.999091	180218	3	0.0009092	C3_bmi_PRS_grp=Low
	C3	40.9	0.999058	180215	6	0.0009425	C3_bmi_PRS_grp=Low
	C3	41	0.999024	180209	6	0.0009757	C3_bmi_PRS_grp=Low
	C3	41.1	0.998997	180203	5	0.0010034	C3_bmi_PRS_grp=Low
	C3	41.2	0.998991	180198	1	0.001009	C3_bmi_PRS_grp=Low
	C3	41.3	0.998985	180197	1	0.0010145	C3_bmi_PRS_grp=Low
	C3	41.4	0.998958	180196	5	0.0010422	C3_bmi_PRS_grp=Low
	C3	41.5	0.998913	180191	8	0.0010866	C3_bmi_PRS_grp=Low
	C3	41.6	0.998891	180182	4	0.0011088	C3_bmi_PRS_grp=Low
	C3	41.7	0.998875	180178	3	0.0011254	C3_bmi_PRS_grp=Low
	C3	41.8	0.998869	180175	1	0.001131	C3_bmi_PRS_grp=Low
	C3	41.9	0.998864	180174	1	0.0011365	C3_bmi_PRS_grp=Low
	C3	42	0.998836	180173	5	0.0011642	C3_bmi_PRS_grp=Low
	C3	42.1	0.998814	180168	4	0.0011864	C3_bmi_PRS_grp=Low
	C3	42.2	0.998791	180164	4	0.0012086	C3_bmi_PRS_grp=Low
	C3	42.3	0.998758	180158	6	0.0012418	C3_bmi_PRS_grp=Low
	C3	42.4	0.998736	180152	4	0.001264	C3_bmi_PRS_grp=Low
	C3	42.5	0.998658	180148	14	0.0013416	C3_bmi_PRS_grp=Low
	C3	42.6	0.998653	180133	1	0.0013472	C3_bmi_PRS_grp=Low
	C3	42.7	0.998647	180132	1	0.0013527	C3_bmi_PRS_grp=Low
	C3	42.8	0.998631	180131	3	0.0013693	C3_bmi_PRS_grp=Low
	C3	42.9	0.998603	180127	5	0.0013971	C3_bmi_PRS_grp=Low
	C3	43	0.998592	180122	2	0.0014082	C3_bmi_PRS_grp=Low
	C3	43.1	0.998581	180120	2	0.0014192	C3_bmi_PRS_grp=Low
	C3	43.2	0.998564	180117	3	0.0014359	C3_bmi_PRS_grp=Low
	C3	43.3	0.998559	180114	1	0.0014414	C3_bmi_PRS_grp=Low
	C3	43.4	0.998531	180112	5	0.0014691	C3_bmi_PRS_grp=Low
	C3	43.5	0.998481	180106	9	0.001519	C3_bmi_PRS_grp=Low
	C3	43.6	0.998448	180097	6	0.0015523	C3_bmi_PRS_grp=Low
	C3	43.7	0.998431	180091	3	0.0015689	C3_bmi_PRS_grp=Low
	C3	43.8	0.998403	180088	5	0.0015967	C3_bmi_PRS_grp=Low
	C3	43.9	0.998376	180083	5	0.0016244	C3_bmi_PRS_grp=Low
	C3	44	0.998354	180077	4	0.0016465	C3_bmi_PRS_grp=Low
	C3	44.1	0.998304	180072	9	0.0016964	C3_bmi_PRS_grp=Low
	C3	44.2	0.99827	180061	6	0.0017297	C3_bmi_PRS_grp=Low
	C3	44.3	0.998254	180055	3	0.0017463	C3_bmi_PRS_grp=Low
	C3	44.4	0.998232	180052	4	0.0017685	C3_bmi_PRS_grp=Low
	C3	44.5	0.998159	180048	13	0.0018406	C3_bmi_PRS_grp=Low
	C3	44.6	0.998132	180035	5	0.0018683	C3_bmi_PRS_grp=Low
	C3	44.7	0.998093	180029	7	0.0019071	C3_bmi_PRS_grp=Low
	C3	44.8	0.998065	180022	5	0.0019348	C3_bmi_PRS_grp=Low
	C3	44.9	0.998015	180017	9	0.0019847	C3_bmi_PRS_grp=Low
	C3	45	0.997965	180008	9	0.0020346	C3_bmi_PRS_grp=Low
	C3	45.1	0.997949	179997	3	0.0020513	C3_bmi_PRS_grp=Low
	C3	45.2	0.997893	179994	10	0.0021067	C3_bmi_PRS_grp=Low
	C3	45.3	0.997871	179981	4	0.0021289	C3_bmi_PRS_grp=Low
	C3	45.4	0.99781	179975	11	0.0021899	C3_bmi_PRS_grp=Low
	C3	45.5	0.997672	179964	25	0.0023285	C3_bmi_PRS_grp=Low
	C3	45.6	0.997644	179938	5	0.0023562	C3_bmi_PRS_grp=Low
	C3	45.7	0.997622	179932	4	0.0023784	C3_bmi_PRS_grp=Low
	C3	45.8	0.997583	179926	7	0.0024172	C3_bmi_PRS_grp=Low
	C3	45.9	0.997555	179916	5	0.0024449	C3_bmi_PRS_grp=Low
	C3	46	0.997494	179911	11	0.0025059	C3_bmi_PRS_grp=Low
	C3	46.1	0.997444	179898	9	0.0025558	C3_bmi_PRS_grp=Low
	C3	46.2	0.997422	179889	4	0.002578	C3_bmi_PRS_grp=Low
	C3	46.3	0.997333	179885	16	0.0026667	C3_bmi_PRS_grp=Low
	C3	46.4	0.9973	179867	6	0.0027	C3_bmi_PRS_grp=Low
	C3	46.5	0.997211	179861	16	0.0027887	C3_bmi_PRS_grp=Low
	C3	46.6	0.997161	179845	9	0.0028386	C3_bmi_PRS_grp=Low
	C3	46.7	0.997123	179835	7	0.0028774	C3_bmi_PRS_grp=Low
	C3	46.8	0.997062	179825	11	0.0029384	C3_bmi_PRS_grp=Low
	C3	46.9	0.997039	179812	4	0.0029606	C3_bmi_PRS_grp=Low
	C3	47	0.996984	179804	10	0.0030161	C3_bmi_PRS_grp=Low
	C3	47.1	0.996956	179792	5	0.0030438	C3_bmi_PRS_grp=Low
	C3	47.2	0.996906	179786	9	0.0030937	C3_bmi_PRS_grp=Low
	C3	47.3	0.996845	179775	11	0.0031547	C3_bmi_PRS_grp=Low
	C3	47.4	0.996795	179760	9	0.0032046	C3_bmi_PRS_grp=Low
	C3	47.5	0.996684	179745	20	0.0033155	C3_bmi_PRS_grp=Low
	C3	47.6	0.996646	179723	7	0.0033543	C3_bmi_PRS_grp=Low
	C3	47.7	0.996601	179712	8	0.0033987	C3_bmi_PRS_grp=Low
	C3	47.8	0.996546	179702	10	0.0034542	C3_bmi_PRS_grp=Low
	C3	47.9	0.99649	179689	10	0.0035096	C3_bmi_PRS_grp=Low
	C3	48	0.996418	179677	13	0.0035817	C3_bmi_PRS_grp=Low
	C3	48.1	0.996352	179659	12	0.0036483	C3_bmi_PRS_grp=Low
	C3	48.2	0.996296	179646	10	0.0037037	C3_bmi_PRS_grp=Low
	C3	48.3	0.996235	179635	11	0.0037647	C3_bmi_PRS_grp=Low
	C3	48.4	0.996174	179624	11	0.0038258	C3_bmi_PRS_grp=Low
	C3	48.5	0.996013	179613	29	0.0039866	C3_bmi_PRS_grp=Low
	C3	48.6	0.99598	179581	6	0.0040199	C3_bmi_PRS_grp=Low
	C3	48.7	0.995919	179571	11	0.0040809	C3_bmi_PRS_grp=Low
	C3	48.8	0.995842	179558	14	0.0041585	C3_bmi_PRS_grp=Low
	C3	48.9	0.995753	179540	16	0.0042473	C3_bmi_PRS_grp=Low
	C3	49	0.995658	179521	17	0.0043416	C3_bmi_PRS_grp=Low
	C3	49.1	0.995564	179501	17	0.0044359	C3_bmi_PRS_grp=Low
	C3	49.2	0.995514	179482	9	0.0044858	C3_bmi_PRS_grp=Low
	C3	49.3	0.995448	179470	12	0.0045524	C3_bmi_PRS_grp=Low
	C3	49.4	0.995353	179455	17	0.0046467	C3_bmi_PRS_grp=Low
	C3	49.5	0.995181	179436	31	0.0048186	C3_bmi_PRS_grp=Low
	C3	49.6	0.995104	179401	14	0.0048963	C3_bmi_PRS_grp=Low
	C3	49.7	0.995059	179381	8	0.0049407	C3_bmi_PRS_grp=Low
	C3	49.8	0.994993	179371	12	0.0050072	C3_bmi_PRS_grp=Low
	C3	49.9	0.99491	179355	15	0.0050905	C3_bmi_PRS_grp=Low
[truncated: 1,698 more rows]

## Sheet: Figure 4a
C1			C2			C3			C4
Estimate	CI lower	CI upper	Estimate	CI lower	CI upper	Estimate	CI lower	CI upper	Estimate	CI lower	CI upper
-0.429	-0.60736	-0.25064	-0.222	-0.30432	-0.13968	-0.015	-0.20708	0.17708	0.824	0.3046	1.3434
-0.337	-0.4448	-0.2292	-0.156	-0.20304	-0.10896	-0.081	-0.18684	0.02484	0.724	0.28888	1.15912
0.1	0.01768	0.18232	0.047	0.00192	0.09208	-0.022	-0.13568	0.09168	0.669	0.37696	0.96104
-0.241	-0.33508	-0.14692	-0.108	-0.1472	-0.0688	-0.042	-0.12432	0.04032	0.544	0.152	0.936
0.065	-0.08004	0.21004	0	-0.06272	0.06272	-0.225	-0.37396	-0.07604	0.473	0.06924	0.87676
-0.105	-0.17164	-0.03836	-0.074	-0.10732	-0.04068	-0.095	-0.18908	-0.00092	0.416	0.11612	0.71588
-0.026	-0.13772	0.08572	-0.013	-0.06788	0.04188	-0.203	-0.34216	-0.06384	0.4	0.0472	0.7528
-0.011	-0.08352	0.06152	0.004	-0.0352	0.0432	-0.084	-0.18396	0.01596	0.371	0.126	0.616
0.014	-0.04872	0.07672	-0.043	-0.07632	-0.00968	-0.003	-0.0814	0.0754	0.369	0.15928	0.57872
-0.157	-0.23148	-0.08252	-0.083	-0.12416	-0.04184	0.061	-0.07424	0.19624	0.35	0.00112	0.69888
-0.029	-0.08976	0.03176	-0.041	-0.07236	-0.00964	-0.025	-0.09948	0.04948	0.327	0.12904	0.52496
-0.019	-0.06996	0.03196	-0.019	-0.0386	0.0006	0.02	-0.03684	0.07684	0.317	0.12884	0.50516
0.044	-0.04224	0.13024	-0.009	-0.05016	0.03216	-0.145	-0.23908	-0.05092	0.273	0.01624	0.52976
-0.023	-0.05436	0.00836	-0.024	-0.03772	-0.01028	-0.027	-0.06424	0.01024	0.259	0.112	0.406
0.025	-0.02596	0.07596	-0.01	-0.03156	0.01156	0.025	-0.03576	0.08576	0.256	0.10508	0.40692
-0.198	-0.28816	-0.10784	-0.099	-0.16172	-0.03628	-0.007	-0.13636	0.12236	0.244	-0.04412	0.53212
-0.027	-0.06228	0.00828	0.004	-0.0156	0.0236	-0.028	-0.07112	0.01512	0.234	0.08112	0.38688
-0.049	-0.098	0	-0.038	-0.06152	-0.01448	-0.087	-0.13992	-0.03408	0.212	0.06304	0.36096
0.041	0.00768	0.07432	0.027	0.00936	0.04464	0.051	0.0118	0.0902	0.203	0.09716	0.30884
0.022	-0.0074	0.0514	0.024	0.00832	0.03968	0	-0.0392	0.0392	0.184	0.08796	0.28004
0.058	0.01292	0.10308	0.01	-0.0096	0.0296	-0.007	-0.05208	0.03808	0.181	0.0634	0.2986
0.053	-0.04304	0.14904	-0.007	-0.05208	0.03808	-0.184	-0.2918	-0.0762	0.142	-0.14612	0.43012
-0.073	-0.10632	-0.03968	-0.048	-0.06172	-0.03428	-0.056	-0.0952	-0.0168	0.134	0.05952	0.20848
0.076	0.0074	0.1446	-0.002	-0.03728	0.03328	-0.159	-0.24132	-0.07668	0.132	-0.09144	0.35544
-0.021	-0.05432	0.01232	-0.03	-0.04568	-0.01432	0.006	-0.03124	0.04324	0.123	0.02108	0.22492
-0.041	-0.07824	-0.00376	-0.02	-0.04156	0.00156	-0.085	-0.13008	-0.03992	0.113	-0.02028	0.24628
-0.048	-0.07544	-0.02056	-0.02	-0.03568	-0.00432	0.014	-0.02128	0.04928	0.109	0.0208	0.1972
0.046	-0.01672	0.10872	-0.02	-0.05528	0.01528	-0.12	-0.1984	-0.0416	0.089	-0.15796	0.33596
-0.038	-0.05956	-0.01644	-0.041	-0.05276	-0.02924	-0.062	-0.09532	-0.02868	0.085	0.01052	0.15948
-0.192	-0.26844	-0.11556	-0.069	-0.10232	-0.03568	-0.006	-0.1138	0.1018	0.082	-0.12968	0.29368
-0.121	-0.18568	-0.05632	-0.025	-0.0544	0.0044	-0.112	-0.18648	-0.03752	0.071	-0.13872	0.28072
0.038	-0.01688	0.09288	0	-0.02744	0.02744	-0.114	-0.17672	-0.05128	0.054	-0.11652	0.22452
-0.21	-0.2688	-0.1512	-0.084	-0.11144	-0.05656	-0.036	-0.0948	0.0228	0.015	-0.62592	0.65592
0.078	0.0486	0.1074	0.028	0.01428	0.04172	-0.001	-0.03628	0.03428	-0.002	-0.09608	0.09208
0.09	0.05864	0.12136	0.038	0.02232	0.05368	0.012	-0.02328	0.04728	-0.01	-0.10408	0.08408
0.089	0.05568	0.12232	0.031	0.00748	0.05452	-0.013	-0.08944	0.06344	-0.032	-0.13784	0.07384
0.061	0.03944	0.08256	0.029	0.01724	0.04076	0.025	-0.00048	0.05048	-0.037	-0.1056	0.0316
0.057	0.03348	0.08052	0.011	-0.00076	0.02276	0.021	-0.0084	0.0504	-0.04	-0.11448	0.03448
0.157	0.11584	0.19816	0.103	0.0834	0.1226	0.147	0.09408	0.19992	-0.049	-0.17444	0.07644
0.082	0.04868	0.11532	0.018	0.00232	0.03368	0.012	-0.03308	0.05708	-0.054	-0.14612	0.03812
-0.184	-0.29572	-0.07228	0.007	-0.0616	0.0756	0.178	-0.00624	0.36224	-0.061	-0.43928	0.31728
0.081	0.05356	0.10844	0.038	0.02624	0.04976	0.039	0.01156	0.06644	-0.064	-0.16004	0.03204
0.013	-0.01248	0.03848	-0.005	-0.01872	0.00872	-0.05	-0.0794	-0.0206	-0.072	-0.17196	0.02796
0.11	0.0512	0.1688	0.01	-0.01352	0.03352	-0.004	-0.053	0.045	-0.073	-0.20236	0.05636
-0.027	-0.08188	0.02788	0.001	-0.0284	0.0304	-0.135	-0.20556	-0.06444	-0.073	-0.269	0.123
0.113	0.06792	0.15808	0.038	0.01644	0.05956	0.012	-0.03504	0.05904	-0.076	-0.27004	0.11804
0.106	0.07464	0.13736	0.051	0.03532	0.06668	0.022	-0.01328	0.05728	-0.076	-0.17204	0.02004
0.083	0.03596	0.13004	0.013	-0.00464	0.03064	0.028	-0.0112	0.0672	-0.079	-0.18484	0.02684
0.076	0.0466	0.1054	0.031	0.01336	0.04864	0.003	-0.0362	0.0422	-0.088	-0.18404	0.00804
0.123	0.07988	0.16612	0.072	0.0524	0.0916	0.037	-0.01592	0.08992	-0.091	-0.2282	0.0462
0.119	0.07	0.168	0.039	0.01548	0.06252	0.02	-0.029	0.069	-0.091	-0.26936	0.08736
0.126	0.07308	0.17892	0.028	0.00056	0.05544	0.016	-0.04868	0.08068	-0.098	-0.26264	0.06664
0.106	0.04916	0.16284	0.021	-0.00056	0.04256	0.026	-0.04064	0.09264	-0.098	-0.22148	0.02548
0.056	0.02464	0.08736	0.014	-0.00168	0.02968	-0.019	-0.05036	0.01236	-0.098	-0.2058	0.0098
0.092	0.05476	0.12924	0.028	0.01036	0.04564	0.019	-0.02412	0.06212	-0.1	-0.24112	0.04112
0.076	0.04072	0.11128	0.027	0.00936	0.04464	0.042	0.00476	0.07924	-0.1	-0.19996	-4e-05
0.094	0.0646	0.1234	0.056	0.04228	0.06972	0.034	0.00264	0.06536	-0.101	-0.23036	0.02836
0.049	0.02352	0.07448	0.009	-0.00668	0.02468	-0.007	-0.04228	0.02828	-0.101	-0.18528	-0.01672
0.137	0.09192	0.18208	0.06	0.03452	0.08548	-0.033	-0.08984	0.02384	-0.108	-0.28244	0.06644
0.096	0.05288	0.13912	0.058	0.03448	0.08152	0.017	-0.03396	0.06796	-0.113	-0.25216	0.02616
0.068	0.03076	0.10524	0.027	0.00936	0.04464	-0.007	-0.04816	0.03416	-0.115	-0.25024	0.02024
0.14	0.08512	0.19488	0.083	0.05948	0.10652	0.062	0.00908	0.11492	-0.119	-0.26012	0.02212
0.213	0.13264	0.29336	0.088	0.04292	0.13308	0.017	-0.08296	0.11696	-0.121	-0.40716	0.16516
0.082	0.04084	0.12316	0.028	0.01232	0.04368	0.058	0.009	0.107	-0.121	-0.23664	-0.00536
0.009	-0.02628	0.04428	0.027	0.00936	0.04464	-0.032	-0.07512	0.01112	-0.122	-0.24744	0.00344
0.076	0.0368	0.1152	0.05	0.03236	0.06764	0.017	-0.032	0.066	-0.124	-0.22788	-0.02012
0.141	0.09004	0.19196	0.052	0.02848	0.07552	0.064	0.01108	0.11692	-0.126	-0.38864	0.13664
0.127	0.07212	0.18188	0.05	0.02648	0.07352	0.028	-0.00924	0.06524	-0.128	-0.28872	0.03272
0.071	0.03376	0.10824	0.03	0.0104	0.0496	0.072	0.02104	0.12296	-0.132	-0.24568	-0.01832
0.097	0.0578	0.1362	0.057	0.03544	0.07856	-0.012	-0.06296	0.03896	-0.136	-0.26928	-0.00272
0.025	0.00344	0.04656	-0.007	-0.02856	0.01456	-0.012	-0.03944	0.01544	-0.136	-0.21048	-0.06152
0.074	0.0348	0.1132	0.022	0.00436	0.03964	0.055	0.0158	0.0942	-0.138	-0.24384	-0.03216
0.299	0.19708	0.40092	0.122	0.07692	0.16708	0.094	-0.01772	0.20572	-0.14	-0.42812	0.14812
0.089	0.04784	0.13016	0.039	0.02136	0.05664	0.021	-0.02016	0.06216	-0.153	-0.32156	0.01556
0.138	0.08312	0.19288	0.081	0.0516	0.1104	-0.011	-0.08156	0.05956	-0.154	-0.31472	0.00672
0.074	0.05048	0.09752	0.029	0.01724	0.04076	0.023	-0.01032	0.05632	-0.158	-0.25208	-0.06392
0.063	0.0042	0.1218	-0.015	-0.04636	0.01636	-0.149	-0.23524	-0.06276	-0.158	-0.42456	0.10856
0.179	0.12412	0.23388	0.127	0.09564	0.15836	0.104	0.03148	0.17652	-0.164	-0.34824	0.02024
0.071	0.01416	0.12784	0.006	-0.00968	0.02168	0.008	-0.02532	0.04132	-0.169	-0.25916	-0.07884
0.099	0.06176	0.13624	0.036	0.01836	0.05364	0.054	0.00696	0.10104	-0.171	-0.3474	0.0054
0.187	0.13016	0.24384	0.073	0.04948	0.09652	0.091	0.03612	0.14588	-0.172	-0.36604	0.02204
0.007	-0.06552	0.07952	0.013	-0.01836	0.04436	0.135	0.06248	0.20752	-0.173	-0.39448	0.04848
0.067	0.02192	0.11208	0.025	0.00344	0.04656	-0.007	-0.056	0.042	-0.175	-0.30828	-0.04172
0.102	0.05692	0.14708	0.022	0.00436	0.03964	0.026	-0.01908	0.07108	-0.178	-0.3152	-0.0408
0.28	0.18984	0.37016	0.148	0.10488	0.19112	0.014	-0.08204	0.11004	-0.187	-0.56136	0.18736
0.136	0.0968	0.1752	0.048	0.02644	0.06956	0.002	-0.04896	0.05296	-0.188	-0.38204	0.00604
0.107	0.02272	0.19128	0.082	0.04084	0.12316	-0.057	-0.14912	0.03512	-0.191	-0.436	0.054
0.075	0.026	0.124	0.002	-0.02348	0.02748	-0.057	-0.1256	0.0116	-0.194	-0.39392	0.00592
0.121	0.0524	0.1896	0.013	-0.02816	0.05416	-0.113	-0.2012	-0.0248	-0.195	-0.41452	0.02452
0.122	0.07496	0.16904	0.069	0.04548	0.09252	0.062	0.013	0.111	-0.197	-0.37536	-0.01864
0.123	0.06812	0.17788	0.043	0.02144	0.06456	0.035	-0.01792	0.08792	-0.198	-0.37048	-0.02552
0.105	0.06384	0.14616	0.035	0.01148	0.05852	-0.02	-0.08468	0.04468	-0.199	-0.3558	-0.0422
0.075	0.03384	0.11616	0.003	-0.0166	0.0226	-0.021	-0.06608	0.02408	-0.201	-0.32448	-0.07752
0.099	0.04608	0.15192	0.056	0.03052	0.08148	0.054	-0.00872	0.11672	-0.206	-0.353	-0.059
0.099	0.03236	0.16564	0.052	0.01868	0.08532	0.023	-0.0456	0.0916	-0.233	-0.4192	-0.0468
0.157	0.08644	0.22756	0.093	0.06556	0.12044	0.051	-0.00976	0.11176	-0.234	-0.39668	-0.07132
0.01	-0.0292	0.0492	0.021	0.0014	0.0406	-0.039	-0.08408	0.00608	-0.235	-0.382	-0.088
0.242	0.16164	0.32236	0.095	0.05384	0.13616	0.126	0.02996	0.22204	-0.241	-0.5742	0.0922
0.132	0.06732	0.19668	0.099	0.06764	0.13036	0.017	-0.05944	0.09344	-0.241	-0.42916	-0.05284
0.132	0.08104	0.18296	0.062	0.03652	0.08748	0.068	0.01312	0.12288	-0.242	-0.4674	-0.0166
0.106	0.00996	0.20204	0.056	0.02268	0.08932	0.077	-0.00532	0.15932	-0.242	-0.42232	-0.06168
0.115	0.04248	0.18752	0.044	0.0146	0.0734	0.104	0.02756	0.18044	-0.253	-0.4294	-0.0766
0.121	0.07004	0.17196	0.047	0.02152	0.07248	0.04	-0.03056	0.11056	-0.258	-0.47948	-0.03652
0.065	-0.00164	0.13164	0.081	0.04768	0.11432	0.115	0.03268	0.19732	-0.262	-0.46584	-0.05816
0.149	0.08628	0.21172	0.055	0.02168	0.08832	-0.001	-0.08136	0.07936	-0.264	-0.5384	0.0104
0.092	-0.0746	0.2586	0.009	-0.07332	0.09132	0.49	0.24304	0.73696	-0.267	-1.35872	0.82472
0.186	0.08996	0.28204	0.077	0.0378	0.1162	0.058	-0.04196	0.15796	-0.269	-0.52772	-0.01028
0.138	0.06548	0.21052	0.033	-0.00032	0.06632	-0.071	-0.1494	0.0074	-0.27	-0.48364	-0.05636
0.2	0.12944	0.27056	0.102	0.06868	0.13532	0.082	0.00556	0.15844	-0.273	-0.5474	0.0014
0.766	0.65036	0.88164	0.481	0.4124	0.5496	0.496	0.33136	0.66064	-0.274	-0.90708	0.35908
0.137	0.08212	0.19188	0.043	0.01556	0.07044	-0.003	-0.06572	0.05972	-0.274	-0.4602	-0.0878
0.141	0.07828	0.20372	0.055	0.01972	0.09028	0.078	-0.00236	0.15836	-0.285	-0.53392	-0.03608
0.115	0.066	0.164	0.012	-0.01544	0.03944	-0.021	-0.07784	0.03584	-0.285	-0.4418	-0.1282
0.078	0.02312	0.13288	0.021	-0.0084	0.0504	0.006	-0.06652	0.07852	-0.286	-0.47416	-0.09784
0.086	0.03896	0.13304	0.046	0.02052	0.07148	-0.014	-0.09044	0.06244	-0.295	-0.47532	-0.11468
0.047	-0.051	0.145	0.029	-0.02	0.078	-0.172	-0.28764	-0.05636	-0.299	-0.6126	0.0146
0.13	0.06924	0.19076	0.089	0.05568	0.12232	0.026	-0.04848	0.10048	-0.305	-0.55196	-0.05804
0.127	0.0388	0.2152	0.066	0.0268	0.1052	-0.032	-0.12216	0.05816	-0.309	-0.56772	-0.05028
0.167	0.11408	0.21992	0.085	0.05364	0.11636	-0.234	-0.69852	0.23052	-0.314	-0.4904	-0.1376
0.142	0.06948	0.21452	0.084	0.04872	0.11928	0.087	-0.011	0.185	-0.316	-0.53356	-0.09844
0.055	-0.02732	0.13732	0.055	0.01776	0.09224	0.034	-0.05616	0.12416	-0.323	-0.54056	-0.10544
0.129	0.06236	0.19564	0.023	-0.01032	0.05632	-0.046	-0.12636	0.03436	-0.324	-0.53764	-0.11036
0.132	0.08104	0.18296	0.049	0.02352	0.07448	-0.006	-0.06872	0.05672	-0.343	-0.4998	-0.1862
0.091	0.0126	0.1694	0.047	0.01172	0.08228	-0.048	-0.14012	0.04412	-0.344	-0.56744	-0.12056
0.119	0.04844	0.18956	0.038	0.01056	0.06544	-0.053	-0.1216	0.0156	-0.346	-0.56748	-0.12452
0.167	0.1082	0.2258	0.078	0.04664	0.10936	0.028	-0.04452	0.10052	-0.353	-0.59212	-0.11388
0.107	0.04036	0.17364	0.032	0.0026	0.0614	-0.063	-0.13552	0.00952	-0.397	-0.58712	-0.20688
0.083	0.00068	0.16532	0.03	-0.0092	0.0692	-0.082	-0.17804	0.01404	-0.401	-0.64992	-0.15208
0.228	0.15548	0.30052	0.098	0.0588	0.1372	0.025	-0.06124	0.11124	-0.423	-0.717	-0.129
0.185	0.10856	0.26144	0.054	0.02068	0.08732	-0.034	-0.1124	0.0444	-0.425	-0.69744	-0.15256
0.113	0.05028	0.17572	0.017	-0.01828	0.05228	-0.067	-0.1454	0.0114	-0.427	-0.74648	-0.10752
0.171	0.1024	0.2396	0.073	0.04164	0.10436	0.022	-0.0662	0.1102	-0.432	-0.68092	-0.18308
0.095	0.03032	0.15968	0.041	0.00768	0.07432	-0.001	-0.0794	0.0774	-0.433	-0.64664	-0.21936
0.156	0.0874	0.2246	0.008	-0.02728	0.04328	-0.008	-0.08836	0.07236	-0.437	-0.69572	-0.17828
0.134	0.0556	0.2124	0.047	0.01368	0.08032	0.005	-0.0832	0.0932	-0.464	-0.67764	-0.25036
0.192	0.07048	0.31352	0.12	0.06512	0.17488	-0.115	-0.24632	0.01632	-0.465	-0.81976	-0.11024
0.181	0.1124	0.2496	0.069	0.03568	0.10232	0.02	-0.06624	0.10624	-0.465	-0.83544	-0.09456
0.139	0.0704	0.2076	0.049	0.01176	0.08624	-0.037	-0.11932	0.04532	-0.468	-0.73848	-0.19752
0.566	0.419	0.713	0.226	0.14368	0.30832	0.115	-0.10648	0.33648	-0.475	-1.64316	0.69316
0.143	0.04696	0.23904	0.092	0.04888	0.13512	-0.061	-0.16096	0.03896	-0.481	-0.75148	-0.21052
0.213	0.12676	0.29924	0.099	0.0598	0.1382	-0.014	-0.11396	0.08596	-0.499	-0.84396	-0.15404
0.276	0.17016	0.38184	0.12	0.07296	0.16704	-0.078	-0.18972	0.03372	-0.541	-0.8546	-0.2274
0.165	0.08856	0.24144	0.038	0.00468	0.07132	-0.062	-0.14628	0.02228	-0.555	-0.8392	-0.2708
0.133	0.02324	0.24276	0.054	-0.00088	0.10888	0.132	-0.50304	0.76704	-0.563	-0.8766	-0.2494
0.249	0.12944	0.36856	0.184	0.12324	0.24476	0.008	-0.13116	0.14716	-0.566	-0.94036	-0.19164
0.185	0.08896	0.28104	0.078	0.04076	0.11524	-0.021	-0.119	0.077	-0.603	-0.89896	-0.30704
0.253	0.12168	0.38432	0.093	0.04988	0.13612	0.011	-0.09876	0.12076	-0.606	-1.34884	0.13684
0.151	0.05692	0.24508	0.115	0.06992	0.16008	0.012	-0.08992	0.11392	-0.627	-0.99352	-0.26048
0.301	0.19712	0.40488	0.163	0.11204	0.21396	0.138	0.01452	0.26148	-0.637	-1.00156	-0.27244
0.011	-0.09876	0.12076	0.023	-0.02796	0.07396	0.004	-0.11752	0.12552	-0.67	-0.99732	-0.34268
0.269	0.16512	0.37288	0.124	0.075	0.173	-0.021	-0.1386	0.0966	-0.717	-1.25012	-0.18388
0.207	0.04236	0.37164	0.154	0.06972	0.23828	0.178	-0.03564	0.39164	-0.747	-1.2272	-0.2668
0.362	0.24048	0.48352	0.2	0.14708	0.25292	0.041	-0.0962	0.1782	-0.761	-1.06676	-0.45524
0.261	0.1532	0.3688	0.072	0.023	0.121	-0.012	-0.1492	0.1252	-0.785	-1.14368	-0.42632
0.274	0.17012	0.37788	0.096	0.04896	0.14304	-0.013	-0.12668	0.10068	-0.809	-1.2108	-0.4072
0.38	0.25456	0.50544	0.177	0.12212	0.23188	-0.002	-0.13332	0.12932	-0.877	-1.22784	-0.52616
0.323	0.2054	0.4406	0.124	0.06912	0.17888	-0.015	-0.14044	0.11044	-0.903	-1.24012	-0.56588
0.293	0.1656	0.4204	0.105	0.05404	0.15596	0.062	-0.05756	0.18156	-0.96	-1.94	0.02
0.247	0.07648	0.41752	0.038	-0.04628	0.12228	-0.181	-0.3868	0.0248	-1.146	-1.70852	-0.58348

## Sheet: Figure 4b
#	Source	Term ID	Term Name	padj
1	GO:BP	GO:0006082	organic acid metabolic process	7.376×10⁻⁸
2	GO:BP	GO:0019752	carboxylic acid metabolic process	1.758×10⁻⁷
3	GO:BP	GO:0043436	oxoacid metabolic process	2.733×10⁻⁷
4	GO:BP	GO:0032787	monocarboxylic acid metabolic process	5.984×10⁻⁵
5	GO:BP	GO:0044281	small molecule metabolic process	1.413×10⁻⁴
6	GO:BP	GO:0046395	carboxylic acid catabolic process	5.247×10⁻³
7	GO:BP	GO:0016054	organic acid catabolic process	5.247×10⁻³
8	GO:BP	GO:0044282	small molecule catabolic process	6.950×10⁻³
9	GO:BP	GO:0006520	amino acid metabolic process	2.294×10⁻²
10	KEGG	KEGG:01100	Metabolic pathways	1.137×10⁻²
11	REAC	REAC:R-HSA-1…	Metabolism	2.444×10⁻²
12	HPA	HPA:0290403	Liver; hepatocytes [High]	2.560×10⁻⁷
13	HPA	HPA:0290402	Liver; hepatocytes [≥Medium]	7.715×10⁻³

## Sheet: Figure 5a
		X-axis	Y-axis
			C1	C2	C3	C4
	NMR metabolite	Estimate	Estimate	Estimate	Estimate	Estimate
	L_HDL_CE_pct	-0.48596	-0.32988	-0.26136	-0.11008	0.452949
	L_HDL_C_pct	-0.44109	-0.32977	-0.25846	-0.10365	0.487246
	TG_by_PG	0.475204	0.218237	0.212173	0.031474	-0.15028
	L_HDL_CE	-0.39291	-0.28463	-0.24946	-0.126	0.340532
	L_HDL_PL_pct	0.493242	0.361867	0.272465	0.150035	-0.53211
	M_HDL_PL_pct	0.46398	0.318303	0.274724	0.163319	-0.314
	L_HDL_C	-0.38221	-0.27973	-0.24418	-0.12406	0.338561
	HDL_CE	-0.37734	-0.2652	-0.23424	-0.15124	0.262148
	M_VLDL_CE_pct	-0.52057	-0.24492	-0.19428	-0.00371	0.313473
	M_HDL_C_pct	-0.38613	-0.26797	-0.23329	-0.09933	0.316011
	L_LDL_FC_pct	-0.47675	-0.26183	-0.22181	-0.00414	0.384316
	S_HDL_TG_pct	0.415059	0.226248	0.204726	0.037523	-0.29394
	M_LDL_FC_pct	-0.44094	-0.23475	-0.20818	-0.03327	0.246405
	Glucose	1.65634	0.1556	0.088375	-0.00855	-0.29475
	XL_VLDL_TG	0.459855	0.175377	0.184205	0.002272	-0.08711
	M_VLDL_C_pct	-0.49279	-0.24016	-0.18625	-0.00254	0.318839
	XL_HDL_TG_pct	0.408985	0.219768	0.196015	0.008238	-0.31034
	XS_VLDL_CE_pct	-0.43594	-0.27466	-0.21629	0.004775	0.4083
	HDL_C	-0.3527	-0.2613	-0.22922	-0.15369	0.259819
	XL_HDL_CE	-0.35068	-0.28199	-0.23504	-0.11356	0.400102
	XL_VLDL_P	0.403363	0.164753	0.182202	0.0044	-0.08121
	IDL_TG_pct	0.412953	0.268782	0.202941	0.011841	-0.43058
	XL_HDL_C	-0.35981	-0.27281	-0.2261	-0.10115	0.401648
	VLDL_TG	0.413231	0.154729	0.169758	-0.01914	-0.06185
	XL_VLDL_L	0.423307	0.161191	0.180554	0.005241	-0.06642
	L_HDL_P	-0.34656	-0.2738	-0.23789	-0.13572	0.322852
	S_VLDL_FC_pct	-0.45825	-0.24024	-0.17692	0.000715	0.394537
	S_VLDL_PL_pct	-0.44076	-0.23355	-0.16711	-0.00154	0.416679
	Omega_6_pct	-0.55606	-0.21666	-0.19868	-0.02279	0.184213
	M_VLDL_TG_pct	0.47062	0.236533	0.178005	0.001495	-0.32842
	XL_VLDL_PL	0.390409	0.15519	0.179773	0.012584	-0.05188
	XS_VLDL_TG_pct	0.412217	0.244227	0.183595	-0.03714	-0.43551
	L_VLDL_P	0.398194	0.147776	0.169434	-0.00981	-0.0607
	XS_VLDL_C_pct	-0.40098	-0.26187	-0.20457	0.011733	0.414876
	S_HDL_TG	0.386612	0.199155	0.181399	-0.00471	-0.30606
	L_VLDL_L	0.40677	0.14354	0.16554	-0.01194	-0.05076
	L_VLDL_PL	0.386269	0.155657	0.175336	-0.0013	-0.08266
	L_VLDL_TG	0.424922	0.145045	0.162334	-0.01845	-0.03905
	M_HDL_CE_pct	-0.36987	-0.24143	-0.21239	-0.07395	0.269706
	VLDL_size	0.405729	0.161004	0.180763	0.001156	-0.05078
	XL_VLDL_CE_pct	-0.55309	-0.20137	-0.17398	-0.00482	0.176243
	L_HDL_FC	-0.33292	-0.25706	-0.22261	-0.11572	0.322874
	M_HDL_TG_pct	0.344457	0.216343	0.189921	0.049157	-0.29934
	L_HDL_L	-0.33699	-0.25495	-0.22557	-0.12342	0.289834
	LA_pct	-0.53402	-0.27032	-0.23216	-0.07965	0.291902
	L_HDL_TG_pct	0.3338	0.228469	0.189101	0.038386	-0.36047
	MUFA_pct	0.366196	0.208276	0.216502	0.078418	-0.16243
	PUFA_by_MUFA	-0.4149	-0.20974	-0.21119	-0.07934	0.180821
	L_VLDL_FC	0.371915	0.145775	0.169765	-0.00286	-0.06735
	XL_VLDL_FC	0.368271	0.143977	0.173336	0.010878	-0.03873
	L_LDL_C_pct	-0.41838	-0.29867	-0.20945	-0.13334	0.441866
	M_VLDL_FC_pct	-0.44474	-0.21666	-0.15733	0.001651	0.324962
	Total_TG	0.38378	0.157527	0.166916	-0.02602	-0.08748
	L_HDL_PL	-0.30905	-0.22966	-0.20801	-0.11661	0.248088
	M_VLDL_TG	0.365532	0.126742	0.146756	-0.04094	-0.05091
	XXL_VLDL_PL	0.36912	0.165621	0.181948	0.020258	-0.08151
	IDL_C_pct	-0.33633	-0.22199	-0.17742	-0.01378	0.368029
	S_VLDL_TG	0.339929	0.154668	0.151952	-0.05869	-0.15988
	XL_VLDL_C_pct	-0.46266	-0.20254	-0.16762	0.001564	0.18994
	M_HDL_CE	-0.30126	-0.20091	-0.18984	-0.1379	0.130827
	XL_HDL_L	-0.30016	-0.25175	-0.21212	-0.09601	0.36323
	PUFA_pct	-0.45247	-0.19867	-0.18961	-0.08105	0.180525
	XXL_VLDL_P	0.371914	0.162943	0.181545	0.020055	-0.05836
	S_LDL_TG_pct	0.358305	0.208484	0.163813	-0.0153	-0.28545
	Val	0.842599	0.244144	0.16548	0.03361	-0.32852
	L_LDL_TG_pct	0.382715	0.268731	0.192068	0.035956	-0.40642
	XL_HDL_FC_pct	0.325176	0.239859	0.213951	0.14953	-0.255
	M_HDL_C	-0.29177	-0.19955	-0.18738	-0.14102	0.131658
	S_VLDL_TG_pct	0.395595	0.207022	0.140669	-0.03459	-0.32417
	HDL_size	-0.29243	-0.24048	-0.21337	-0.10445	0.29005
	XL_HDL_PL	-0.2941	-0.23518	-0.20386	-0.08429	0.336739
	XXL_VLDL_C	0.334218	0.148339	0.173591	0.015474	-0.05268
	HDL_FC	-0.2826	-0.23403	-0.20076	-0.15539	0.240769
	XXL_VLDL_FC	0.339332	0.157289	0.175092	0.016982	-0.08155
	XXL_VLDL_CE	0.32749	0.141228	0.168815	0.011316	-0.02978
	VLDL_L	0.315094	0.115169	0.148132	-0.01674	-0.0075
	Ala	0.662457	0.111104	0.02908	-0.05156	-0.19579
	M_HDL_FC_pct	-0.23508	-0.25369	-0.20549	-0.15895	0.313503
	S_LDL_TG	0.312064	0.13039	0.146709	-0.056	-0.05692
	XS_VLDL_PL_pct	0.342874	0.234498	0.207558	0.098327	-0.14137
	XL_VLDL_C	0.301703	0.122806	0.159042	0.008119	-0.01514
	HDL_L	-0.27915	-0.21013	-0.18901	-0.151	0.177797
	L_VLDL_C	0.292003	0.121227	0.151494	-0.00653	-0.03406
	GlycA	0.331704	0.243976	0.221089	0.011485	-0.41982
	XXL_VLDL_L	0.348937	0.152761	0.172916	0.020795	-0.01131
	Total_BCAA	0.919712	0.213668	0.145074	0.028833	-0.32127
	XL_HDL_P	-0.26567	-0.26562	-0.21451	-0.12326	0.381173
	S_VLDL_C_pct	-0.35979	-0.19096	-0.12646	0.049297	0.278207
	L_VLDL_CE_pct	-0.37023	-0.18423	-0.14212	0.007067	0.158694
	XL_HDL_FC	-0.27474	-0.22797	-0.18267	-0.05284	0.387789
	S_VLDL_P	0.247824	0.091104	0.120331	-0.04409	-0.0498
	S_LDL_FC_pct	-0.31625	-0.17993	-0.16136	-0.01025	0.20197
	IDL_CE_pct	-0.28859	-0.19114	-0.14977	-0.01559	0.312685
	XXL_VLDL_TG	0.329635	0.151026	0.165154	0.023801	0.011723
	Leu	1.08024	0.167541	0.115328	0.024031	-0.30343
	XS_VLDL_TG	0.246783	0.149569	0.143984	-0.04486	-0.2077
	M_LDL_TG_pct	0.303924	0.210224	0.145864	-0.00774	-0.33152
	S_VLDL_L	0.238612	0.081513	0.113673	-0.04667	-0.03877
	XL_HDL_PL_pct	-0.25421	-0.16444	-0.1613	-0.04099	0.208526
	XL_VLDL_TG_pct	0.39964	0.186071	0.131966	-0.01541	-0.19156
	XL_VLDL_CE	0.234251	0.099513	0.14065	0.004816	0.009078
	S_HDL_C_pct	-0.29732	-0.20299	-0.1506	-0.0538	0.270772
	L_VLDL_PL_pct	0.215108	0.150813	0.168876	0.067256	-0.18588
	VLDL_PL	0.239199	0.094959	0.134795	-0.0148	0.012812
	M_VLDL_PL_pct	-0.27682	-0.20686	-0.13629	0.003968	0.340784
	L_VLDL_CE	0.223993	0.092484	0.128565	-0.01022	0.002379
	MUFA	0.245852	0.106098	0.137399	-0.03391	-0.01557
	XL_VLDL_FC_pct	-0.3513	-0.17176	-0.11347	0.024161	0.204147
	VLDL_FC	0.191587	0.071416	0.117689	-0.01586	0.045012
	LDL_TG	0.196069	0.122528	0.1283	-0.0619	-0.10476
	M_LDL_TG	0.191678	0.125974	0.134811	-0.06972	-0.09698
	IDL_FC_pct	-0.26923	-0.14877	-0.12912	-0.00033	0.246117
	XL_HDL_CE_pct	-0.25231	-0.16092	-0.11965	-0.0964	0.19025
	Ile	1.00341	0.174802	0.11386	0.012521	-0.27532
	IDL_TG	0.181972	0.118105	0.118835	-0.04745	-0.14248
	M_HDL_TG	0.201247	0.125826	0.103946	-0.03194	-0.2721
	S_LDL_C_pct	-0.24513	-0.16139	-0.1105	-0.03014	0.229053
	M_VLDL_L	0.179007	0.052461	0.098622	-0.04323	0.06306
	HDL_TG	0.196233	0.115645	0.097925	-0.05132	-0.24525
	L_VLDL_C_pct	-0.24565	-0.14109	-0.09737	0.024036	0.094484
	L_HDL_FC_pct	-0.16096	-0.18315	-0.1272	-0.03445	0.3902
	LDL_size	-0.45571	-0.16235	-0.11918	-0.05194	0.192491
	S_HDL_CE_pct	-0.20718	-0.14929	-0.10962	-0.00916	0.198452
	S_VLDL_CE_pct	-0.20631	-0.13436	-0.07694	0.082471	0.165811
	L_LDL_TG	0.139568	0.114869	0.11745	-0.05954	-0.11534
	VLDL_P	0.120166	0.064781	0.105072	-0.02984	0.025348
	S_LDL_PL_pct	-0.14667	-0.03609	-0.0547	0.0409	0.072696
	SFA	0.152059	0.049395	0.078044	-0.07266	0.020875
	XXL_VLDL_PL_pct	0.198913	0.090321	0.082565	0.000673	-0.37678
	S_VLDL_PL	0.108498	0.024092	0.073942	-0.04638	0.057279
	M_LDL_C_pct	-0.19399	-0.14381	-0.09704	0.001267	0.279239
	M_VLDL_P	0.107865	0.022629	0.077408	-0.03832	0.111781
	Total_FA	0.116168	0.033707	0.073367	-0.09	0.056811

## Sheet: Figure 5b
		C1 cluster			C2 cluster			C3 cluster			C4 cluster
	NMR metabolite	Estimate	CI_lower	CI_upper	Estimate	CI_lower	CI_upper	Estimate	CI_lower	CI_upper	Estimate	CI_lower	CI_upper
	S_VLDL_PL_pct	-0.233552	-0.352986	-0.114118	-0.167108	-0.191178	-0.143038	-0.00154195	-0.0914043	0.0883204	0.416679	0.204398	0.628959
	XS_VLDL_C_pct	-0.26187	-0.35755	-0.166189	-0.204574	-0.230645	-0.178503	0.0117331	-0.0723768	0.095843	0.414876	0.1978	0.631953
	XS_VLDL_CE_pct	-0.274658	-0.368554	-0.180762	-0.216287	-0.242594	-0.189979	0.00477494	-0.079626	0.0891759	0.4083	0.182647	0.633952
	IDL_C_pct	-0.221988	-0.317164	-0.126813	-0.177418	-0.202763	-0.152073	-0.0137846	-0.101532	0.0739627	0.368029	0.236525	0.499533
	Glucose	0.1556	0.123125	0.188075	0.0883754	0.0707483	0.106002	-0.00855431	-0.0604746	0.043366	-0.294751	-0.462679	-0.126822
	Total_BCAA	0.213668	0.168707	0.258629	0.145074	0.124449	0.165699	0.0288332	-0.0331356	0.0908019	-0.321267	-0.528124	-0.11441
	Val	0.244144	0.200365	0.287923	0.16548	0.143507	0.187453	0.0336098	-0.0340788	0.101298	-0.328516	-0.55514	-0.101893
	L_LDL_TG_pct	0.268731	0.171405	0.366058	0.192068	0.166545	0.217591	0.0359558	-0.0485723	0.120484	-0.406418	-0.619641	-0.193195
	IDL_TG_pct	0.268782	0.168169	0.369394	0.202941	0.176627	0.229254	0.0118411	-0.0764818	0.100164	-0.430582	-0.628837	-0.232327
	XS_VLDL_TG_pct	0.244227	0.143722	0.344731	0.183595	0.158056	0.209133	-0.0371414	-0.117852	0.0435697	-0.435506	-0.665938	-0.205074

## Sheet: Figure 5c
		IVW MR estimate
	NMR metabolite	Estimate	CI_lower	CI_upper
	S_VLDL_PL_pct	-0.440758	-0.560617	-0.3209
	XS_VLDL_C_pct	-0.400983	-0.512766	-0.2892
	XS_VLDL_CE_pct	-0.435945	-0.547976	-0.323914
	IDL_C_pct	-0.336332	-0.440778	-0.231886
	Glucose	1.65634	1.24859	2.06409
	Total_BCAA	0.919712	0.580165	1.25926
	Val	0.842599	0.565381	1.11982
	L_LDL_TG_pct	0.382715	0.25653	0.508899
	IDL_TG_pct	0.412953	0.302769	0.523138
	XS_VLDL_TG_pct	0.412217	0.297802	0.526632

## Sheet: Figure 6a
		C1 cluster			C1 cluster			C3 cluster			C4 cluster			IVW
	Clinical Biomarker	Estimate	CI Lower	CI_upper	Estimate	CI Lower	CI_upper	Estimate	CI Lower	CI_upper	Estimate	CI Lower	CI_upper	Estimate	CI Lower	CI_upper
	SHBG	-0.31025	-0.36528	-0.25522	-0.23678	-0.27362	-0.19993	-0.02302	-0.13368	0.087642	1.10194	0.521077	1.6828	-0.30153	-0.41452	-0.18855
	AST_ALT_ratio	-0.25156	-0.31182	-0.1913	-0.20226	-0.23727	-0.16724	-0.05626	-0.15577	0.043238	0.511329	0.173249	0.849408	-0.57929	-0.73911	-0.41947
	HDL_cholesterol	-0.31189	-0.38832	-0.23545	-0.23479	-0.27426	-0.19532	-0.16324	-0.29856	-0.02793	0.386027	0.171976	0.600077	-0.2802	-0.3578	-0.20261
	Apolipoprotein_A	-0.24915	-0.32754	-0.17076	-0.19487	-0.23182	-0.15792	-0.18506	-0.30329	-0.06683	0.21384	0.003727	0.423952	-0.24316	-0.31907	-0.16724
	Sodium_in_urine	0.140478	0.081503	0.199453	0.108846	0.078483	0.139208	0.069741	-0.00861	0.148088	-0.10436	-0.25765	0.04894	0.631348	0.043183	1.21951
	Fasting_ins	-0.00703	-0.04316	0.029095	-0.02514	-0.04374	-0.00654	-0.11309	-0.16296	-0.06322	-0.24093	-0.53505	0.053181	1.47474	0.115792	2.83369
	Urate	0.308857	0.239634	0.378081	0.230582	0.186104	0.27506	0.049402	-0.08272	0.181524	-0.26344	-0.68208	0.155193	0.121194	0.03615	0.206239
	Random_glucose	0.215739	0.176204	0.255273	0.119485	0.090487	0.148482	-0.01695	-0.10108	0.067185	-0.30574	-0.59228	-0.01919	1.19114	0.929309	1.45296
	Fasting_glu	-0.00965	-0.03978	0.020486	-0.01224	-0.02639	0.001918	-0.12505	-0.17174	-0.07836	-0.35306	-0.51701	-0.1891	1.73845	1.21665	2.26024
	Gamma_glutamyltransferase	0.218378	0.146607	0.290148	0.142528	0.106214	0.178841	-0.00917	-0.1178	0.099467	-0.3678	-0.81821	0.082605	0.129322	0.058265	0.20038
	Alanine_aminotransferase	0.288191	0.219213	0.357169	0.188399	0.156853	0.219944	0.083961	-0.00615	0.174074	-0.45144	-0.89514	-0.00775	0.51251	0.387733	0.637286
	Triglycerides	0.155287	0.060959	0.249614	0.155303	0.120049	0.190556	-0.01245	-0.09792	0.073011	-0.46146	-0.74427	-0.17865	0.209806	0.110938	0.308675
	Two_hr_glu	0.026676	-0.07923	0.132581	-0.10538	-0.16704	-0.04371	-0.57807	-0.82749	-0.32864	-0.59909	-1.29536	0.097183	0.828949	0.129182	1.52872
	Hba1c	0.320369	0.264362	0.376375	0.183631	0.150155	0.217107	-0.09385	-0.18079	-0.0069	-0.93934	-1.3439	-0.53479	0.721077	0.607335	0.834819
	IGF_1	-0.07328	-0.16812	0.021558	-0.05072	-0.10097	-0.00047	-0.12611	-0.23091	-0.0213	-0.97102	-1.60932	-0.33273	0.133008	0.061222	0.204793

[truncated: 6 more sheets: Figure 6b, Supplementary Fig. 1, Supplementary Fig. 2, Supplementary Fig. 3, Supplementary Fig. 4, Supplementary Fig. 5]
